# Supplementary material for: Quantifying cover crop effects on soil health and productivity
Source: Data Brief. 2020 Mar 5;29:105376. doi: 10.1016/j.dib.2020.105376 (PMC7078303; doi:10.1016/j.dib.2020.105376)
Supplement: Supplementary file 1 [file mmc1.zip]

Archive with 4 entries (4 files):
- Supplemental_document_3_SoilHealth_Indicator_Sum_Process.csv
- Supplemental_document_4_SoilHealth_Calculator.csv
- Supplemental_document_2_SoilHealth_UANOVA_outputs.csv
- Supplemental_document_1_Article_List.docx
