# Supplementary material for: Quantifying cover crop effects on soil health and productivity
Source: Data Brief. 2020 Mar 5;29:105376. doi: 10.1016/j.dib.2020.105376 (PMC7078303; doi:10.1016/j.dib.2020.105376)
Supplement: Supplementary file 1 [file mmc1.zip › Supplemental_document_3_SoilHealth_Indicator_Sum_Process.csv]

ID	Response	All	obs_all	mean_all	Climate	obs_Climate	P_Climate	mean_Climate	GrainCrop	obs_GrainCrop	P_GrainCrop	mean_GrainCrop	CoverCrop	obs_CoverCrop	P_CoverCrop	mean_CoverCrop	Texture	obs_Texture	P_Texture	mean_Texture	Code	Hierarchy	Mean_R
17	Erosion_C	All	83	-75.2152572213516	Tropical	0	0.0363	NA	Corn	0	NA	NA	Legume	0	NA	NA	Coarse	0	NA	NA	Tropical_Corn_Legume_Coarse	G-CC-T	-75.2152572213516
17	Erosion_C	All	83	-75.2152572213516	Tropical	0	0.0363	NA	Corn	0	NA	NA	Legume	0	NA	NA	Medium	0	NA	NA	Tropical_Corn_Legume_Medium	G-CC-T	-75.2152572213516
17	Erosion_C	All	83	-75.2152572213516	Tropical	0	0.0363	NA	Corn	0	NA	NA	Legume	0	NA	NA	Fine	0	NA	NA	Tropical_Corn_Legume_Fine	G-CC-T	-75.2152572213516
17	Erosion_C	All	83	-75.2152572213516	Tropical	0	0.0363	NA	Corn	0	NA	NA	Grass	0	NA	NA	Coarse	0	NA	NA	Tropical_Corn_Grass_Coarse	G-CC-T	-75.2152572213516
17	Erosion_C	All	83	-75.2152572213516	Tropical	0	0.0363	NA	Corn	0	NA	NA	Grass	0	NA	NA	Medium	0	NA	NA	Tropical_Corn_Grass_Medium	G-CC-T	-75.2152572213516
17	Erosion_C	All	83	-75.2152572213516	Tropical	0	0.0363	NA	Corn	0	NA	NA	Grass	0	NA	NA	Fine	0	NA	NA	Tropical_Corn_Grass_Fine	G-CC-T	-75.2152572213516
17	Erosion_C	All	83	-75.2152572213516	Tropical	0	0.0363	NA	Corn	0	NA	NA	MTT	0	NA	NA	Coarse	0	NA	NA	Tropical_Corn_MTT_Coarse	G-CC-T	-75.2152572213516
17	Erosion_C	All	83	-75.2152572213516	Tropical	0	0.0363	NA	Corn	0	NA	NA	MTT	0	NA	NA	Medium	0	NA	NA	Tropical_Corn_MTT_Medium	G-CC-T	-75.2152572213516
17	Erosion_C	All	83	-75.2152572213516	Tropical	0	0.0363	NA	Corn	0	NA	NA	MTT	0	NA	NA	Fine	0	NA	NA	Tropical_Corn_MTT_Fine	G-CC-T	-75.2152572213516
17	Erosion_C	All	83	-75.2152572213516	Tropical	0	0.0363	NA	Corn	0	NA	NA	OtherCC	0	NA	NA	Coarse	0	NA	NA	Tropical_Corn_OtherCC_Coarse	G-CC-T	-75.2152572213516
17	Erosion_C	All	83	-75.2152572213516	Tropical	0	0.0363	NA	Corn	0	NA	NA	OtherCC	0	NA	NA	Medium	0	NA	NA	Tropical_Corn_OtherCC_Medium	G-CC-T	-75.2152572213516
17	Erosion_C	All	83	-75.2152572213516	Tropical	0	0.0363	NA	Corn	0	NA	NA	OtherCC	0	NA	NA	Fine	0	NA	NA	Tropical_Corn_OtherCC_Fine	G-CC-T	-75.2152572213516
17	Erosion_C	All	83	-75.2152572213516	Tropical	0	0.0363	NA	Soybean	0	NA	NA	Legume	0	NA	NA	Coarse	0	NA	NA	Tropical_Soybean_Legume_Coarse	G-CC-T	-75.2152572213516
17	Erosion_C	All	83	-75.2152572213516	Tropical	0	0.0363	NA	Soybean	0	NA	NA	Legume	0	NA	NA	Medium	0	NA	NA	Tropical_Soybean_Legume_Medium	G-CC-T	-75.2152572213516
17	Erosion_C	All	83	-75.2152572213516	Tropical	0	0.0363	NA	Soybean	0	NA	NA	Legume	0	NA	NA	Fine	0	NA	NA	Tropical_Soybean_Legume_Fine	G-CC-T	-75.2152572213516
17	Erosion_C	All	83	-75.2152572213516	Tropical	0	0.0363	NA	Soybean	0	NA	NA	Grass	0	NA	NA	Coarse	0	NA	NA	Tropical_Soybean_Grass_Coarse	G-CC-T	-75.2152572213516
17	Erosion_C	All	83	-75.2152572213516	Tropical	0	0.0363	NA	Soybean	0	NA	NA	Grass	0	NA	NA	Medium	0	NA	NA	Tropical_Soybean_Grass_Medium	G-CC-T	-75.2152572213516
17	Erosion_C	All	83	-75.2152572213516	Tropical	0	0.0363	NA	Soybean	0	NA	NA	Grass	0	NA	NA	Fine	0	NA	NA	Tropical_Soybean_Grass_Fine	G-CC-T	-75.2152572213516
17	Erosion_C	All	83	-75.2152572213516	Tropical	0	0.0363	NA	Soybean	0	NA	NA	MTT	0	NA	NA	Coarse	0	NA	NA	Tropical_Soybean_MTT_Coarse	G-CC-T	-75.2152572213516
17	Erosion_C	All	83	-75.2152572213516	Tropical	0	0.0363	NA	Soybean	0	NA	NA	MTT	0	NA	NA	Medium	0	NA	NA	Tropical_Soybean_MTT_Medium	G-CC-T	-75.2152572213516
17	Erosion_C	All	83	-75.2152572213516	Tropical	0	0.0363	NA	Soybean	0	NA	NA	MTT	0	NA	NA	Fine	0	NA	NA	Tropical_Soybean_MTT_Fine	G-CC-T	-75.2152572213516
17	Erosion_C	All	83	-75.2152572213516	Tropical	0	0.0363	NA	Soybean	0	NA	NA	OtherCC	0	NA	NA	Coarse	0	NA	NA	Tropical_Soybean_OtherCC_Coarse	G-CC-T	-75.2152572213516
17	Erosion_C	All	83	-75.2152572213516	Tropical	0	0.0363	NA	Soybean	0	NA	NA	OtherCC	0	NA	NA	Medium	0	NA	NA	Tropical_Soybean_OtherCC_Medium	G-CC-T	-75.2152572213516
17	Erosion_C	All	83	-75.2152572213516	Tropical	0	0.0363	NA	Soybean	0	NA	NA	OtherCC	0	NA	NA	Fine	0	NA	NA	Tropical_Soybean_OtherCC_Fine	G-CC-T	-75.2152572213516
17	Erosion_C	All	83	-75.2152572213516	Tropical	0	0.0363	NA	Wheat	0	NA	NA	Legume	0	NA	NA	Coarse	0	NA	NA	Tropical_Wheat_Legume_Coarse	G-CC-T	-75.2152572213516
17	Erosion_C	All	83	-75.2152572213516	Tropical	0	0.0363	NA	Wheat	0	NA	NA	Legume	0	NA	NA	Medium	0	NA	NA	Tropical_Wheat_Legume_Medium	G-CC-T	-75.2152572213516
17	Erosion_C	All	83	-75.2152572213516	Tropical	0	0.0363	NA	Wheat	0	NA	NA	Legume	0	NA	NA	Fine	0	NA	NA	Tropical_Wheat_Legume_Fine	G-CC-T	-75.2152572213516
17	Erosion_C	All	83	-75.2152572213516	Tropical	0	0.0363	NA	Wheat	0	NA	NA	Grass	0	NA	NA	Coarse	0	NA	NA	Tropical_Wheat_Grass_Coarse	G-CC-T	-75.2152572213516
17	Erosion_C	All	83	-75.2152572213516	Tropical	0	0.0363	NA	Wheat	0	NA	NA	Grass	0	NA	NA	Medium	0	NA	NA	Tropical_Wheat_Grass_Medium	G-CC-T	-75.2152572213516
17	Erosion_C	All	83	-75.2152572213516	Tropical	0	0.0363	NA	Wheat	0	NA	NA	Grass	0	NA	NA	Fine	0	NA	NA	Tropical_Wheat_Grass_Fine	G-CC-T	-75.2152572213516
17	Erosion_C	All	83	-75.2152572213516	Tropical	0	0.0363	NA	Wheat	0	NA	NA	MTT	0	NA	NA	Coarse	0	NA	NA	Tropical_Wheat_MTT_Coarse	G-CC-T	-75.2152572213516
17	Erosion_C	All	83	-75.2152572213516	Tropical	0	0.0363	NA	Wheat	0	NA	NA	MTT	0	NA	NA	Medium	0	NA	NA	Tropical_Wheat_MTT_Medium	G-CC-T	-75.2152572213516
17	Erosion_C	All	83	-75.2152572213516	Tropical	0	0.0363	NA	Wheat	0	NA	NA	MTT	0	NA	NA	Fine	0	NA	NA	Tropical_Wheat_MTT_Fine	G-CC-T	-75.2152572213516
17	Erosion_C	All	83	-75.2152572213516	Tropical	0	0.0363	NA	Wheat	0	NA	NA	OtherCC	0	NA	NA	Coarse	0	NA	NA	Tropical_Wheat_OtherCC_Coarse	G-CC-T	-75.2152572213516
17	Erosion_C	All	83	-75.2152572213516	Tropical	0	0.0363	NA	Wheat	0	NA	NA	OtherCC	0	NA	NA	Medium	0	NA	NA	Tropical_Wheat_OtherCC_Medium	G-CC-T	-75.2152572213516
17	Erosion_C	All	83	-75.2152572213516	Tropical	0	0.0363	NA	Wheat	0	NA	NA	OtherCC	0	NA	NA	Fine	0	NA	NA	Tropical_Wheat_OtherCC_Fine	G-CC-T	-75.2152572213516
17	Erosion_C	All	83	-75.2152572213516	Tropical	0	0.0363	NA	Vegetable	0	NA	NA	Legume	0	NA	NA	Coarse	0	NA	NA	Tropical_Vegetable_Legume_Coarse	G-CC-T	-75.2152572213516
17	Erosion_C	All	83	-75.2152572213516	Tropical	0	0.0363	NA	Vegetable	0	NA	NA	Legume	0	NA	NA	Medium	0	NA	NA	Tropical_Vegetable_Legume_Medium	G-CC-T	-75.2152572213516
17	Erosion_C	All	83	-75.2152572213516	Tropical	0	0.0363	NA	Vegetable	0	NA	NA	Legume	0	NA	NA	Fine	0	NA	NA	Tropical_Vegetable_Legume_Fine	G-CC-T	-75.2152572213516
17	Erosion_C	All	83	-75.2152572213516	Tropical	0	0.0363	NA	Vegetable	0	NA	NA	Grass	0	NA	NA	Coarse	0	NA	NA	Tropical_Vegetable_Grass_Coarse	G-CC-T	-75.2152572213516
17	Erosion_C	All	83	-75.2152572213516	Tropical	0	0.0363	NA	Vegetable	0	NA	NA	Grass	0	NA	NA	Medium	0	NA	NA	Tropical_Vegetable_Grass_Medium	G-CC-T	-75.2152572213516
17	Erosion_C	All	83	-75.2152572213516	Tropical	0	0.0363	NA	Vegetable	0	NA	NA	Grass	0	NA	NA	Fine	0	NA	NA	Tropical_Vegetable_Grass_Fine	G-CC-T	-75.2152572213516
17	Erosion_C	All	83	-75.2152572213516	Tropical	0	0.0363	NA	Vegetable	0	NA	NA	MTT	0	NA	NA	Coarse	0	NA	NA	Tropical_Vegetable_MTT_Coarse	G-CC-T	-75.2152572213516
17	Erosion_C	All	83	-75.2152572213516	Tropical	0	0.0363	NA	Vegetable	0	NA	NA	MTT	0	NA	NA	Medium	0	NA	NA	Tropical_Vegetable_MTT_Medium	G-CC-T	-75.2152572213516
17	Erosion_C	All	83	-75.2152572213516	Tropical	0	0.0363	NA	Vegetable	0	NA	NA	MTT	0	NA	NA	Fine	0	NA	NA	Tropical_Vegetable_MTT_Fine	G-CC-T	-75.2152572213516
17	Erosion_C	All	83	-75.2152572213516	Tropical	0	0.0363	NA	Vegetable	0	NA	NA	OtherCC	0	NA	NA	Coarse	0	NA	NA	Tropical_Vegetable_OtherCC_Coarse	G-CC-T	-75.2152572213516
17	Erosion_C	All	83	-75.2152572213516	Tropical	0	0.0363	NA	Vegetable	0	NA	NA	OtherCC	0	NA	NA	Medium	0	NA	NA	Tropical_Vegetable_OtherCC_Medium	G-CC-T	-75.2152572213516
17	Erosion_C	All	83	-75.2152572213516	Tropical	0	0.0363	NA	Vegetable	0	NA	NA	OtherCC	0	NA	NA	Fine	0	NA	NA	Tropical_Vegetable_OtherCC_Fine	G-CC-T	-75.2152572213516
17	Erosion_C	All	83	-75.2152572213516	Tropical	0	0.0363	NA	CS	0	NA	NA	Legume	0	NA	NA	Coarse	0	NA	NA	Tropical_CS_Legume_Coarse	G-CC-T	-75.2152572213516
17	Erosion_C	All	83	-75.2152572213516	Tropical	0	0.0363	NA	CS	0	NA	NA	Legume	0	NA	NA	Medium	0	NA	NA	Tropical_CS_Legume_Medium	G-CC-T	-75.2152572213516
17	Erosion_C	All	83	-75.2152572213516	Tropical	0	0.0363	NA	CS	0	NA	NA	Legume	0	NA	NA	Fine	0	NA	NA	Tropical_CS_Legume_Fine	G-CC-T	-75.2152572213516
17	Erosion_C	All	83	-75.2152572213516	Tropical	0	0.0363	NA	CS	0	NA	NA	Grass	0	NA	NA	Coarse	0	NA	NA	Tropical_CS_Grass_Coarse	G-CC-T	-75.2152572213516
17	Erosion_C	All	83	-75.2152572213516	Tropical	0	0.0363	NA	CS	0	NA	NA	Grass	0	NA	NA	Medium	0	NA	NA	Tropical_CS_Grass_Medium	G-CC-T	-75.2152572213516
17	Erosion_C	All	83	-75.2152572213516	Tropical	0	0.0363	NA	CS	0	NA	NA	Grass	0	NA	NA	Fine	0	NA	NA	Tropical_CS_Grass_Fine	G-CC-T	-75.2152572213516
17	Erosion_C	All	83	-75.2152572213516	Tropical	0	0.0363	NA	CS	0	NA	NA	MTT	0	NA	NA	Coarse	0	NA	NA	Tropical_CS_MTT_Coarse	G-CC-T	-75.2152572213516
17	Erosion_C	All	83	-75.2152572213516	Tropical	0	0.0363	NA	CS	0	NA	NA	MTT	0	NA	NA	Medium	0	NA	NA	Tropical_CS_MTT_Medium	G-CC-T	-75.2152572213516
17	Erosion_C	All	83	-75.2152572213516	Tropical	0	0.0363	NA	CS	0	NA	NA	MTT	0	NA	NA	Fine	0	NA	NA	Tropical_CS_MTT_Fine	G-CC-T	-75.2152572213516
17	Erosion_C	All	83	-75.2152572213516	Tropical	0	0.0363	NA	CS	0	NA	NA	OtherCC	0	NA	NA	Coarse	0	NA	NA	Tropical_CS_OtherCC_Coarse	G-CC-T	-75.2152572213516
17	Erosion_C	All	83	-75.2152572213516	Tropical	0	0.0363	NA	CS	0	NA	NA	OtherCC	0	NA	NA	Medium	0	NA	NA	Tropical_CS_OtherCC_Medium	G-CC-T	-75.2152572213516
17	Erosion_C	All	83	-75.2152572213516	Tropical	0	0.0363	NA	CS	0	NA	NA	OtherCC	0	NA	NA	Fine	0	NA	NA	Tropical_CS_OtherCC_Fine	G-CC-T	-75.2152572213516
17	Erosion_C	All	83	-75.2152572213516	Tropical	0	0.0363	NA	CSW	0	NA	NA	Legume	0	NA	NA	Coarse	0	NA	NA	Tropical_CSW_Legume_Coarse	G-CC-T	-75.2152572213516
17	Erosion_C	All	83	-75.2152572213516	Tropical	0	0.0363	NA	CSW	0	NA	NA	Legume	0	NA	NA	Medium	0	NA	NA	Tropical_CSW_Legume_Medium	G-CC-T	-75.2152572213516
17	Erosion_C	All	83	-75.2152572213516	Tropical	0	0.0363	NA	CSW	0	NA	NA	Legume	0	NA	NA	Fine	0	NA	NA	Tropical_CSW_Legume_Fine	G-CC-T	-75.2152572213516
17	Erosion_C	All	83	-75.2152572213516	Tropical	0	0.0363	NA	CSW	0	NA	NA	Grass	0	NA	NA	Coarse	0	NA	NA	Tropical_CSW_Grass_Coarse	G-CC-T	-75.2152572213516
17	Erosion_C	All	83	-75.2152572213516	Tropical	0	0.0363	NA	CSW	0	NA	NA	Grass	0	NA	NA	Medium	0	NA	NA	Tropical_CSW_Grass_Medium	G-CC-T	-75.2152572213516
17	Erosion_C	All	83	-75.2152572213516	Tropical	0	0.0363	NA	CSW	0	NA	NA	Grass	0	NA	NA	Fine	0	NA	NA	Tropical_CSW_Grass_Fine	G-CC-T	-75.2152572213516
17	Erosion_C	All	83	-75.2152572213516	Tropical	0	0.0363	NA	CSW	0	NA	NA	MTT	0	NA	NA	Coarse	0	NA	NA	Tropical_CSW_MTT_Coarse	G-CC-T	-75.2152572213516
17	Erosion_C	All	83	-75.2152572213516	Tropical	0	0.0363	NA	CSW	0	NA	NA	MTT	0	NA	NA	Medium	0	NA	NA	Tropical_CSW_MTT_Medium	G-CC-T	-75.2152572213516
17	Erosion_C	All	83	-75.2152572213516	Tropical	0	0.0363	NA	CSW	0	NA	NA	MTT	0	NA	NA	Fine	0	NA	NA	Tropical_CSW_MTT_Fine	G-CC-T	-75.2152572213516
17	Erosion_C	All	83	-75.2152572213516	Tropical	0	0.0363	NA	CSW	0	NA	NA	OtherCC	0	NA	NA	Coarse	0	NA	NA	Tropical_CSW_OtherCC_Coarse	G-CC-T	-75.2152572213516
17	Erosion_C	All	83	-75.2152572213516	Tropical	0	0.0363	NA	CSW	0	NA	NA	OtherCC	0	NA	NA	Medium	0	NA	NA	Tropical_CSW_OtherCC_Medium	G-CC-T	-75.2152572213516
17	Erosion_C	All	83	-75.2152572213516	Tropical	0	0.0363	NA	CSW	0	NA	NA	OtherCC	0	NA	NA	Fine	0	NA	NA	Tropical_CSW_OtherCC_Fine	G-CC-T	-75.2152572213516
17	Erosion_C	All	83	-75.2152572213516	Tropical	0	0.0363	NA	Other	0	NA	NA	Legume	0	NA	NA	Coarse	0	NA	NA	Tropical_Other_Legume_Coarse	G-CC-T	-75.2152572213516
17	Erosion_C	All	83	-75.2152572213516	Tropical	0	0.0363	NA	Other	0	NA	NA	Legume	0	NA	NA	Medium	0	NA	NA	Tropical_Other_Legume_Medium	G-CC-T	-75.2152572213516
17	Erosion_C	All	83	-75.2152572213516	Tropical	0	0.0363	NA	Other	0	NA	NA	Legume	0	NA	NA	Fine	0	NA	NA	Tropical_Other_Legume_Fine	G-CC-T	-75.2152572213516
17	Erosion_C	All	83	-75.2152572213516	Tropical	0	0.0363	NA	Other	0	NA	NA	Grass	0	NA	NA	Coarse	0	NA	NA	Tropical_Other_Grass_Coarse	G-CC-T	-75.2152572213516
17	Erosion_C	All	83	-75.2152572213516	Tropical	0	0.0363	NA	Other	0	NA	NA	Grass	0	NA	NA	Medium	0	NA	NA	Tropical_Other_Grass_Medium	G-CC-T	-75.2152572213516
17	Erosion_C	All	83	-75.2152572213516	Tropical	0	0.0363	NA	Other	0	NA	NA	Grass	0	NA	NA	Fine	0	NA	NA	Tropical_Other_Grass_Fine	G-CC-T	-75.2152572213516
17	Erosion_C	All	83	-75.2152572213516	Tropical	0	0.0363	NA	Other	0	NA	NA	MTT	0	NA	NA	Coarse	0	NA	NA	Tropical_Other_MTT_Coarse	G-CC-T	-75.2152572213516
17	Erosion_C	All	83	-75.2152572213516	Tropical	0	0.0363	NA	Other	0	NA	NA	MTT	0	NA	NA	Medium	0	NA	NA	Tropical_Other_MTT_Medium	G-CC-T	-75.2152572213516
17	Erosion_C	All	83	-75.2152572213516	Tropical	0	0.0363	NA	Other	0	NA	NA	MTT	0	NA	NA	Fine	0	NA	NA	Tropical_Other_MTT_Fine	G-CC-T	-75.2152572213516
17	Erosion_C	All	83	-75.2152572213516	Tropical	0	0.0363	NA	Other	0	NA	NA	OtherCC	0	NA	NA	Coarse	0	NA	NA	Tropical_Other_OtherCC_Coarse	G-CC-T	-75.2152572213516
17	Erosion_C	All	83	-75.2152572213516	Tropical	0	0.0363	NA	Other	0	NA	NA	OtherCC	0	NA	NA	Medium	0	NA	NA	Tropical_Other_OtherCC_Medium	G-CC-T	-75.2152572213516
17	Erosion_C	All	83	-75.2152572213516	Tropical	0	0.0363	NA	Other	0	NA	NA	OtherCC	0	NA	NA	Fine	0	NA	NA	Tropical_Other_OtherCC_Fine	G-CC-T	-75.2152572213516
17	Erosion_C	All	83	-75.2152572213516	Arid	4	0.0363	-64.7977541881259	Corn	0	NA	NA	Legume	0	NA	NA	Coarse	0	NA	NA	Arid_Corn_Legume_Coarse	G-CC-T	-64.7977541881259
17	Erosion_C	All	83	-75.2152572213516	Arid	4	0.0363	-64.7977541881259	Corn	0	NA	NA	Legume	0	NA	NA	Medium	0	NA	NA	Arid_Corn_Legume_Medium	G-CC-T	-64.7977541881259
17	Erosion_C	All	83	-75.2152572213516	Arid	4	0.0363	-64.7977541881259	Corn	0	NA	NA	Legume	0	NA	NA	Fine	0	NA	NA	Arid_Corn_Legume_Fine	G-CC-T	-64.7977541881259
17	Erosion_C	All	83	-75.2152572213516	Arid	4	0.0363	-64.7977541881259	Corn	0	NA	NA	Grass	0	NA	NA	Coarse	0	NA	NA	Arid_Corn_Grass_Coarse	G-CC-T	-64.7977541881259
17	Erosion_C	All	83	-75.2152572213516	Arid	4	0.0363	-64.7977541881259	Corn	0	NA	NA	Grass	0	NA	NA	Medium	0	NA	NA	Arid_Corn_Grass_Medium	G-CC-T	-64.7977541881259
17	Erosion_C	All	83	-75.2152572213516	Arid	4	0.0363	-64.7977541881259	Corn	0	NA	NA	Grass	0	NA	NA	Fine	0	NA	NA	Arid_Corn_Grass_Fine	G-CC-T	-64.7977541881259
17	Erosion_C	All	83	-75.2152572213516	Arid	4	0.0363	-64.7977541881259	Corn	0	NA	NA	MTT	0	NA	NA	Coarse	0	NA	NA	Arid_Corn_MTT_Coarse	G-CC-T	-64.7977541881259
17	Erosion_C	All	83	-75.2152572213516	Arid	4	0.0363	-64.7977541881259	Corn	0	NA	NA	MTT	0	NA	NA	Medium	0	NA	NA	Arid_Corn_MTT_Medium	G-CC-T	-64.7977541881259
17	Erosion_C	All	83	-75.2152572213516	Arid	4	0.0363	-64.7977541881259	Corn	0	NA	NA	MTT	0	NA	NA	Fine	0	NA	NA	Arid_Corn_MTT_Fine	G-CC-T	-64.7977541881259
17	Erosion_C	All	83	-75.2152572213516	Arid	4	0.0363	-64.7977541881259	Corn	0	NA	NA	OtherCC	0	NA	NA	Coarse	0	NA	NA	Arid_Corn_OtherCC_Coarse	G-CC-T	-64.7977541881259
17	Erosion_C	All	83	-75.2152572213516	Arid	4	0.0363	-64.7977541881259	Corn	0	NA	NA	OtherCC	0	NA	NA	Medium	0	NA	NA	Arid_Corn_OtherCC_Medium	G-CC-T	-64.7977541881259
17	Erosion_C	All	83	-75.2152572213516	Arid	4	0.0363	-64.7977541881259	Corn	0	NA	NA	OtherCC	0	NA	NA	Fine	0	NA	NA	Arid_Corn_OtherCC_Fine	G-CC-T	-64.7977541881259
17	Erosion_C	All	83	-75.2152572213516	Arid	4	0.0363	-64.7977541881259	Soybean	0	NA	NA	Legume	0	NA	NA	Coarse	0	NA	NA	Arid_Soybean_Legume_Coarse	G-CC-T	-64.7977541881259
17	Erosion_C	All	83	-75.2152572213516	Arid	4	0.0363	-64.7977541881259	Soybean	0	NA	NA	Legume	0	NA	NA	Medium	0	NA	NA	Arid_Soybean_Legume_Medium	G-CC-T	-64.7977541881259
17	Erosion_C	All	83	-75.2152572213516	Arid	4	0.0363	-64.7977541881259	Soybean	0	NA	NA	Legume	0	NA	NA	Fine	0	NA	NA	Arid_Soybean_Legume_Fine	G-CC-T	-64.7977541881259
17	Erosion_C	All	83	-75.2152572213516	Arid	4	0.0363	-64.7977541881259	Soybean	0	NA	NA	Grass	0	NA	NA	Coarse	0	NA	NA	Arid_Soybean_Grass_Coarse	G-CC-T	-64.7977541881259
17	Erosion_C	All	83	-75.2152572213516	Arid	4	0.0363	-64.7977541881259	Soybean	0	NA	NA	Grass	0	NA	NA	Medium	0	NA	NA	Arid_Soybean_Grass_Medium	G-CC-T	-64.7977541881259
17	Erosion_C	All	83	-75.2152572213516	Arid	4	0.0363	-64.7977541881259	Soybean	0	NA	NA	Grass	0	NA	NA	Fine	0	NA	NA	Arid_Soybean_Grass_Fine	G-CC-T	-64.7977541881259
17	Erosion_C	All	83	-75.2152572213516	Arid	4	0.0363	-64.7977541881259	Soybean	0	NA	NA	MTT	0	NA	NA	Coarse	0	NA	NA	Arid_Soybean_MTT_Coarse	G-CC-T	-64.7977541881259
17	Erosion_C	All	83	-75.2152572213516	Arid	4	0.0363	-64.7977541881259	Soybean	0	NA	NA	MTT	0	NA	NA	Medium	0	NA	NA	Arid_Soybean_MTT_Medium	G-CC-T	-64.7977541881259
17	Erosion_C	All	83	-75.2152572213516	Arid	4	0.0363	-64.7977541881259	Soybean	0	NA	NA	MTT	0	NA	NA	Fine	0	NA	NA	Arid_Soybean_MTT_Fine	G-CC-T	-64.7977541881259
17	Erosion_C	All	83	-75.2152572213516	Arid	4	0.0363	-64.7977541881259	Soybean	0	NA	NA	OtherCC	0	NA	NA	Coarse	0	NA	NA	Arid_Soybean_OtherCC_Coarse	G-CC-T	-64.7977541881259
17	Erosion_C	All	83	-75.2152572213516	Arid	4	0.0363	-64.7977541881259	Soybean	0	NA	NA	OtherCC	0	NA	NA	Medium	0	NA	NA	Arid_Soybean_OtherCC_Medium	G-CC-T	-64.7977541881259
17	Erosion_C	All	83	-75.2152572213516	Arid	4	0.0363	-64.7977541881259	Soybean	0	NA	NA	OtherCC	0	NA	NA	Fine	0	NA	NA	Arid_Soybean_OtherCC_Fine	G-CC-T	-64.7977541881259
17	Erosion_C	All	83	-75.2152572213516	Arid	4	0.0363	-64.7977541881259	Wheat	0	NA	NA	Legume	0	NA	NA	Coarse	0	NA	NA	Arid_Wheat_Legume_Coarse	G-CC-T	-64.7977541881259
17	Erosion_C	All	83	-75.2152572213516	Arid	4	0.0363	-64.7977541881259	Wheat	0	NA	NA	Legume	0	NA	NA	Medium	0	NA	NA	Arid_Wheat_Legume_Medium	G-CC-T	-64.7977541881259
17	Erosion_C	All	83	-75.2152572213516	Arid	4	0.0363	-64.7977541881259	Wheat	0	NA	NA	Legume	0	NA	NA	Fine	0	NA	NA	Arid_Wheat_Legume_Fine	G-CC-T	-64.7977541881259
17	Erosion_C	All	83	-75.2152572213516	Arid	4	0.0363	-64.7977541881259	Wheat	0	NA	NA	Grass	0	NA	NA	Coarse	0	NA	NA	Arid_Wheat_Grass_Coarse	G-CC-T	-64.7977541881259
17	Erosion_C	All	83	-75.2152572213516	Arid	4	0.0363	-64.7977541881259	Wheat	0	NA	NA	Grass	0	NA	NA	Medium	0	NA	NA	Arid_Wheat_Grass_Medium	G-CC-T	-64.7977541881259
17	Erosion_C	All	83	-75.2152572213516	Arid	4	0.0363	-64.7977541881259	Wheat	0	NA	NA	Grass	0	NA	NA	Fine	0	NA	NA	Arid_Wheat_Grass_Fine	G-CC-T	-64.7977541881259
17	Erosion_C	All	83	-75.2152572213516	Arid	4	0.0363	-64.7977541881259	Wheat	0	NA	NA	MTT	0	NA	NA	Coarse	0	NA	NA	Arid_Wheat_MTT_Coarse	G-CC-T	-64.7977541881259
17	Erosion_C	All	83	-75.2152572213516	Arid	4	0.0363	-64.7977541881259	Wheat	0	NA	NA	MTT	0	NA	NA	Medium	0	NA	NA	Arid_Wheat_MTT_Medium	G-CC-T	-64.7977541881259
17	Erosion_C	All	83	-75.2152572213516	Arid	4	0.0363	-64.7977541881259	Wheat	0	NA	NA	MTT	0	NA	NA	Fine	0	NA	NA	Arid_Wheat_MTT_Fine	G-CC-T	-64.7977541881259
17	Erosion_C	All	83	-75.2152572213516	Arid	4	0.0363	-64.7977541881259	Wheat	0	NA	NA	OtherCC	0	NA	NA	Coarse	0	NA	NA	Arid_Wheat_OtherCC_Coarse	G-CC-T	-64.7977541881259
17	Erosion_C	All	83	-75.2152572213516	Arid	4	0.0363	-64.7977541881259	Wheat	0	NA	NA	OtherCC	0	NA	NA	Medium	0	NA	NA	Arid_Wheat_OtherCC_Medium	G-CC-T	-64.7977541881259
17	Erosion_C	All	83	-75.2152572213516	Arid	4	0.0363	-64.7977541881259	Wheat	0	NA	NA	OtherCC	0	NA	NA	Fine	0	NA	NA	Arid_Wheat_OtherCC_Fine	G-CC-T	-64.7977541881259
17	Erosion_C	All	83	-75.2152572213516	Arid	4	0.0363	-64.7977541881259	Vegetable	0	NA	NA	Legume	0	NA	NA	Coarse	0	NA	NA	Arid_Vegetable_Legume_Coarse	G-CC-T	-64.7977541881259
17	Erosion_C	All	83	-75.2152572213516	Arid	4	0.0363	-64.7977541881259	Vegetable	0	NA	NA	Legume	0	NA	NA	Medium	0	NA	NA	Arid_Vegetable_Legume_Medium	G-CC-T	-64.7977541881259
17	Erosion_C	All	83	-75.2152572213516	Arid	4	0.0363	-64.7977541881259	Vegetable	0	NA	NA	Legume	0	NA	NA	Fine	0	NA	NA	Arid_Vegetable_Legume_Fine	G-CC-T	-64.7977541881259
17	Erosion_C	All	83	-75.2152572213516	Arid	4	0.0363	-64.7977541881259	Vegetable	0	NA	NA	Grass	0	NA	NA	Coarse	0	NA	NA	Arid_Vegetable_Grass_Coarse	G-CC-T	-64.7977541881259
17	Erosion_C	All	83	-75.2152572213516	Arid	4	0.0363	-64.7977541881259	Vegetable	0	NA	NA	Grass	0	NA	NA	Medium	0	NA	NA	Arid_Vegetable_Grass_Medium	G-CC-T	-64.7977541881259
17	Erosion_C	All	83	-75.2152572213516	Arid	4	0.0363	-64.7977541881259	Vegetable	0	NA	NA	Grass	0	NA	NA	Fine	0	NA	NA	Arid_Vegetable_Grass_Fine	G-CC-T	-64.7977541881259
17	Erosion_C	All	83	-75.2152572213516	Arid	4	0.0363	-64.7977541881259	Vegetable	0	NA	NA	MTT	0	NA	NA	Coarse	0	NA	NA	Arid_Vegetable_MTT_Coarse	G-CC-T	-64.7977541881259
17	Erosion_C	All	83	-75.2152572213516	Arid	4	0.0363	-64.7977541881259	Vegetable	0	NA	NA	MTT	0	NA	NA	Medium	0	NA	NA	Arid_Vegetable_MTT_Medium	G-CC-T	-64.7977541881259
17	Erosion_C	All	83	-75.2152572213516	Arid	4	0.0363	-64.7977541881259	Vegetable	0	NA	NA	MTT	0	NA	NA	Fine	0	NA	NA	Arid_Vegetable_MTT_Fine	G-CC-T	-64.7977541881259
17	Erosion_C	All	83	-75.2152572213516	Arid	4	0.0363	-64.7977541881259	Vegetable	0	NA	NA	OtherCC	0	NA	NA	Coarse	0	NA	NA	Arid_Vegetable_OtherCC_Coarse	G-CC-T	-64.7977541881259
17	Erosion_C	All	83	-75.2152572213516	Arid	4	0.0363	-64.7977541881259	Vegetable	0	NA	NA	OtherCC	0	NA	NA	Medium	0	NA	NA	Arid_Vegetable_OtherCC_Medium	G-CC-T	-64.7977541881259
17	Erosion_C	All	83	-75.2152572213516	Arid	4	0.0363	-64.7977541881259	Vegetable	0	NA	NA	OtherCC	0	NA	NA	Fine	0	NA	NA	Arid_Vegetable_OtherCC_Fine	G-CC-T	-64.7977541881259
17	Erosion_C	All	83	-75.2152572213516	Arid	4	0.0363	-64.7977541881259	CS	0	NA	NA	Legume	0	NA	NA	Coarse	0	NA	NA	Arid_CS_Legume_Coarse	G-CC-T	-64.7977541881259
17	Erosion_C	All	83	-75.2152572213516	Arid	4	0.0363	-64.7977541881259	CS	0	NA	NA	Legume	0	NA	NA	Medium	0	NA	NA	Arid_CS_Legume_Medium	G-CC-T	-64.7977541881259
17	Erosion_C	All	83	-75.2152572213516	Arid	4	0.0363	-64.7977541881259	CS	0	NA	NA	Legume	0	NA	NA	Fine	0	NA	NA	Arid_CS_Legume_Fine	G-CC-T	-64.7977541881259
17	Erosion_C	All	83	-75.2152572213516	Arid	4	0.0363	-64.7977541881259	CS	0	NA	NA	Grass	0	NA	NA	Coarse	0	NA	NA	Arid_CS_Grass_Coarse	G-CC-T	-64.7977541881259
17	Erosion_C	All	83	-75.2152572213516	Arid	4	0.0363	-64.7977541881259	CS	0	NA	NA	Grass	0	NA	NA	Medium	0	NA	NA	Arid_CS_Grass_Medium	G-CC-T	-64.7977541881259
17	Erosion_C	All	83	-75.2152572213516	Arid	4	0.0363	-64.7977541881259	CS	0	NA	NA	Grass	0	NA	NA	Fine	0	NA	NA	Arid_CS_Grass_Fine	G-CC-T	-64.7977541881259
17	Erosion_C	All	83	-75.2152572213516	Arid	4	0.0363	-64.7977541881259	CS	0	NA	NA	MTT	0	NA	NA	Coarse	0	NA	NA	Arid_CS_MTT_Coarse	G-CC-T	-64.7977541881259
17	Erosion_C	All	83	-75.2152572213516	Arid	4	0.0363	-64.7977541881259	CS	0	NA	NA	MTT	0	NA	NA	Medium	0	NA	NA	Arid_CS_MTT_Medium	G-CC-T	-64.7977541881259
17	Erosion_C	All	83	-75.2152572213516	Arid	4	0.0363	-64.7977541881259	CS	0	NA	NA	MTT	0	NA	NA	Fine	0	NA	NA	Arid_CS_MTT_Fine	G-CC-T	-64.7977541881259
17	Erosion_C	All	83	-75.2152572213516	Arid	4	0.0363	-64.7977541881259	CS	0	NA	NA	OtherCC	0	NA	NA	Coarse	0	NA	NA	Arid_CS_OtherCC_Coarse	G-CC-T	-64.7977541881259
17	Erosion_C	All	83	-75.2152572213516	Arid	4	0.0363	-64.7977541881259	CS	0	NA	NA	OtherCC	0	NA	NA	Medium	0	NA	NA	Arid_CS_OtherCC_Medium	G-CC-T	-64.7977541881259
17	Erosion_C	All	83	-75.2152572213516	Arid	4	0.0363	-64.7977541881259	CS	0	NA	NA	OtherCC	0	NA	NA	Fine	0	NA	NA	Arid_CS_OtherCC_Fine	G-CC-T	-64.7977541881259
17	Erosion_C	All	83	-75.2152572213516	Arid	4	0.0363	-64.7977541881259	CSW	0	NA	NA	Legume	0	NA	NA	Coarse	0	NA	NA	Arid_CSW_Legume_Coarse	G-CC-T	-64.7977541881259
17	Erosion_C	All	83	-75.2152572213516	Arid	4	0.0363	-64.7977541881259	CSW	0	NA	NA	Legume	0	NA	NA	Medium	0	NA	NA	Arid_CSW_Legume_Medium	G-CC-T	-64.7977541881259
17	Erosion_C	All	83	-75.2152572213516	Arid	4	0.0363	-64.7977541881259	CSW	0	NA	NA	Legume	0	NA	NA	Fine	0	NA	NA	Arid_CSW_Legume_Fine	G-CC-T	-64.7977541881259
17	Erosion_C	All	83	-75.2152572213516	Arid	4	0.0363	-64.7977541881259	CSW	0	NA	NA	Grass	0	NA	NA	Coarse	0	NA	NA	Arid_CSW_Grass_Coarse	G-CC-T	-64.7977541881259
17	Erosion_C	All	83	-75.2152572213516	Arid	4	0.0363	-64.7977541881259	CSW	0	NA	NA	Grass	0	NA	NA	Medium	0	NA	NA	Arid_CSW_Grass_Medium	G-CC-T	-64.7977541881259
17	Erosion_C	All	83	-75.2152572213516	Arid	4	0.0363	-64.7977541881259	CSW	0	NA	NA	Grass	0	NA	NA	Fine	0	NA	NA	Arid_CSW_Grass_Fine	G-CC-T	-64.7977541881259
17	Erosion_C	All	83	-75.2152572213516	Arid	4	0.0363	-64.7977541881259	CSW	0	NA	NA	MTT	0	NA	NA	Coarse	0	NA	NA	Arid_CSW_MTT_Coarse	G-CC-T	-64.7977541881259
17	Erosion_C	All	83	-75.2152572213516	Arid	4	0.0363	-64.7977541881259	CSW	0	NA	NA	MTT	0	NA	NA	Medium	0	NA	NA	Arid_CSW_MTT_Medium	G-CC-T	-64.7977541881259
17	Erosion_C	All	83	-75.2152572213516	Arid	4	0.0363	-64.7977541881259	CSW	0	NA	NA	MTT	0	NA	NA	Fine	0	NA	NA	Arid_CSW_MTT_Fine	G-CC-T	-64.7977541881259
17	Erosion_C	All	83	-75.2152572213516	Arid	4	0.0363	-64.7977541881259	CSW	0	NA	NA	OtherCC	0	NA	NA	Coarse	0	NA	NA	Arid_CSW_OtherCC_Coarse	G-CC-T	-64.7977541881259
17	Erosion_C	All	83	-75.2152572213516	Arid	4	0.0363	-64.7977541881259	CSW	0	NA	NA	OtherCC	0	NA	NA	Medium	0	NA	NA	Arid_CSW_OtherCC_Medium	G-CC-T	-64.7977541881259
17	Erosion_C	All	83	-75.2152572213516	Arid	4	0.0363	-64.7977541881259	CSW	0	NA	NA	OtherCC	0	NA	NA	Fine	0	NA	NA	Arid_CSW_OtherCC_Fine	G-CC-T	-64.7977541881259
17	Erosion_C	All	83	-75.2152572213516	Arid	4	0.0363	-64.7977541881259	Other	4	NA	-64.7977541881259	Legume	2	0.43	-56.1546287216242	Coarse	0	NA	NA	Arid_Other_Legume_Coarse	G-CC-T	-65.6849429714879
17	Erosion_C	All	83	-75.2152572213516	Arid	4	0.0363	-64.7977541881259	Other	4	NA	-64.7977541881259	Legume	2	0.43	-56.1546287216242	Medium	2	NA	-56.1546287216242	Arid_Other_Legume_Medium	G-CC-T	-65.6849429714879
17	Erosion_C	All	83	-75.2152572213516	Arid	4	0.0363	-64.7977541881259	Other	4	NA	-64.7977541881259	Legume	2	0.43	-56.1546287216242	Fine	0	NA	NA	Arid_Other_Legume_Fine	G-CC-T	-65.6849429714879
17	Erosion_C	All	83	-75.2152572213516	Arid	4	0.0363	-64.7977541881259	Other	4	NA	-64.7977541881259	Grass	2	0.43	-71.8900149974554	Coarse	0	NA	NA	Arid_Other_Grass_Coarse	G-CC-T	-73.5526361094035
17	Erosion_C	All	83	-75.2152572213516	Arid	4	0.0363	-64.7977541881259	Other	4	NA	-64.7977541881259	Grass	2	0.43	-71.8900149974554	Medium	2	NA	-71.8900149974554	Arid_Other_Grass_Medium	G-CC-T	-73.5526361094035
17	Erosion_C	All	83	-75.2152572213516	Arid	4	0.0363	-64.7977541881259	Other	4	NA	-64.7977541881259	Grass	2	0.43	-71.8900149974554	Fine	0	NA	NA	Arid_Other_Grass_Fine	G-CC-T	-73.5526361094035
17	Erosion_C	All	83	-75.2152572213516	Arid	4	0.0363	-64.7977541881259	Other	4	NA	-64.7977541881259	MTT	0	0.43	NA	Coarse	0	NA	NA	Arid_Other_MTT_Coarse	G-CC-T	-64.7977541881259
17	Erosion_C	All	83	-75.2152572213516	Arid	4	0.0363	-64.7977541881259	Other	4	NA	-64.7977541881259	MTT	0	0.43	NA	Medium	0	NA	NA	Arid_Other_MTT_Medium	G-CC-T	-64.7977541881259
17	Erosion_C	All	83	-75.2152572213516	Arid	4	0.0363	-64.7977541881259	Other	4	NA	-64.7977541881259	MTT	0	0.43	NA	Fine	0	NA	NA	Arid_Other_MTT_Fine	G-CC-T	-64.7977541881259
17	Erosion_C	All	83	-75.2152572213516	Arid	4	0.0363	-64.7977541881259	Other	4	NA	-64.7977541881259	OtherCC	0	0.43	NA	Coarse	0	NA	NA	Arid_Other_OtherCC_Coarse	G-CC-T	-64.7977541881259
17	Erosion_C	All	83	-75.2152572213516	Arid	4	0.0363	-64.7977541881259	Other	4	NA	-64.7977541881259	OtherCC	0	0.43	NA	Medium	0	NA	NA	Arid_Other_OtherCC_Medium	G-CC-T	-64.7977541881259
17	Erosion_C	All	83	-75.2152572213516	Arid	4	0.0363	-64.7977541881259	Other	4	NA	-64.7977541881259	OtherCC	0	0.43	NA	Fine	0	NA	NA	Arid_Other_OtherCC_Fine	G-CC-T	-64.7977541881259
17	Erosion_C	All	83	-75.2152572213516	Temperate	72	0.0363	-78.4019396559851	Corn	6	0	79.6502389941574	Legume	0	NA	NA	Coarse	0	NA	NA	Temperate_Corn_Legume_Coarse	G-CC-T	79.6502389941574
17	Erosion_C	All	83	-75.2152572213516	Temperate	72	0.0363	-78.4019396559851	Corn	6	0	79.6502389941574	Legume	0	NA	NA	Medium	0	NA	NA	Temperate_Corn_Legume_Medium	G-CC-T	79.6502389941574
17	Erosion_C	All	83	-75.2152572213516	Temperate	72	0.0363	-78.4019396559851	Corn	6	0	79.6502389941574	Legume	0	NA	NA	Fine	0	NA	NA	Temperate_Corn_Legume_Fine	G-CC-T	79.6502389941574
17	Erosion_C	All	83	-75.2152572213516	Temperate	72	0.0363	-78.4019396559851	Corn	6	0	79.6502389941574	Grass	6	NA	81.3087268434121	Coarse	0	NA	NA	Temperate_Corn_Grass_Coarse	G-CC-T	81.3087268434121
17	Erosion_C	All	83	-75.2152572213516	Temperate	72	0.0363	-78.4019396559851	Corn	6	0	79.6502389941574	Grass	6	NA	81.3087268434121	Medium	6	NA	79.6502389941574	Temperate_Corn_Grass_Medium	G-CC-T	79.6502389941574
17	Erosion_C	All	83	-75.2152572213516	Temperate	72	0.0363	-78.4019396559851	Corn	6	0	79.6502389941574	Grass	6	NA	81.3087268434121	Fine	0	NA	NA	Temperate_Corn_Grass_Fine	G-CC-T	81.3087268434121
17	Erosion_C	All	83	-75.2152572213516	Temperate	72	0.0363	-78.4019396559851	Corn	6	0	79.6502389941574	MTT	0	NA	NA	Coarse	0	NA	NA	Temperate_Corn_MTT_Coarse	G-CC-T	79.6502389941574
17	Erosion_C	All	83	-75.2152572213516	Temperate	72	0.0363	-78.4019396559851	Corn	6	0	79.6502389941574	MTT	0	NA	NA	Medium	0	NA	NA	Temperate_Corn_MTT_Medium	G-CC-T	79.6502389941574
17	Erosion_C	All	83	-75.2152572213516	Temperate	72	0.0363	-78.4019396559851	Corn	6	0	79.6502389941574	MTT	0	NA	NA	Fine	0	NA	NA	Temperate_Corn_MTT_Fine	G-CC-T	79.6502389941574
17	Erosion_C	All	83	-75.2152572213516	Temperate	72	0.0363	-78.4019396559851	Corn	6	0	79.6502389941574	OtherCC	0	NA	NA	Coarse	0	NA	NA	Temperate_Corn_OtherCC_Coarse	G-CC-T	79.6502389941574
17	Erosion_C	All	83	-75.2152572213516	Temperate	72	0.0363	-78.4019396559851	Corn	6	0	79.6502389941574	OtherCC	0	NA	NA	Medium	0	NA	NA	Temperate_Corn_OtherCC_Medium	G-CC-T	79.6502389941574
17	Erosion_C	All	83	-75.2152572213516	Temperate	72	0.0363	-78.4019396559851	Corn	6	0	79.6502389941574	OtherCC	0	NA	NA	Fine	0	NA	NA	Temperate_Corn_OtherCC_Fine	G-CC-T	79.6502389941574
17	Erosion_C	All	83	-75.2152572213516	Temperate	72	0.0363	-78.4019396559851	Soybean	47	0	-88.2258466901217	Legume	0	NA	NA	Coarse	0	NA	NA	Temperate_Soybean_Legume_Coarse	G-CC-T	-88.2258466901217
17	Erosion_C	All	83	-75.2152572213516	Temperate	72	0.0363	-78.4019396559851	Soybean	47	0	-88.2258466901217	Legume	0	NA	NA	Medium	0	NA	NA	Temperate_Soybean_Legume_Medium	G-CC-T	-88.2258466901217
17	Erosion_C	All	83	-75.2152572213516	Temperate	72	0.0363	-78.4019396559851	Soybean	47	0	-88.2258466901217	Legume	0	NA	NA	Fine	0	NA	NA	Temperate_Soybean_Legume_Fine	G-CC-T	-88.2258466901217
17	Erosion_C	All	83	-75.2152572213516	Temperate	72	0.0363	-78.4019396559851	Soybean	47	0	-88.2258466901217	Grass	47	NA	-88.2321315953406	Coarse	0	NA	NA	Temperate_Soybean_Grass_Coarse	G-CC-T	-88.2321315953406
17	Erosion_C	All	83	-75.2152572213516	Temperate	72	0.0363	-78.4019396559851	Soybean	47	0	-88.2258466901217	Grass	47	NA	-88.2321315953406	Medium	47	NA	-88.3213461467666	Temperate_Soybean_Grass_Medium	G-CC-T	-88.3213461467666
17	Erosion_C	All	83	-75.2152572213516	Temperate	72	0.0363	-78.4019396559851	Soybean	47	0	-88.2258466901217	Grass	47	NA	-88.2321315953406	Fine	0	NA	NA	Temperate_Soybean_Grass_Fine	G-CC-T	-88.2321315953406
17	Erosion_C	All	83	-75.2152572213516	Temperate	72	0.0363	-78.4019396559851	Soybean	47	0	-88.2258466901217	MTT	0	NA	NA	Coarse	0	NA	NA	Temperate_Soybean_MTT_Coarse	G-CC-T	-88.2258466901217
17	Erosion_C	All	83	-75.2152572213516	Temperate	72	0.0363	-78.4019396559851	Soybean	47	0	-88.2258466901217	MTT	0	NA	NA	Medium	0	NA	NA	Temperate_Soybean_MTT_Medium	G-CC-T	-88.2258466901217
17	Erosion_C	All	83	-75.2152572213516	Temperate	72	0.0363	-78.4019396559851	Soybean	47	0	-88.2258466901217	MTT	0	NA	NA	Fine	0	NA	NA	Temperate_Soybean_MTT_Fine	G-CC-T	-88.2258466901217
17	Erosion_C	All	83	-75.2152572213516	Temperate	72	0.0363	-78.4019396559851	Soybean	47	0	-88.2258466901217	OtherCC	0	NA	NA	Coarse	0	NA	NA	Temperate_Soybean_OtherCC_Coarse	G-CC-T	-88.2258466901217
17	Erosion_C	All	83	-75.2152572213516	Temperate	72	0.0363	-78.4019396559851	Soybean	47	0	-88.2258466901217	OtherCC	0	NA	NA	Medium	0	NA	NA	Temperate_Soybean_OtherCC_Medium	G-CC-T	-88.2258466901217
17	Erosion_C	All	83	-75.2152572213516	Temperate	72	0.0363	-78.4019396559851	Soybean	47	0	-88.2258466901217	OtherCC	0	NA	NA	Fine	0	NA	NA	Temperate_Soybean_OtherCC_Fine	G-CC-T	-88.2258466901217
17	Erosion_C	All	83	-75.2152572213516	Temperate	72	0.0363	-78.4019396559851	Wheat	0	0	NA	Legume	0	NA	NA	Coarse	0	NA	NA	Temperate_Wheat_Legume_Coarse	G-CC-T	-78.4019396559851
17	Erosion_C	All	83	-75.2152572213516	Temperate	72	0.0363	-78.4019396559851	Wheat	0	0	NA	Legume	0	NA	NA	Medium	0	NA	NA	Temperate_Wheat_Legume_Medium	G-CC-T	-78.4019396559851
17	Erosion_C	All	83	-75.2152572213516	Temperate	72	0.0363	-78.4019396559851	Wheat	0	0	NA	Legume	0	NA	NA	Fine	0	NA	NA	Temperate_Wheat_Legume_Fine	G-CC-T	-78.4019396559851
17	Erosion_C	All	83	-75.2152572213516	Temperate	72	0.0363	-78.4019396559851	Wheat	0	0	NA	Grass	0	NA	NA	Coarse	0	NA	NA	Temperate_Wheat_Grass_Coarse	G-CC-T	-78.4019396559851
17	Erosion_C	All	83	-75.2152572213516	Temperate	72	0.0363	-78.4019396559851	Wheat	0	0	NA	Grass	0	NA	NA	Medium	0	NA	NA	Temperate_Wheat_Grass_Medium	G-CC-T	-78.4019396559851
17	Erosion_C	All	83	-75.2152572213516	Temperate	72	0.0363	-78.4019396559851	Wheat	0	0	NA	Grass	0	NA	NA	Fine	0	NA	NA	Temperate_Wheat_Grass_Fine	G-CC-T	-78.4019396559851
17	Erosion_C	All	83	-75.2152572213516	Temperate	72	0.0363	-78.4019396559851	Wheat	0	0	NA	MTT	0	NA	NA	Coarse	0	NA	NA	Temperate_Wheat_MTT_Coarse	G-CC-T	-78.4019396559851
17	Erosion_C	All	83	-75.2152572213516	Temperate	72	0.0363	-78.4019396559851	Wheat	0	0	NA	MTT	0	NA	NA	Medium	0	NA	NA	Temperate_Wheat_MTT_Medium	G-CC-T	-78.4019396559851
17	Erosion_C	All	83	-75.2152572213516	Temperate	72	0.0363	-78.4019396559851	Wheat	0	0	NA	MTT	0	NA	NA	Fine	0	NA	NA	Temperate_Wheat_MTT_Fine	G-CC-T	-78.4019396559851
17	Erosion_C	All	83	-75.2152572213516	Temperate	72	0.0363	-78.4019396559851	Wheat	0	0	NA	OtherCC	0	NA	NA	Coarse	0	NA	NA	Temperate_Wheat_OtherCC_Coarse	G-CC-T	-78.4019396559851
17	Erosion_C	All	83	-75.2152572213516	Temperate	72	0.0363	-78.4019396559851	Wheat	0	0	NA	OtherCC	0	NA	NA	Medium	0	NA	NA	Temperate_Wheat_OtherCC_Medium	G-CC-T	-78.4019396559851
17	Erosion_C	All	83	-75.2152572213516	Temperate	72	0.0363	-78.4019396559851	Wheat	0	0	NA	OtherCC	0	NA	NA	Fine	0	NA	NA	Temperate_Wheat_OtherCC_Fine	G-CC-T	-78.4019396559851
17	Erosion_C	All	83	-75.2152572213516	Temperate	72	0.0363	-78.4019396559851	Vegetable	0	0	NA	Legume	0	NA	NA	Coarse	0	NA	NA	Temperate_Vegetable_Legume_Coarse	G-CC-T	-78.4019396559851
17	Erosion_C	All	83	-75.2152572213516	Temperate	72	0.0363	-78.4019396559851	Vegetable	0	0	NA	Legume	0	NA	NA	Medium	0	NA	NA	Temperate_Vegetable_Legume_Medium	G-CC-T	-78.4019396559851
17	Erosion_C	All	83	-75.2152572213516	Temperate	72	0.0363	-78.4019396559851	Vegetable	0	0	NA	Legume	0	NA	NA	Fine	0	NA	NA	Temperate_Vegetable_Legume_Fine	G-CC-T	-78.4019396559851
17	Erosion_C	All	83	-75.2152572213516	Temperate	72	0.0363	-78.4019396559851	Vegetable	0	0	NA	Grass	0	NA	NA	Coarse	0	NA	NA	Temperate_Vegetable_Grass_Coarse	G-CC-T	-78.4019396559851
17	Erosion_C	All	83	-75.2152572213516	Temperate	72	0.0363	-78.4019396559851	Vegetable	0	0	NA	Grass	0	NA	NA	Medium	0	NA	NA	Temperate_Vegetable_Grass_Medium	G-CC-T	-78.4019396559851
17	Erosion_C	All	83	-75.2152572213516	Temperate	72	0.0363	-78.4019396559851	Vegetable	0	0	NA	Grass	0	NA	NA	Fine	0	NA	NA	Temperate_Vegetable_Grass_Fine	G-CC-T	-78.4019396559851
17	Erosion_C	All	83	-75.2152572213516	Temperate	72	0.0363	-78.4019396559851	Vegetable	0	0	NA	MTT	0	NA	NA	Coarse	0	NA	NA	Temperate_Vegetable_MTT_Coarse	G-CC-T	-78.4019396559851
17	Erosion_C	All	83	-75.2152572213516	Temperate	72	0.0363	-78.4019396559851	Vegetable	0	0	NA	MTT	0	NA	NA	Medium	0	NA	NA	Temperate_Vegetable_MTT_Medium	G-CC-T	-78.4019396559851
17	Erosion_C	All	83	-75.2152572213516	Temperate	72	0.0363	-78.4019396559851	Vegetable	0	0	NA	MTT	0	NA	NA	Fine	0	NA	NA	Temperate_Vegetable_MTT_Fine	G-CC-T	-78.4019396559851
17	Erosion_C	All	83	-75.2152572213516	Temperate	72	0.0363	-78.4019396559851	Vegetable	0	0	NA	OtherCC	0	NA	NA	Coarse	0	NA	NA	Temperate_Vegetable_OtherCC_Coarse	G-CC-T	-78.4019396559851
17	Erosion_C	All	83	-75.2152572213516	Temperate	72	0.0363	-78.4019396559851	Vegetable	0	0	NA	OtherCC	0	NA	NA	Medium	0	NA	NA	Temperate_Vegetable_OtherCC_Medium	G-CC-T	-78.4019396559851
17	Erosion_C	All	83	-75.2152572213516	Temperate	72	0.0363	-78.4019396559851	Vegetable	0	0	NA	OtherCC	0	NA	NA	Fine	0	NA	NA	Temperate_Vegetable_OtherCC_Fine	G-CC-T	-78.4019396559851
17	Erosion_C	All	83	-75.2152572213516	Temperate	72	0.0363	-78.4019396559851	CS	0	0	NA	Legume	0	NA	NA	Coarse	0	NA	NA	Temperate_CS_Legume_Coarse	G-CC-T	-78.4019396559851
17	Erosion_C	All	83	-75.2152572213516	Temperate	72	0.0363	-78.4019396559851	CS	0	0	NA	Legume	0	NA	NA	Medium	0	NA	NA	Temperate_CS_Legume_Medium	G-CC-T	-78.4019396559851
17	Erosion_C	All	83	-75.2152572213516	Temperate	72	0.0363	-78.4019396559851	CS	0	0	NA	Legume	0	NA	NA	Fine	0	NA	NA	Temperate_CS_Legume_Fine	G-CC-T	-78.4019396559851
17	Erosion_C	All	83	-75.2152572213516	Temperate	72	0.0363	-78.4019396559851	CS	0	0	NA	Grass	0	NA	NA	Coarse	0	NA	NA	Temperate_CS_Grass_Coarse	G-CC-T	-78.4019396559851
17	Erosion_C	All	83	-75.2152572213516	Temperate	72	0.0363	-78.4019396559851	CS	0	0	NA	Grass	0	NA	NA	Medium	0	NA	NA	Temperate_CS_Grass_Medium	G-CC-T	-78.4019396559851
17	Erosion_C	All	83	-75.2152572213516	Temperate	72	0.0363	-78.4019396559851	CS	0	0	NA	Grass	0	NA	NA	Fine	0	NA	NA	Temperate_CS_Grass_Fine	G-CC-T	-78.4019396559851
17	Erosion_C	All	83	-75.2152572213516	Temperate	72	0.0363	-78.4019396559851	CS	0	0	NA	MTT	0	NA	NA	Coarse	0	NA	NA	Temperate_CS_MTT_Coarse	G-CC-T	-78.4019396559851
17	Erosion_C	All	83	-75.2152572213516	Temperate	72	0.0363	-78.4019396559851	CS	0	0	NA	MTT	0	NA	NA	Medium	0	NA	NA	Temperate_CS_MTT_Medium	G-CC-T	-78.4019396559851
17	Erosion_C	All	83	-75.2152572213516	Temperate	72	0.0363	-78.4019396559851	CS	0	0	NA	MTT	0	NA	NA	Fine	0	NA	NA	Temperate_CS_MTT_Fine	G-CC-T	-78.4019396559851
17	Erosion_C	All	83	-75.2152572213516	Temperate	72	0.0363	-78.4019396559851	CS	0	0	NA	OtherCC	0	NA	NA	Coarse	0	NA	NA	Temperate_CS_OtherCC_Coarse	G-CC-T	-78.4019396559851
17	Erosion_C	All	83	-75.2152572213516	Temperate	72	0.0363	-78.4019396559851	CS	0	0	NA	OtherCC	0	NA	NA	Medium	0	NA	NA	Temperate_CS_OtherCC_Medium	G-CC-T	-78.4019396559851
17	Erosion_C	All	83	-75.2152572213516	Temperate	72	0.0363	-78.4019396559851	CS	0	0	NA	OtherCC	0	NA	NA	Fine	0	NA	NA	Temperate_CS_OtherCC_Fine	G-CC-T	-78.4019396559851
17	Erosion_C	All	83	-75.2152572213516	Temperate	72	0.0363	-78.4019396559851	CSW	0	0	NA	Legume	0	NA	NA	Coarse	0	NA	NA	Temperate_CSW_Legume_Coarse	G-CC-T	-78.4019396559851
17	Erosion_C	All	83	-75.2152572213516	Temperate	72	0.0363	-78.4019396559851	CSW	0	0	NA	Legume	0	NA	NA	Medium	0	NA	NA	Temperate_CSW_Legume_Medium	G-CC-T	-78.4019396559851
17	Erosion_C	All	83	-75.2152572213516	Temperate	72	0.0363	-78.4019396559851	CSW	0	0	NA	Legume	0	NA	NA	Fine	0	NA	NA	Temperate_CSW_Legume_Fine	G-CC-T	-78.4019396559851
17	Erosion_C	All	83	-75.2152572213516	Temperate	72	0.0363	-78.4019396559851	CSW	0	0	NA	Grass	0	NA	NA	Coarse	0	NA	NA	Temperate_CSW_Grass_Coarse	G-CC-T	-78.4019396559851
17	Erosion_C	All	83	-75.2152572213516	Temperate	72	0.0363	-78.4019396559851	CSW	0	0	NA	Grass	0	NA	NA	Medium	0	NA	NA	Temperate_CSW_Grass_Medium	G-CC-T	-78.4019396559851
17	Erosion_C	All	83	-75.2152572213516	Temperate	72	0.0363	-78.4019396559851	CSW	0	0	NA	Grass	0	NA	NA	Fine	0	NA	NA	Temperate_CSW_Grass_Fine	G-CC-T	-78.4019396559851
17	Erosion_C	All	83	-75.2152572213516	Temperate	72	0.0363	-78.4019396559851	CSW	0	0	NA	MTT	0	NA	NA	Coarse	0	NA	NA	Temperate_CSW_MTT_Coarse	G-CC-T	-78.4019396559851
17	Erosion_C	All	83	-75.2152572213516	Temperate	72	0.0363	-78.4019396559851	CSW	0	0	NA	MTT	0	NA	NA	Medium	0	NA	NA	Temperate_CSW_MTT_Medium	G-CC-T	-78.4019396559851
17	Erosion_C	All	83	-75.2152572213516	Temperate	72	0.0363	-78.4019396559851	CSW	0	0	NA	MTT	0	NA	NA	Fine	0	NA	NA	Temperate_CSW_MTT_Fine	G-CC-T	-78.4019396559851
17	Erosion_C	All	83	-75.2152572213516	Temperate	72	0.0363	-78.4019396559851	CSW	0	0	NA	OtherCC	0	NA	NA	Coarse	0	NA	NA	Temperate_CSW_OtherCC_Coarse	G-CC-T	-78.4019396559851
17	Erosion_C	All	83	-75.2152572213516	Temperate	72	0.0363	-78.4019396559851	CSW	0	0	NA	OtherCC	0	NA	NA	Medium	0	NA	NA	Temperate_CSW_OtherCC_Medium	G-CC-T	-78.4019396559851
17	Erosion_C	All	83	-75.2152572213516	Temperate	72	0.0363	-78.4019396559851	CSW	0	0	NA	OtherCC	0	NA	NA	Fine	0	NA	NA	Temperate_CSW_OtherCC_Fine	G-CC-T	-78.4019396559851
17	Erosion_C	All	83	-75.2152572213516	Temperate	72	0.0363	-78.4019396559851	Other	19	0	-48.4991784800511	Legume	0	0.572	NA	Coarse	0	NA	NA	Temperate_Other_Legume_Coarse	G-CC-T	-48.4991784800511
17	Erosion_C	All	83	-75.2152572213516	Temperate	72	0.0363	-78.4019396559851	Other	19	0	-48.4991784800511	Legume	0	0.572	NA	Medium	0	NA	NA	Temperate_Other_Legume_Medium	G-CC-T	-48.4991784800511
17	Erosion_C	All	83	-75.2152572213516	Temperate	72	0.0363	-78.4019396559851	Other	19	0	-48.4991784800511	Legume	0	0.572	NA	Fine	0	NA	NA	Temperate_Other_Legume_Fine	G-CC-T	-48.4991784800511
17	Erosion_C	All	83	-75.2152572213516	Temperate	72	0.0363	-78.4019396559851	Other	19	0	-48.4991784800511	Grass	16	0.572	-52.1673476771396	Coarse	0	0	NA	Temperate_Other_Grass_Coarse	G-CC-T	-52.1673476771396
17	Erosion_C	All	83	-75.2152572213516	Temperate	72	0.0363	-78.4019396559851	Other	19	0	-48.4991784800511	Grass	16	0.572	-52.1673476771396	Medium	4	0	444.498052138158	Temperate_Other_Grass_Medium	G-CC-T	-75.2152572213516
17	Erosion_C	All	83	-75.2152572213516	Temperate	72	0.0363	-78.4019396559851	Other	19	0	-48.4991784800511	Grass	16	0.572	-52.1673476771396	Fine	0	0	NA	Temperate_Other_Grass_Fine	G-CC-T	-52.1673476771396
17	Erosion_C	All	83	-75.2152572213516	Temperate	72	0.0363	-78.4019396559851	Other	19	0	-48.4991784800511	MTT	3	0.572	-20.2766025195858	Coarse	0	NA	NA	Temperate_Other_MTT_Coarse	G-CC-T	-47.7459298704687
17	Erosion_C	All	83	-75.2152572213516	Temperate	72	0.0363	-78.4019396559851	Other	19	0	-48.4991784800511	MTT	3	0.572	-20.2766025195858	Medium	3	NA	-20.2766025195858	Temperate_Other_MTT_Medium	G-CC-T	-47.7459298704687
17	Erosion_C	All	83	-75.2152572213516	Temperate	72	0.0363	-78.4019396559851	Other	19	0	-48.4991784800511	MTT	3	0.572	-20.2766025195858	Fine	0	NA	NA	Temperate_Other_MTT_Fine	G-CC-T	-47.7459298704687
17	Erosion_C	All	83	-75.2152572213516	Temperate	72	0.0363	-78.4019396559851	Other	19	0	-48.4991784800511	OtherCC	0	0.572	NA	Coarse	0	NA	NA	Temperate_Other_OtherCC_Coarse	G-CC-T	-48.4991784800511
17	Erosion_C	All	83	-75.2152572213516	Temperate	72	0.0363	-78.4019396559851	Other	19	0	-48.4991784800511	OtherCC	0	0.572	NA	Medium	0	NA	NA	Temperate_Other_OtherCC_Medium	G-CC-T	-48.4991784800511
17	Erosion_C	All	83	-75.2152572213516	Temperate	72	0.0363	-78.4019396559851	Other	19	0	-48.4991784800511	OtherCC	0	0.572	NA	Fine	0	NA	NA	Temperate_Other_OtherCC_Fine	G-CC-T	-48.4991784800511
17	Erosion_C	All	83	-75.2152572213516	Boreal	7	0.0363	-12.0998834430158	Corn	0	0.8153	NA	Legume	0	NA	NA	Coarse	0	NA	NA	Boreal_Corn_Legume_Coarse	G-CC-T	-12.0998834430158
17	Erosion_C	All	83	-75.2152572213516	Boreal	7	0.0363	-12.0998834430158	Corn	0	0.8153	NA	Legume	0	NA	NA	Medium	0	NA	NA	Boreal_Corn_Legume_Medium	G-CC-T	-12.0998834430158
17	Erosion_C	All	83	-75.2152572213516	Boreal	7	0.0363	-12.0998834430158	Corn	0	0.8153	NA	Legume	0	NA	NA	Fine	0	NA	NA	Boreal_Corn_Legume_Fine	G-CC-T	-12.0998834430158
17	Erosion_C	All	83	-75.2152572213516	Boreal	7	0.0363	-12.0998834430158	Corn	0	0.8153	NA	Grass	0	NA	NA	Coarse	0	NA	NA	Boreal_Corn_Grass_Coarse	G-CC-T	-12.0998834430158
17	Erosion_C	All	83	-75.2152572213516	Boreal	7	0.0363	-12.0998834430158	Corn	0	0.8153	NA	Grass	0	NA	NA	Medium	0	NA	NA	Boreal_Corn_Grass_Medium	G-CC-T	-12.0998834430158
17	Erosion_C	All	83	-75.2152572213516	Boreal	7	0.0363	-12.0998834430158	Corn	0	0.8153	NA	Grass	0	NA	NA	Fine	0	NA	NA	Boreal_Corn_Grass_Fine	G-CC-T	-12.0998834430158
17	Erosion_C	All	83	-75.2152572213516	Boreal	7	0.0363	-12.0998834430158	Corn	0	0.8153	NA	MTT	0	NA	NA	Coarse	0	NA	NA	Boreal_Corn_MTT_Coarse	G-CC-T	-12.0998834430158
17	Erosion_C	All	83	-75.2152572213516	Boreal	7	0.0363	-12.0998834430158	Corn	0	0.8153	NA	MTT	0	NA	NA	Medium	0	NA	NA	Boreal_Corn_MTT_Medium	G-CC-T	-12.0998834430158
17	Erosion_C	All	83	-75.2152572213516	Boreal	7	0.0363	-12.0998834430158	Corn	0	0.8153	NA	MTT	0	NA	NA	Fine	0	NA	NA	Boreal_Corn_MTT_Fine	G-CC-T	-12.0998834430158
17	Erosion_C	All	83	-75.2152572213516	Boreal	7	0.0363	-12.0998834430158	Corn	0	0.8153	NA	OtherCC	0	NA	NA	Coarse	0	NA	NA	Boreal_Corn_OtherCC_Coarse	G-CC-T	-12.0998834430158
17	Erosion_C	All	83	-75.2152572213516	Boreal	7	0.0363	-12.0998834430158	Corn	0	0.8153	NA	OtherCC	0	NA	NA	Medium	0	NA	NA	Boreal_Corn_OtherCC_Medium	G-CC-T	-12.0998834430158
17	Erosion_C	All	83	-75.2152572213516	Boreal	7	0.0363	-12.0998834430158	Corn	0	0.8153	NA	OtherCC	0	NA	NA	Fine	0	NA	NA	Boreal_Corn_OtherCC_Fine	G-CC-T	-12.0998834430158
17	Erosion_C	All	83	-75.2152572213516	Boreal	7	0.0363	-12.0998834430158	Soybean	0	0.8153	NA	Legume	0	NA	NA	Coarse	0	NA	NA	Boreal_Soybean_Legume_Coarse	G-CC-T	-12.0998834430158
17	Erosion_C	All	83	-75.2152572213516	Boreal	7	0.0363	-12.0998834430158	Soybean	0	0.8153	NA	Legume	0	NA	NA	Medium	0	NA	NA	Boreal_Soybean_Legume_Medium	G-CC-T	-12.0998834430158
17	Erosion_C	All	83	-75.2152572213516	Boreal	7	0.0363	-12.0998834430158	Soybean	0	0.8153	NA	Legume	0	NA	NA	Fine	0	NA	NA	Boreal_Soybean_Legume_Fine	G-CC-T	-12.0998834430158
17	Erosion_C	All	83	-75.2152572213516	Boreal	7	0.0363	-12.0998834430158	Soybean	0	0.8153	NA	Grass	0	NA	NA	Coarse	0	NA	NA	Boreal_Soybean_Grass_Coarse	G-CC-T	-12.0998834430158
17	Erosion_C	All	83	-75.2152572213516	Boreal	7	0.0363	-12.0998834430158	Soybean	0	0.8153	NA	Grass	0	NA	NA	Medium	0	NA	NA	Boreal_Soybean_Grass_Medium	G-CC-T	-12.0998834430158
17	Erosion_C	All	83	-75.2152572213516	Boreal	7	0.0363	-12.0998834430158	Soybean	0	0.8153	NA	Grass	0	NA	NA	Fine	0	NA	NA	Boreal_Soybean_Grass_Fine	G-CC-T	-12.0998834430158
17	Erosion_C	All	83	-75.2152572213516	Boreal	7	0.0363	-12.0998834430158	Soybean	0	0.8153	NA	MTT	0	NA	NA	Coarse	0	NA	NA	Boreal_Soybean_MTT_Coarse	G-CC-T	-12.0998834430158
17	Erosion_C	All	83	-75.2152572213516	Boreal	7	0.0363	-12.0998834430158	Soybean	0	0.8153	NA	MTT	0	NA	NA	Medium	0	NA	NA	Boreal_Soybean_MTT_Medium	G-CC-T	-12.0998834430158
17	Erosion_C	All	83	-75.2152572213516	Boreal	7	0.0363	-12.0998834430158	Soybean	0	0.8153	NA	MTT	0	NA	NA	Fine	0	NA	NA	Boreal_Soybean_MTT_Fine	G-CC-T	-12.0998834430158
17	Erosion_C	All	83	-75.2152572213516	Boreal	7	0.0363	-12.0998834430158	Soybean	0	0.8153	NA	OtherCC	0	NA	NA	Coarse	0	NA	NA	Boreal_Soybean_OtherCC_Coarse	G-CC-T	-12.0998834430158
17	Erosion_C	All	83	-75.2152572213516	Boreal	7	0.0363	-12.0998834430158	Soybean	0	0.8153	NA	OtherCC	0	NA	NA	Medium	0	NA	NA	Boreal_Soybean_OtherCC_Medium	G-CC-T	-12.0998834430158
17	Erosion_C	All	83	-75.2152572213516	Boreal	7	0.0363	-12.0998834430158	Soybean	0	0.8153	NA	OtherCC	0	NA	NA	Fine	0	NA	NA	Boreal_Soybean_OtherCC_Fine	G-CC-T	-12.0998834430158
17	Erosion_C	All	83	-75.2152572213516	Boreal	7	0.0363	-12.0998834430158	Wheat	0	0.8153	NA	Legume	0	NA	NA	Coarse	0	NA	NA	Boreal_Wheat_Legume_Coarse	G-CC-T	-12.0998834430158
17	Erosion_C	All	83	-75.2152572213516	Boreal	7	0.0363	-12.0998834430158	Wheat	0	0.8153	NA	Legume	0	NA	NA	Medium	0	NA	NA	Boreal_Wheat_Legume_Medium	G-CC-T	-12.0998834430158
17	Erosion_C	All	83	-75.2152572213516	Boreal	7	0.0363	-12.0998834430158	Wheat	0	0.8153	NA	Legume	0	NA	NA	Fine	0	NA	NA	Boreal_Wheat_Legume_Fine	G-CC-T	-12.0998834430158
17	Erosion_C	All	83	-75.2152572213516	Boreal	7	0.0363	-12.0998834430158	Wheat	0	0.8153	NA	Grass	0	NA	NA	Coarse	0	NA	NA	Boreal_Wheat_Grass_Coarse	G-CC-T	-12.0998834430158
17	Erosion_C	All	83	-75.2152572213516	Boreal	7	0.0363	-12.0998834430158	Wheat	0	0.8153	NA	Grass	0	NA	NA	Medium	0	NA	NA	Boreal_Wheat_Grass_Medium	G-CC-T	-12.0998834430158
17	Erosion_C	All	83	-75.2152572213516	Boreal	7	0.0363	-12.0998834430158	Wheat	0	0.8153	NA	Grass	0	NA	NA	Fine	0	NA	NA	Boreal_Wheat_Grass_Fine	G-CC-T	-12.0998834430158
17	Erosion_C	All	83	-75.2152572213516	Boreal	7	0.0363	-12.0998834430158	Wheat	0	0.8153	NA	MTT	0	NA	NA	Coarse	0	NA	NA	Boreal_Wheat_MTT_Coarse	G-CC-T	-12.0998834430158
17	Erosion_C	All	83	-75.2152572213516	Boreal	7	0.0363	-12.0998834430158	Wheat	0	0.8153	NA	MTT	0	NA	NA	Medium	0	NA	NA	Boreal_Wheat_MTT_Medium	G-CC-T	-12.0998834430158
17	Erosion_C	All	83	-75.2152572213516	Boreal	7	0.0363	-12.0998834430158	Wheat	0	0.8153	NA	MTT	0	NA	NA	Fine	0	NA	NA	Boreal_Wheat_MTT_Fine	G-CC-T	-12.0998834430158
17	Erosion_C	All	83	-75.2152572213516	Boreal	7	0.0363	-12.0998834430158	Wheat	0	0.8153	NA	OtherCC	0	NA	NA	Coarse	0	NA	NA	Boreal_Wheat_OtherCC_Coarse	G-CC-T	-12.0998834430158
17	Erosion_C	All	83	-75.2152572213516	Boreal	7	0.0363	-12.0998834430158	Wheat	0	0.8153	NA	OtherCC	0	NA	NA	Medium	0	NA	NA	Boreal_Wheat_OtherCC_Medium	G-CC-T	-12.0998834430158
17	Erosion_C	All	83	-75.2152572213516	Boreal	7	0.0363	-12.0998834430158	Wheat	0	0.8153	NA	OtherCC	0	NA	NA	Fine	0	NA	NA	Boreal_Wheat_OtherCC_Fine	G-CC-T	-12.0998834430158
17	Erosion_C	All	83	-75.2152572213516	Boreal	7	0.0363	-12.0998834430158	Vegetable	0	0.8153	NA	Legume	0	NA	NA	Coarse	0	NA	NA	Boreal_Vegetable_Legume_Coarse	G-CC-T	-12.0998834430158
17	Erosion_C	All	83	-75.2152572213516	Boreal	7	0.0363	-12.0998834430158	Vegetable	0	0.8153	NA	Legume	0	NA	NA	Medium	0	NA	NA	Boreal_Vegetable_Legume_Medium	G-CC-T	-12.0998834430158
17	Erosion_C	All	83	-75.2152572213516	Boreal	7	0.0363	-12.0998834430158	Vegetable	0	0.8153	NA	Legume	0	NA	NA	Fine	0	NA	NA	Boreal_Vegetable_Legume_Fine	G-CC-T	-12.0998834430158
17	Erosion_C	All	83	-75.2152572213516	Boreal	7	0.0363	-12.0998834430158	Vegetable	0	0.8153	NA	Grass	0	NA	NA	Coarse	0	NA	NA	Boreal_Vegetable_Grass_Coarse	G-CC-T	-12.0998834430158
17	Erosion_C	All	83	-75.2152572213516	Boreal	7	0.0363	-12.0998834430158	Vegetable	0	0.8153	NA	Grass	0	NA	NA	Medium	0	NA	NA	Boreal_Vegetable_Grass_Medium	G-CC-T	-12.0998834430158
17	Erosion_C	All	83	-75.2152572213516	Boreal	7	0.0363	-12.0998834430158	Vegetable	0	0.8153	NA	Grass	0	NA	NA	Fine	0	NA	NA	Boreal_Vegetable_Grass_Fine	G-CC-T	-12.0998834430158
17	Erosion_C	All	83	-75.2152572213516	Boreal	7	0.0363	-12.0998834430158	Vegetable	0	0.8153	NA	MTT	0	NA	NA	Coarse	0	NA	NA	Boreal_Vegetable_MTT_Coarse	G-CC-T	-12.0998834430158
17	Erosion_C	All	83	-75.2152572213516	Boreal	7	0.0363	-12.0998834430158	Vegetable	0	0.8153	NA	MTT	0	NA	NA	Medium	0	NA	NA	Boreal_Vegetable_MTT_Medium	G-CC-T	-12.0998834430158
17	Erosion_C	All	83	-75.2152572213516	Boreal	7	0.0363	-12.0998834430158	Vegetable	0	0.8153	NA	MTT	0	NA	NA	Fine	0	NA	NA	Boreal_Vegetable_MTT_Fine	G-CC-T	-12.0998834430158
17	Erosion_C	All	83	-75.2152572213516	Boreal	7	0.0363	-12.0998834430158	Vegetable	0	0.8153	NA	OtherCC	0	NA	NA	Coarse	0	NA	NA	Boreal_Vegetable_OtherCC_Coarse	G-CC-T	-12.0998834430158
17	Erosion_C	All	83	-75.2152572213516	Boreal	7	0.0363	-12.0998834430158	Vegetable	0	0.8153	NA	OtherCC	0	NA	NA	Medium	0	NA	NA	Boreal_Vegetable_OtherCC_Medium	G-CC-T	-12.0998834430158
17	Erosion_C	All	83	-75.2152572213516	Boreal	7	0.0363	-12.0998834430158	Vegetable	0	0.8153	NA	OtherCC	0	NA	NA	Fine	0	NA	NA	Boreal_Vegetable_OtherCC_Fine	G-CC-T	-12.0998834430158
17	Erosion_C	All	83	-75.2152572213516	Boreal	7	0.0363	-12.0998834430158	CS	3	0.8153	-19.1107223090395	Legume	3	NA	-19.1107223090395	Coarse	0	NA	NA	Boreal_CS_Legume_Coarse	G-CC-T	-47.1629897651956
17	Erosion_C	All	83	-75.2152572213516	Boreal	7	0.0363	-12.0998834430158	CS	3	0.8153	-19.1107223090395	Legume	3	NA	-19.1107223090395	Medium	0	NA	NA	Boreal_CS_Legume_Medium	G-CC-T	-47.1629897651956
17	Erosion_C	All	83	-75.2152572213516	Boreal	7	0.0363	-12.0998834430158	CS	3	0.8153	-19.1107223090395	Legume	3	NA	-19.1107223090395	Fine	3	NA	-19.1107223090395	Boreal_CS_Legume_Fine	G-CC-T	-47.1629897651956
17	Erosion_C	All	83	-75.2152572213516	Boreal	7	0.0363	-12.0998834430158	CS	3	0.8153	-19.1107223090395	Grass	0	NA	NA	Coarse	0	NA	NA	Boreal_CS_Grass_Coarse	G-CC-T	-47.1629897651956
17	Erosion_C	All	83	-75.2152572213516	Boreal	7	0.0363	-12.0998834430158	CS	3	0.8153	-19.1107223090395	Grass	0	NA	NA	Medium	0	NA	NA	Boreal_CS_Grass_Medium	G-CC-T	-47.1629897651956
17	Erosion_C	All	83	-75.2152572213516	Boreal	7	0.0363	-12.0998834430158	CS	3	0.8153	-19.1107223090395	Grass	0	NA	NA	Fine	0	NA	NA	Boreal_CS_Grass_Fine	G-CC-T	-47.1629897651956
17	Erosion_C	All	83	-75.2152572213516	Boreal	7	0.0363	-12.0998834430158	CS	3	0.8153	-19.1107223090395	MTT	0	NA	NA	Coarse	0	NA	NA	Boreal_CS_MTT_Coarse	G-CC-T	-47.1629897651956
17	Erosion_C	All	83	-75.2152572213516	Boreal	7	0.0363	-12.0998834430158	CS	3	0.8153	-19.1107223090395	MTT	0	NA	NA	Medium	0	NA	NA	Boreal_CS_MTT_Medium	G-CC-T	-47.1629897651956
17	Erosion_C	All	83	-75.2152572213516	Boreal	7	0.0363	-12.0998834430158	CS	3	0.8153	-19.1107223090395	MTT	0	NA	NA	Fine	0	NA	NA	Boreal_CS_MTT_Fine	G-CC-T	-47.1629897651956
17	Erosion_C	All	83	-75.2152572213516	Boreal	7	0.0363	-12.0998834430158	CS	3	0.8153	-19.1107223090395	OtherCC	0	NA	NA	Coarse	0	NA	NA	Boreal_CS_OtherCC_Coarse	G-CC-T	-47.1629897651956
17	Erosion_C	All	83	-75.2152572213516	Boreal	7	0.0363	-12.0998834430158	CS	3	0.8153	-19.1107223090395	OtherCC	0	NA	NA	Medium	0	NA	NA	Boreal_CS_OtherCC_Medium	G-CC-T	-47.1629897651956
17	Erosion_C	All	83	-75.2152572213516	Boreal	7	0.0363	-12.0998834430158	CS	3	0.8153	-19.1107223090395	OtherCC	0	NA	NA	Fine	0	NA	NA	Boreal_CS_OtherCC_Fine	G-CC-T	-47.1629897651956
17	Erosion_C	All	83	-75.2152572213516	Boreal	7	0.0363	-12.0998834430158	CSW	0	0.8153	NA	Legume	0	NA	NA	Coarse	0	NA	NA	Boreal_CSW_Legume_Coarse	G-CC-T	-12.0998834430158
17	Erosion_C	All	83	-75.2152572213516	Boreal	7	0.0363	-12.0998834430158	CSW	0	0.8153	NA	Legume	0	NA	NA	Medium	0	NA	NA	Boreal_CSW_Legume_Medium	G-CC-T	-12.0998834430158
17	Erosion_C	All	83	-75.2152572213516	Boreal	7	0.0363	-12.0998834430158	CSW	0	0.8153	NA	Legume	0	NA	NA	Fine	0	NA	NA	Boreal_CSW_Legume_Fine	G-CC-T	-12.0998834430158
17	Erosion_C	All	83	-75.2152572213516	Boreal	7	0.0363	-12.0998834430158	CSW	0	0.8153	NA	Grass	0	NA	NA	Coarse	0	NA	NA	Boreal_CSW_Grass_Coarse	G-CC-T	-12.0998834430158
17	Erosion_C	All	83	-75.2152572213516	Boreal	7	0.0363	-12.0998834430158	CSW	0	0.8153	NA	Grass	0	NA	NA	Medium	0	NA	NA	Boreal_CSW_Grass_Medium	G-CC-T	-12.0998834430158
17	Erosion_C	All	83	-75.2152572213516	Boreal	7	0.0363	-12.0998834430158	CSW	0	0.8153	NA	Grass	0	NA	NA	Fine	0	NA	NA	Boreal_CSW_Grass_Fine	G-CC-T	-12.0998834430158
17	Erosion_C	All	83	-75.2152572213516	Boreal	7	0.0363	-12.0998834430158	CSW	0	0.8153	NA	MTT	0	NA	NA	Coarse	0	NA	NA	Boreal_CSW_MTT_Coarse	G-CC-T	-12.0998834430158
17	Erosion_C	All	83	-75.2152572213516	Boreal	7	0.0363	-12.0998834430158	CSW	0	0.8153	NA	MTT	0	NA	NA	Medium	0	NA	NA	Boreal_CSW_MTT_Medium	G-CC-T	-12.0998834430158
17	Erosion_C	All	83	-75.2152572213516	Boreal	7	0.0363	-12.0998834430158	CSW	0	0.8153	NA	MTT	0	NA	NA	Fine	0	NA	NA	Boreal_CSW_MTT_Fine	G-CC-T	-12.0998834430158
17	Erosion_C	All	83	-75.2152572213516	Boreal	7	0.0363	-12.0998834430158	CSW	0	0.8153	NA	OtherCC	0	NA	NA	Coarse	0	NA	NA	Boreal_CSW_OtherCC_Coarse	G-CC-T	-12.0998834430158
17	Erosion_C	All	83	-75.2152572213516	Boreal	7	0.0363	-12.0998834430158	CSW	0	0.8153	NA	OtherCC	0	NA	NA	Medium	0	NA	NA	Boreal_CSW_OtherCC_Medium	G-CC-T	-12.0998834430158
17	Erosion_C	All	83	-75.2152572213516	Boreal	7	0.0363	-12.0998834430158	CSW	0	0.8153	NA	OtherCC	0	NA	NA	Fine	0	NA	NA	Boreal_CSW_OtherCC_Fine	G-CC-T	-12.0998834430158
17	Erosion_C	All	83	-75.2152572213516	Boreal	7	0.0363	-12.0998834430158	Other	4	0.8153	-7.94420527735739	Legume	0	NA	NA	Coarse	0	NA	NA	Boreal_Other_Legume_Coarse	G-CC-T	-7.94420527735739
17	Erosion_C	All	83	-75.2152572213516	Boreal	7	0.0363	-12.0998834430158	Other	4	0.8153	-7.94420527735739	Legume	0	NA	NA	Medium	0	NA	NA	Boreal_Other_Legume_Medium	G-CC-T	-7.94420527735739
17	Erosion_C	All	83	-75.2152572213516	Boreal	7	0.0363	-12.0998834430158	Other	4	0.8153	-7.94420527735739	Legume	0	NA	NA	Fine	0	NA	NA	Boreal_Other_Legume_Fine	G-CC-T	-7.94420527735739
17	Erosion_C	All	83	-75.2152572213516	Boreal	7	0.0363	-12.0998834430158	Other	4	0.8153	-7.94420527735739	Grass	0	NA	NA	Coarse	0	NA	NA	Boreal_Other_Grass_Coarse	G-CC-T	-7.94420527735739
17	Erosion_C	All	83	-75.2152572213516	Boreal	7	0.0363	-12.0998834430158	Other	4	0.8153	-7.94420527735739	Grass	0	NA	NA	Medium	0	NA	NA	Boreal_Other_Grass_Medium	G-CC-T	-7.94420527735739
17	Erosion_C	All	83	-75.2152572213516	Boreal	7	0.0363	-12.0998834430158	Other	4	0.8153	-7.94420527735739	Grass	0	NA	NA	Fine	0	NA	NA	Boreal_Other_Grass_Fine	G-CC-T	-7.94420527735739
17	Erosion_C	All	83	-75.2152572213516	Boreal	7	0.0363	-12.0998834430158	Other	4	0.8153	-7.94420527735739	MTT	0	NA	NA	Coarse	0	NA	NA	Boreal_Other_MTT_Coarse	G-CC-T	-7.94420527735739
17	Erosion_C	All	83	-75.2152572213516	Boreal	7	0.0363	-12.0998834430158	Other	4	0.8153	-7.94420527735739	MTT	0	NA	NA	Medium	0	NA	NA	Boreal_Other_MTT_Medium	G-CC-T	-7.94420527735739
17	Erosion_C	All	83	-75.2152572213516	Boreal	7	0.0363	-12.0998834430158	Other	4	0.8153	-7.94420527735739	MTT	0	NA	NA	Fine	0	NA	NA	Boreal_Other_MTT_Fine	G-CC-T	-7.94420527735739
17	Erosion_C	All	83	-75.2152572213516	Boreal	7	0.0363	-12.0998834430158	Other	4	0.8153	-7.94420527735739	OtherCC	4	NA	-7.94420527735739	Coarse	0	NA	NA	Boreal_Other_OtherCC_Coarse	G-CC-T	-7.94420527735739
17	Erosion_C	All	83	-75.2152572213516	Boreal	7	0.0363	-12.0998834430158	Other	4	0.8153	-7.94420527735739	OtherCC	4	NA	-7.94420527735739	Medium	4	NA	-7.94420527735739	Boreal_Other_OtherCC_Medium	G-CC-T	-7.94420527735739
17	Erosion_C	All	83	-75.2152572213516	Boreal	7	0.0363	-12.0998834430158	Other	4	0.8153	-7.94420527735739	OtherCC	4	NA	-7.94420527735739	Fine	0	NA	NA	Boreal_Other_OtherCC_Fine	G-CC-T	-7.94420527735739
18	Runoff_C	All	120	-73.2866180998015	Tropical	0	NA	NA	Corn	0	NA	NA	Legume	0	NA	NA	Coarse	0	NA	NA	Tropical_Corn_Legume_Coarse	G-CC-T	-73.2866180998015
18	Runoff_C	All	120	-73.2866180998015	Tropical	0	NA	NA	Corn	0	NA	NA	Legume	0	NA	NA	Medium	0	NA	NA	Tropical_Corn_Legume_Medium	G-CC-T	-73.2866180998015
18	Runoff_C	All	120	-73.2866180998015	Tropical	0	NA	NA	Corn	0	NA	NA	Legume	0	NA	NA	Fine	0	NA	NA	Tropical_Corn_Legume_Fine	G-CC-T	-73.2866180998015
18	Runoff_C	All	120	-73.2866180998015	Tropical	0	NA	NA	Corn	0	NA	NA	Grass	0	NA	NA	Coarse	0	NA	NA	Tropical_Corn_Grass_Coarse	G-CC-T	-73.2866180998015
18	Runoff_C	All	120	-73.2866180998015	Tropical	0	NA	NA	Corn	0	NA	NA	Grass	0	NA	NA	Medium	0	NA	NA	Tropical_Corn_Grass_Medium	G-CC-T	-73.2866180998015
18	Runoff_C	All	120	-73.2866180998015	Tropical	0	NA	NA	Corn	0	NA	NA	Grass	0	NA	NA	Fine	0	NA	NA	Tropical_Corn_Grass_Fine	G-CC-T	-73.2866180998015
18	Runoff_C	All	120	-73.2866180998015	Tropical	0	NA	NA	Corn	0	NA	NA	MTT	0	NA	NA	Coarse	0	NA	NA	Tropical_Corn_MTT_Coarse	G-CC-T	-73.2866180998015
18	Runoff_C	All	120	-73.2866180998015	Tropical	0	NA	NA	Corn	0	NA	NA	MTT	0	NA	NA	Medium	0	NA	NA	Tropical_Corn_MTT_Medium	G-CC-T	-73.2866180998015
18	Runoff_C	All	120	-73.2866180998015	Tropical	0	NA	NA	Corn	0	NA	NA	MTT	0	NA	NA	Fine	0	NA	NA	Tropical_Corn_MTT_Fine	G-CC-T	-73.2866180998015
18	Runoff_C	All	120	-73.2866180998015	Tropical	0	NA	NA	Corn	0	NA	NA	OtherCC	0	NA	NA	Coarse	0	NA	NA	Tropical_Corn_OtherCC_Coarse	G-CC-T	-73.2866180998015
18	Runoff_C	All	120	-73.2866180998015	Tropical	0	NA	NA	Corn	0	NA	NA	OtherCC	0	NA	NA	Medium	0	NA	NA	Tropical_Corn_OtherCC_Medium	G-CC-T	-73.2866180998015
18	Runoff_C	All	120	-73.2866180998015	Tropical	0	NA	NA	Corn	0	NA	NA	OtherCC	0	NA	NA	Fine	0	NA	NA	Tropical_Corn_OtherCC_Fine	G-CC-T	-73.2866180998015
18	Runoff_C	All	120	-73.2866180998015	Tropical	0	NA	NA	Soybean	0	NA	NA	Legume	0	NA	NA	Coarse	0	NA	NA	Tropical_Soybean_Legume_Coarse	G-CC-T	-73.2866180998015
18	Runoff_C	All	120	-73.2866180998015	Tropical	0	NA	NA	Soybean	0	NA	NA	Legume	0	NA	NA	Medium	0	NA	NA	Tropical_Soybean_Legume_Medium	G-CC-T	-73.2866180998015
18	Runoff_C	All	120	-73.2866180998015	Tropical	0	NA	NA	Soybean	0	NA	NA	Legume	0	NA	NA	Fine	0	NA	NA	Tropical_Soybean_Legume_Fine	G-CC-T	-73.2866180998015
18	Runoff_C	All	120	-73.2866180998015	Tropical	0	NA	NA	Soybean	0	NA	NA	Grass	0	NA	NA	Coarse	0	NA	NA	Tropical_Soybean_Grass_Coarse	G-CC-T	-73.2866180998015
18	Runoff_C	All	120	-73.2866180998015	Tropical	0	NA	NA	Soybean	0	NA	NA	Grass	0	NA	NA	Medium	0	NA	NA	Tropical_Soybean_Grass_Medium	G-CC-T	-73.2866180998015
18	Runoff_C	All	120	-73.2866180998015	Tropical	0	NA	NA	Soybean	0	NA	NA	Grass	0	NA	NA	Fine	0	NA	NA	Tropical_Soybean_Grass_Fine	G-CC-T	-73.2866180998015
18	Runoff_C	All	120	-73.2866180998015	Tropical	0	NA	NA	Soybean	0	NA	NA	MTT	0	NA	NA	Coarse	0	NA	NA	Tropical_Soybean_MTT_Coarse	G-CC-T	-73.2866180998015
18	Runoff_C	All	120	-73.2866180998015	Tropical	0	NA	NA	Soybean	0	NA	NA	MTT	0	NA	NA	Medium	0	NA	NA	Tropical_Soybean_MTT_Medium	G-CC-T	-73.2866180998015
18	Runoff_C	All	120	-73.2866180998015	Tropical	0	NA	NA	Soybean	0	NA	NA	MTT	0	NA	NA	Fine	0	NA	NA	Tropical_Soybean_MTT_Fine	G-CC-T	-73.2866180998015
18	Runoff_C	All	120	-73.2866180998015	Tropical	0	NA	NA	Soybean	0	NA	NA	OtherCC	0	NA	NA	Coarse	0	NA	NA	Tropical_Soybean_OtherCC_Coarse	G-CC-T	-73.2866180998015
18	Runoff_C	All	120	-73.2866180998015	Tropical	0	NA	NA	Soybean	0	NA	NA	OtherCC	0	NA	NA	Medium	0	NA	NA	Tropical_Soybean_OtherCC_Medium	G-CC-T	-73.2866180998015
18	Runoff_C	All	120	-73.2866180998015	Tropical	0	NA	NA	Soybean	0	NA	NA	OtherCC	0	NA	NA	Fine	0	NA	NA	Tropical_Soybean_OtherCC_Fine	G-CC-T	-73.2866180998015
18	Runoff_C	All	120	-73.2866180998015	Tropical	0	NA	NA	Wheat	0	NA	NA	Legume	0	NA	NA	Coarse	0	NA	NA	Tropical_Wheat_Legume_Coarse	G-CC-T	-73.2866180998015
18	Runoff_C	All	120	-73.2866180998015	Tropical	0	NA	NA	Wheat	0	NA	NA	Legume	0	NA	NA	Medium	0	NA	NA	Tropical_Wheat_Legume_Medium	G-CC-T	-73.2866180998015
18	Runoff_C	All	120	-73.2866180998015	Tropical	0	NA	NA	Wheat	0	NA	NA	Legume	0	NA	NA	Fine	0	NA	NA	Tropical_Wheat_Legume_Fine	G-CC-T	-73.2866180998015
18	Runoff_C	All	120	-73.2866180998015	Tropical	0	NA	NA	Wheat	0	NA	NA	Grass	0	NA	NA	Coarse	0	NA	NA	Tropical_Wheat_Grass_Coarse	G-CC-T	-73.2866180998015
18	Runoff_C	All	120	-73.2866180998015	Tropical	0	NA	NA	Wheat	0	NA	NA	Grass	0	NA	NA	Medium	0	NA	NA	Tropical_Wheat_Grass_Medium	G-CC-T	-73.2866180998015
18	Runoff_C	All	120	-73.2866180998015	Tropical	0	NA	NA	Wheat	0	NA	NA	Grass	0	NA	NA	Fine	0	NA	NA	Tropical_Wheat_Grass_Fine	G-CC-T	-73.2866180998015
18	Runoff_C	All	120	-73.2866180998015	Tropical	0	NA	NA	Wheat	0	NA	NA	MTT	0	NA	NA	Coarse	0	NA	NA	Tropical_Wheat_MTT_Coarse	G-CC-T	-73.2866180998015
18	Runoff_C	All	120	-73.2866180998015	Tropical	0	NA	NA	Wheat	0	NA	NA	MTT	0	NA	NA	Medium	0	NA	NA	Tropical_Wheat_MTT_Medium	G-CC-T	-73.2866180998015
18	Runoff_C	All	120	-73.2866180998015	Tropical	0	NA	NA	Wheat	0	NA	NA	MTT	0	NA	NA	Fine	0	NA	NA	Tropical_Wheat_MTT_Fine	G-CC-T	-73.2866180998015
18	Runoff_C	All	120	-73.2866180998015	Tropical	0	NA	NA	Wheat	0	NA	NA	OtherCC	0	NA	NA	Coarse	0	NA	NA	Tropical_Wheat_OtherCC_Coarse	G-CC-T	-73.2866180998015
18	Runoff_C	All	120	-73.2866180998015	Tropical	0	NA	NA	Wheat	0	NA	NA	OtherCC	0	NA	NA	Medium	0	NA	NA	Tropical_Wheat_OtherCC_Medium	G-CC-T	-73.2866180998015
18	Runoff_C	All	120	-73.2866180998015	Tropical	0	NA	NA	Wheat	0	NA	NA	OtherCC	0	NA	NA	Fine	0	NA	NA	Tropical_Wheat_OtherCC_Fine	G-CC-T	-73.2866180998015
18	Runoff_C	All	120	-73.2866180998015	Tropical	0	NA	NA	Vegetable	0	NA	NA	Legume	0	NA	NA	Coarse	0	NA	NA	Tropical_Vegetable_Legume_Coarse	G-CC-T	-73.2866180998015
18	Runoff_C	All	120	-73.2866180998015	Tropical	0	NA	NA	Vegetable	0	NA	NA	Legume	0	NA	NA	Medium	0	NA	NA	Tropical_Vegetable_Legume_Medium	G-CC-T	-73.2866180998015
18	Runoff_C	All	120	-73.2866180998015	Tropical	0	NA	NA	Vegetable	0	NA	NA	Legume	0	NA	NA	Fine	0	NA	NA	Tropical_Vegetable_Legume_Fine	G-CC-T	-73.2866180998015
18	Runoff_C	All	120	-73.2866180998015	Tropical	0	NA	NA	Vegetable	0	NA	NA	Grass	0	NA	NA	Coarse	0	NA	NA	Tropical_Vegetable_Grass_Coarse	G-CC-T	-73.2866180998015
18	Runoff_C	All	120	-73.2866180998015	Tropical	0	NA	NA	Vegetable	0	NA	NA	Grass	0	NA	NA	Medium	0	NA	NA	Tropical_Vegetable_Grass_Medium	G-CC-T	-73.2866180998015
18	Runoff_C	All	120	-73.2866180998015	Tropical	0	NA	NA	Vegetable	0	NA	NA	Grass	0	NA	NA	Fine	0	NA	NA	Tropical_Vegetable_Grass_Fine	G-CC-T	-73.2866180998015
18	Runoff_C	All	120	-73.2866180998015	Tropical	0	NA	NA	Vegetable	0	NA	NA	MTT	0	NA	NA	Coarse	0	NA	NA	Tropical_Vegetable_MTT_Coarse	G-CC-T	-73.2866180998015
18	Runoff_C	All	120	-73.2866180998015	Tropical	0	NA	NA	Vegetable	0	NA	NA	MTT	0	NA	NA	Medium	0	NA	NA	Tropical_Vegetable_MTT_Medium	G-CC-T	-73.2866180998015
18	Runoff_C	All	120	-73.2866180998015	Tropical	0	NA	NA	Vegetable	0	NA	NA	MTT	0	NA	NA	Fine	0	NA	NA	Tropical_Vegetable_MTT_Fine	G-CC-T	-73.2866180998015
18	Runoff_C	All	120	-73.2866180998015	Tropical	0	NA	NA	Vegetable	0	NA	NA	OtherCC	0	NA	NA	Coarse	0	NA	NA	Tropical_Vegetable_OtherCC_Coarse	G-CC-T	-73.2866180998015
18	Runoff_C	All	120	-73.2866180998015	Tropical	0	NA	NA	Vegetable	0	NA	NA	OtherCC	0	NA	NA	Medium	0	NA	NA	Tropical_Vegetable_OtherCC_Medium	G-CC-T	-73.2866180998015
18	Runoff_C	All	120	-73.2866180998015	Tropical	0	NA	NA	Vegetable	0	NA	NA	OtherCC	0	NA	NA	Fine	0	NA	NA	Tropical_Vegetable_OtherCC_Fine	G-CC-T	-73.2866180998015
18	Runoff_C	All	120	-73.2866180998015	Tropical	0	NA	NA	CS	0	NA	NA	Legume	0	NA	NA	Coarse	0	NA	NA	Tropical_CS_Legume_Coarse	G-CC-T	-73.2866180998015
18	Runoff_C	All	120	-73.2866180998015	Tropical	0	NA	NA	CS	0	NA	NA	Legume	0	NA	NA	Medium	0	NA	NA	Tropical_CS_Legume_Medium	G-CC-T	-73.2866180998015
18	Runoff_C	All	120	-73.2866180998015	Tropical	0	NA	NA	CS	0	NA	NA	Legume	0	NA	NA	Fine	0	NA	NA	Tropical_CS_Legume_Fine	G-CC-T	-73.2866180998015
18	Runoff_C	All	120	-73.2866180998015	Tropical	0	NA	NA	CS	0	NA	NA	Grass	0	NA	NA	Coarse	0	NA	NA	Tropical_CS_Grass_Coarse	G-CC-T	-73.2866180998015
18	Runoff_C	All	120	-73.2866180998015	Tropical	0	NA	NA	CS	0	NA	NA	Grass	0	NA	NA	Medium	0	NA	NA	Tropical_CS_Grass_Medium	G-CC-T	-73.2866180998015
18	Runoff_C	All	120	-73.2866180998015	Tropical	0	NA	NA	CS	0	NA	NA	Grass	0	NA	NA	Fine	0	NA	NA	Tropical_CS_Grass_Fine	G-CC-T	-73.2866180998015
18	Runoff_C	All	120	-73.2866180998015	Tropical	0	NA	NA	CS	0	NA	NA	MTT	0	NA	NA	Coarse	0	NA	NA	Tropical_CS_MTT_Coarse	G-CC-T	-73.2866180998015
18	Runoff_C	All	120	-73.2866180998015	Tropical	0	NA	NA	CS	0	NA	NA	MTT	0	NA	NA	Medium	0	NA	NA	Tropical_CS_MTT_Medium	G-CC-T	-73.2866180998015
18	Runoff_C	All	120	-73.2866180998015	Tropical	0	NA	NA	CS	0	NA	NA	MTT	0	NA	NA	Fine	0	NA	NA	Tropical_CS_MTT_Fine	G-CC-T	-73.2866180998015
18	Runoff_C	All	120	-73.2866180998015	Tropical	0	NA	NA	CS	0	NA	NA	OtherCC	0	NA	NA	Coarse	0	NA	NA	Tropical_CS_OtherCC_Coarse	G-CC-T	-73.2866180998015
18	Runoff_C	All	120	-73.2866180998015	Tropical	0	NA	NA	CS	0	NA	NA	OtherCC	0	NA	NA	Medium	0	NA	NA	Tropical_CS_OtherCC_Medium	G-CC-T	-73.2866180998015
18	Runoff_C	All	120	-73.2866180998015	Tropical	0	NA	NA	CS	0	NA	NA	OtherCC	0	NA	NA	Fine	0	NA	NA	Tropical_CS_OtherCC_Fine	G-CC-T	-73.2866180998015
18	Runoff_C	All	120	-73.2866180998015	Tropical	0	NA	NA	CSW	0	NA	NA	Legume	0	NA	NA	Coarse	0	NA	NA	Tropical_CSW_Legume_Coarse	G-CC-T	-73.2866180998015
18	Runoff_C	All	120	-73.2866180998015	Tropical	0	NA	NA	CSW	0	NA	NA	Legume	0	NA	NA	Medium	0	NA	NA	Tropical_CSW_Legume_Medium	G-CC-T	-73.2866180998015
18	Runoff_C	All	120	-73.2866180998015	Tropical	0	NA	NA	CSW	0	NA	NA	Legume	0	NA	NA	Fine	0	NA	NA	Tropical_CSW_Legume_Fine	G-CC-T	-73.2866180998015
18	Runoff_C	All	120	-73.2866180998015	Tropical	0	NA	NA	CSW	0	NA	NA	Grass	0	NA	NA	Coarse	0	NA	NA	Tropical_CSW_Grass_Coarse	G-CC-T	-73.2866180998015
18	Runoff_C	All	120	-73.2866180998015	Tropical	0	NA	NA	CSW	0	NA	NA	Grass	0	NA	NA	Medium	0	NA	NA	Tropical_CSW_Grass_Medium	G-CC-T	-73.2866180998015
18	Runoff_C	All	120	-73.2866180998015	Tropical	0	NA	NA	CSW	0	NA	NA	Grass	0	NA	NA	Fine	0	NA	NA	Tropical_CSW_Grass_Fine	G-CC-T	-73.2866180998015
18	Runoff_C	All	120	-73.2866180998015	Tropical	0	NA	NA	CSW	0	NA	NA	MTT	0	NA	NA	Coarse	0	NA	NA	Tropical_CSW_MTT_Coarse	G-CC-T	-73.2866180998015
18	Runoff_C	All	120	-73.2866180998015	Tropical	0	NA	NA	CSW	0	NA	NA	MTT	0	NA	NA	Medium	0	NA	NA	Tropical_CSW_MTT_Medium	G-CC-T	-73.2866180998015
18	Runoff_C	All	120	-73.2866180998015	Tropical	0	NA	NA	CSW	0	NA	NA	MTT	0	NA	NA	Fine	0	NA	NA	Tropical_CSW_MTT_Fine	G-CC-T	-73.2866180998015
18	Runoff_C	All	120	-73.2866180998015	Tropical	0	NA	NA	CSW	0	NA	NA	OtherCC	0	NA	NA	Coarse	0	NA	NA	Tropical_CSW_OtherCC_Coarse	G-CC-T	-73.2866180998015
18	Runoff_C	All	120	-73.2866180998015	Tropical	0	NA	NA	CSW	0	NA	NA	OtherCC	0	NA	NA	Medium	0	NA	NA	Tropical_CSW_OtherCC_Medium	G-CC-T	-73.2866180998015
18	Runoff_C	All	120	-73.2866180998015	Tropical	0	NA	NA	CSW	0	NA	NA	OtherCC	0	NA	NA	Fine	0	NA	NA	Tropical_CSW_OtherCC_Fine	G-CC-T	-73.2866180998015
18	Runoff_C	All	120	-73.2866180998015	Tropical	0	NA	NA	Other	0	NA	NA	Legume	0	NA	NA	Coarse	0	NA	NA	Tropical_Other_Legume_Coarse	G-CC-T	-73.2866180998015
18	Runoff_C	All	120	-73.2866180998015	Tropical	0	NA	NA	Other	0	NA	NA	Legume	0	NA	NA	Medium	0	NA	NA	Tropical_Other_Legume_Medium	G-CC-T	-73.2866180998015
18	Runoff_C	All	120	-73.2866180998015	Tropical	0	NA	NA	Other	0	NA	NA	Legume	0	NA	NA	Fine	0	NA	NA	Tropical_Other_Legume_Fine	G-CC-T	-73.2866180998015
18	Runoff_C	All	120	-73.2866180998015	Tropical	0	NA	NA	Other	0	NA	NA	Grass	0	NA	NA	Coarse	0	NA	NA	Tropical_Other_Grass_Coarse	G-CC-T	-73.2866180998015
18	Runoff_C	All	120	-73.2866180998015	Tropical	0	NA	NA	Other	0	NA	NA	Grass	0	NA	NA	Medium	0	NA	NA	Tropical_Other_Grass_Medium	G-CC-T	-73.2866180998015
18	Runoff_C	All	120	-73.2866180998015	Tropical	0	NA	NA	Other	0	NA	NA	Grass	0	NA	NA	Fine	0	NA	NA	Tropical_Other_Grass_Fine	G-CC-T	-73.2866180998015
18	Runoff_C	All	120	-73.2866180998015	Tropical	0	NA	NA	Other	0	NA	NA	MTT	0	NA	NA	Coarse	0	NA	NA	Tropical_Other_MTT_Coarse	G-CC-T	-73.2866180998015
18	Runoff_C	All	120	-73.2866180998015	Tropical	0	NA	NA	Other	0	NA	NA	MTT	0	NA	NA	Medium	0	NA	NA	Tropical_Other_MTT_Medium	G-CC-T	-73.2866180998015
18	Runoff_C	All	120	-73.2866180998015	Tropical	0	NA	NA	Other	0	NA	NA	MTT	0	NA	NA	Fine	0	NA	NA	Tropical_Other_MTT_Fine	G-CC-T	-73.2866180998015
18	Runoff_C	All	120	-73.2866180998015	Tropical	0	NA	NA	Other	0	NA	NA	OtherCC	0	NA	NA	Coarse	0	NA	NA	Tropical_Other_OtherCC_Coarse	G-CC-T	-73.2866180998015
18	Runoff_C	All	120	-73.2866180998015	Tropical	0	NA	NA	Other	0	NA	NA	OtherCC	0	NA	NA	Medium	0	NA	NA	Tropical_Other_OtherCC_Medium	G-CC-T	-73.2866180998015
18	Runoff_C	All	120	-73.2866180998015	Tropical	0	NA	NA	Other	0	NA	NA	OtherCC	0	NA	NA	Fine	0	NA	NA	Tropical_Other_OtherCC_Fine	G-CC-T	-73.2866180998015
18	Runoff_C	All	120	-73.2866180998015	Arid	0	NA	NA	Corn	0	NA	NA	Legume	0	NA	NA	Coarse	0	NA	NA	Arid_Corn_Legume_Coarse	G-CC-T	-73.2866180998015
18	Runoff_C	All	120	-73.2866180998015	Arid	0	NA	NA	Corn	0	NA	NA	Legume	0	NA	NA	Medium	0	NA	NA	Arid_Corn_Legume_Medium	G-CC-T	-73.2866180998015
18	Runoff_C	All	120	-73.2866180998015	Arid	0	NA	NA	Corn	0	NA	NA	Legume	0	NA	NA	Fine	0	NA	NA	Arid_Corn_Legume_Fine	G-CC-T	-73.2866180998015
18	Runoff_C	All	120	-73.2866180998015	Arid	0	NA	NA	Corn	0	NA	NA	Grass	0	NA	NA	Coarse	0	NA	NA	Arid_Corn_Grass_Coarse	G-CC-T	-73.2866180998015
18	Runoff_C	All	120	-73.2866180998015	Arid	0	NA	NA	Corn	0	NA	NA	Grass	0	NA	NA	Medium	0	NA	NA	Arid_Corn_Grass_Medium	G-CC-T	-73.2866180998015
18	Runoff_C	All	120	-73.2866180998015	Arid	0	NA	NA	Corn	0	NA	NA	Grass	0	NA	NA	Fine	0	NA	NA	Arid_Corn_Grass_Fine	G-CC-T	-73.2866180998015
18	Runoff_C	All	120	-73.2866180998015	Arid	0	NA	NA	Corn	0	NA	NA	MTT	0	NA	NA	Coarse	0	NA	NA	Arid_Corn_MTT_Coarse	G-CC-T	-73.2866180998015
18	Runoff_C	All	120	-73.2866180998015	Arid	0	NA	NA	Corn	0	NA	NA	MTT	0	NA	NA	Medium	0	NA	NA	Arid_Corn_MTT_Medium	G-CC-T	-73.2866180998015
18	Runoff_C	All	120	-73.2866180998015	Arid	0	NA	NA	Corn	0	NA	NA	MTT	0	NA	NA	Fine	0	NA	NA	Arid_Corn_MTT_Fine	G-CC-T	-73.2866180998015
18	Runoff_C	All	120	-73.2866180998015	Arid	0	NA	NA	Corn	0	NA	NA	OtherCC	0	NA	NA	Coarse	0	NA	NA	Arid_Corn_OtherCC_Coarse	G-CC-T	-73.2866180998015
18	Runoff_C	All	120	-73.2866180998015	Arid	0	NA	NA	Corn	0	NA	NA	OtherCC	0	NA	NA	Medium	0	NA	NA	Arid_Corn_OtherCC_Medium	G-CC-T	-73.2866180998015
18	Runoff_C	All	120	-73.2866180998015	Arid	0	NA	NA	Corn	0	NA	NA	OtherCC	0	NA	NA	Fine	0	NA	NA	Arid_Corn_OtherCC_Fine	G-CC-T	-73.2866180998015
18	Runoff_C	All	120	-73.2866180998015	Arid	0	NA	NA	Soybean	0	NA	NA	Legume	0	NA	NA	Coarse	0	NA	NA	Arid_Soybean_Legume_Coarse	G-CC-T	-73.2866180998015
18	Runoff_C	All	120	-73.2866180998015	Arid	0	NA	NA	Soybean	0	NA	NA	Legume	0	NA	NA	Medium	0	NA	NA	Arid_Soybean_Legume_Medium	G-CC-T	-73.2866180998015
18	Runoff_C	All	120	-73.2866180998015	Arid	0	NA	NA	Soybean	0	NA	NA	Legume	0	NA	NA	Fine	0	NA	NA	Arid_Soybean_Legume_Fine	G-CC-T	-73.2866180998015
18	Runoff_C	All	120	-73.2866180998015	Arid	0	NA	NA	Soybean	0	NA	NA	Grass	0	NA	NA	Coarse	0	NA	NA	Arid_Soybean_Grass_Coarse	G-CC-T	-73.2866180998015
18	Runoff_C	All	120	-73.2866180998015	Arid	0	NA	NA	Soybean	0	NA	NA	Grass	0	NA	NA	Medium	0	NA	NA	Arid_Soybean_Grass_Medium	G-CC-T	-73.2866180998015
18	Runoff_C	All	120	-73.2866180998015	Arid	0	NA	NA	Soybean	0	NA	NA	Grass	0	NA	NA	Fine	0	NA	NA	Arid_Soybean_Grass_Fine	G-CC-T	-73.2866180998015
18	Runoff_C	All	120	-73.2866180998015	Arid	0	NA	NA	Soybean	0	NA	NA	MTT	0	NA	NA	Coarse	0	NA	NA	Arid_Soybean_MTT_Coarse	G-CC-T	-73.2866180998015
18	Runoff_C	All	120	-73.2866180998015	Arid	0	NA	NA	Soybean	0	NA	NA	MTT	0	NA	NA	Medium	0	NA	NA	Arid_Soybean_MTT_Medium	G-CC-T	-73.2866180998015
18	Runoff_C	All	120	-73.2866180998015	Arid	0	NA	NA	Soybean	0	NA	NA	MTT	0	NA	NA	Fine	0	NA	NA	Arid_Soybean_MTT_Fine	G-CC-T	-73.2866180998015
18	Runoff_C	All	120	-73.2866180998015	Arid	0	NA	NA	Soybean	0	NA	NA	OtherCC	0	NA	NA	Coarse	0	NA	NA	Arid_Soybean_OtherCC_Coarse	G-CC-T	-73.2866180998015
18	Runoff_C	All	120	-73.2866180998015	Arid	0	NA	NA	Soybean	0	NA	NA	OtherCC	0	NA	NA	Medium	0	NA	NA	Arid_Soybean_OtherCC_Medium	G-CC-T	-73.2866180998015
18	Runoff_C	All	120	-73.2866180998015	Arid	0	NA	NA	Soybean	0	NA	NA	OtherCC	0	NA	NA	Fine	0	NA	NA	Arid_Soybean_OtherCC_Fine	G-CC-T	-73.2866180998015
18	Runoff_C	All	120	-73.2866180998015	Arid	0	NA	NA	Wheat	0	NA	NA	Legume	0	NA	NA	Coarse	0	NA	NA	Arid_Wheat_Legume_Coarse	G-CC-T	-73.2866180998015
18	Runoff_C	All	120	-73.2866180998015	Arid	0	NA	NA	Wheat	0	NA	NA	Legume	0	NA	NA	Medium	0	NA	NA	Arid_Wheat_Legume_Medium	G-CC-T	-73.2866180998015
18	Runoff_C	All	120	-73.2866180998015	Arid	0	NA	NA	Wheat	0	NA	NA	Legume	0	NA	NA	Fine	0	NA	NA	Arid_Wheat_Legume_Fine	G-CC-T	-73.2866180998015
18	Runoff_C	All	120	-73.2866180998015	Arid	0	NA	NA	Wheat	0	NA	NA	Grass	0	NA	NA	Coarse	0	NA	NA	Arid_Wheat_Grass_Coarse	G-CC-T	-73.2866180998015
18	Runoff_C	All	120	-73.2866180998015	Arid	0	NA	NA	Wheat	0	NA	NA	Grass	0	NA	NA	Medium	0	NA	NA	Arid_Wheat_Grass_Medium	G-CC-T	-73.2866180998015
18	Runoff_C	All	120	-73.2866180998015	Arid	0	NA	NA	Wheat	0	NA	NA	Grass	0	NA	NA	Fine	0	NA	NA	Arid_Wheat_Grass_Fine	G-CC-T	-73.2866180998015
18	Runoff_C	All	120	-73.2866180998015	Arid	0	NA	NA	Wheat	0	NA	NA	MTT	0	NA	NA	Coarse	0	NA	NA	Arid_Wheat_MTT_Coarse	G-CC-T	-73.2866180998015
18	Runoff_C	All	120	-73.2866180998015	Arid	0	NA	NA	Wheat	0	NA	NA	MTT	0	NA	NA	Medium	0	NA	NA	Arid_Wheat_MTT_Medium	G-CC-T	-73.2866180998015
18	Runoff_C	All	120	-73.2866180998015	Arid	0	NA	NA	Wheat	0	NA	NA	MTT	0	NA	NA	Fine	0	NA	NA	Arid_Wheat_MTT_Fine	G-CC-T	-73.2866180998015
18	Runoff_C	All	120	-73.2866180998015	Arid	0	NA	NA	Wheat	0	NA	NA	OtherCC	0	NA	NA	Coarse	0	NA	NA	Arid_Wheat_OtherCC_Coarse	G-CC-T	-73.2866180998015
18	Runoff_C	All	120	-73.2866180998015	Arid	0	NA	NA	Wheat	0	NA	NA	OtherCC	0	NA	NA	Medium	0	NA	NA	Arid_Wheat_OtherCC_Medium	G-CC-T	-73.2866180998015
18	Runoff_C	All	120	-73.2866180998015	Arid	0	NA	NA	Wheat	0	NA	NA	OtherCC	0	NA	NA	Fine	0	NA	NA	Arid_Wheat_OtherCC_Fine	G-CC-T	-73.2866180998015
18	Runoff_C	All	120	-73.2866180998015	Arid	0	NA	NA	Vegetable	0	NA	NA	Legume	0	NA	NA	Coarse	0	NA	NA	Arid_Vegetable_Legume_Coarse	G-CC-T	-73.2866180998015
18	Runoff_C	All	120	-73.2866180998015	Arid	0	NA	NA	Vegetable	0	NA	NA	Legume	0	NA	NA	Medium	0	NA	NA	Arid_Vegetable_Legume_Medium	G-CC-T	-73.2866180998015
18	Runoff_C	All	120	-73.2866180998015	Arid	0	NA	NA	Vegetable	0	NA	NA	Legume	0	NA	NA	Fine	0	NA	NA	Arid_Vegetable_Legume_Fine	G-CC-T	-73.2866180998015
18	Runoff_C	All	120	-73.2866180998015	Arid	0	NA	NA	Vegetable	0	NA	NA	Grass	0	NA	NA	Coarse	0	NA	NA	Arid_Vegetable_Grass_Coarse	G-CC-T	-73.2866180998015
18	Runoff_C	All	120	-73.2866180998015	Arid	0	NA	NA	Vegetable	0	NA	NA	Grass	0	NA	NA	Medium	0	NA	NA	Arid_Vegetable_Grass_Medium	G-CC-T	-73.2866180998015
18	Runoff_C	All	120	-73.2866180998015	Arid	0	NA	NA	Vegetable	0	NA	NA	Grass	0	NA	NA	Fine	0	NA	NA	Arid_Vegetable_Grass_Fine	G-CC-T	-73.2866180998015
18	Runoff_C	All	120	-73.2866180998015	Arid	0	NA	NA	Vegetable	0	NA	NA	MTT	0	NA	NA	Coarse	0	NA	NA	Arid_Vegetable_MTT_Coarse	G-CC-T	-73.2866180998015
18	Runoff_C	All	120	-73.2866180998015	Arid	0	NA	NA	Vegetable	0	NA	NA	MTT	0	NA	NA	Medium	0	NA	NA	Arid_Vegetable_MTT_Medium	G-CC-T	-73.2866180998015
18	Runoff_C	All	120	-73.2866180998015	Arid	0	NA	NA	Vegetable	0	NA	NA	MTT	0	NA	NA	Fine	0	NA	NA	Arid_Vegetable_MTT_Fine	G-CC-T	-73.2866180998015
18	Runoff_C	All	120	-73.2866180998015	Arid	0	NA	NA	Vegetable	0	NA	NA	OtherCC	0	NA	NA	Coarse	0	NA	NA	Arid_Vegetable_OtherCC_Coarse	G-CC-T	-73.2866180998015
18	Runoff_C	All	120	-73.2866180998015	Arid	0	NA	NA	Vegetable	0	NA	NA	OtherCC	0	NA	NA	Medium	0	NA	NA	Arid_Vegetable_OtherCC_Medium	G-CC-T	-73.2866180998015
18	Runoff_C	All	120	-73.2866180998015	Arid	0	NA	NA	Vegetable	0	NA	NA	OtherCC	0	NA	NA	Fine	0	NA	NA	Arid_Vegetable_OtherCC_Fine	G-CC-T	-73.2866180998015
18	Runoff_C	All	120	-73.2866180998015	Arid	0	NA	NA	CS	0	NA	NA	Legume	0	NA	NA	Coarse	0	NA	NA	Arid_CS_Legume_Coarse	G-CC-T	-73.2866180998015
18	Runoff_C	All	120	-73.2866180998015	Arid	0	NA	NA	CS	0	NA	NA	Legume	0	NA	NA	Medium	0	NA	NA	Arid_CS_Legume_Medium	G-CC-T	-73.2866180998015
18	Runoff_C	All	120	-73.2866180998015	Arid	0	NA	NA	CS	0	NA	NA	Legume	0	NA	NA	Fine	0	NA	NA	Arid_CS_Legume_Fine	G-CC-T	-73.2866180998015
18	Runoff_C	All	120	-73.2866180998015	Arid	0	NA	NA	CS	0	NA	NA	Grass	0	NA	NA	Coarse	0	NA	NA	Arid_CS_Grass_Coarse	G-CC-T	-73.2866180998015
18	Runoff_C	All	120	-73.2866180998015	Arid	0	NA	NA	CS	0	NA	NA	Grass	0	NA	NA	Medium	0	NA	NA	Arid_CS_Grass_Medium	G-CC-T	-73.2866180998015
18	Runoff_C	All	120	-73.2866180998015	Arid	0	NA	NA	CS	0	NA	NA	Grass	0	NA	NA	Fine	0	NA	NA	Arid_CS_Grass_Fine	G-CC-T	-73.2866180998015
18	Runoff_C	All	120	-73.2866180998015	Arid	0	NA	NA	CS	0	NA	NA	MTT	0	NA	NA	Coarse	0	NA	NA	Arid_CS_MTT_Coarse	G-CC-T	-73.2866180998015
18	Runoff_C	All	120	-73.2866180998015	Arid	0	NA	NA	CS	0	NA	NA	MTT	0	NA	NA	Medium	0	NA	NA	Arid_CS_MTT_Medium	G-CC-T	-73.2866180998015
18	Runoff_C	All	120	-73.2866180998015	Arid	0	NA	NA	CS	0	NA	NA	MTT	0	NA	NA	Fine	0	NA	NA	Arid_CS_MTT_Fine	G-CC-T	-73.2866180998015
18	Runoff_C	All	120	-73.2866180998015	Arid	0	NA	NA	CS	0	NA	NA	OtherCC	0	NA	NA	Coarse	0	NA	NA	Arid_CS_OtherCC_Coarse	G-CC-T	-73.2866180998015
18	Runoff_C	All	120	-73.2866180998015	Arid	0	NA	NA	CS	0	NA	NA	OtherCC	0	NA	NA	Medium	0	NA	NA	Arid_CS_OtherCC_Medium	G-CC-T	-73.2866180998015
18	Runoff_C	All	120	-73.2866180998015	Arid	0	NA	NA	CS	0	NA	NA	OtherCC	0	NA	NA	Fine	0	NA	NA	Arid_CS_OtherCC_Fine	G-CC-T	-73.2866180998015
18	Runoff_C	All	120	-73.2866180998015	Arid	0	NA	NA	CSW	0	NA	NA	Legume	0	NA	NA	Coarse	0	NA	NA	Arid_CSW_Legume_Coarse	G-CC-T	-73.2866180998015
18	Runoff_C	All	120	-73.2866180998015	Arid	0	NA	NA	CSW	0	NA	NA	Legume	0	NA	NA	Medium	0	NA	NA	Arid_CSW_Legume_Medium	G-CC-T	-73.2866180998015
18	Runoff_C	All	120	-73.2866180998015	Arid	0	NA	NA	CSW	0	NA	NA	Legume	0	NA	NA	Fine	0	NA	NA	Arid_CSW_Legume_Fine	G-CC-T	-73.2866180998015
18	Runoff_C	All	120	-73.2866180998015	Arid	0	NA	NA	CSW	0	NA	NA	Grass	0	NA	NA	Coarse	0	NA	NA	Arid_CSW_Grass_Coarse	G-CC-T	-73.2866180998015
18	Runoff_C	All	120	-73.2866180998015	Arid	0	NA	NA	CSW	0	NA	NA	Grass	0	NA	NA	Medium	0	NA	NA	Arid_CSW_Grass_Medium	G-CC-T	-73.2866180998015
18	Runoff_C	All	120	-73.2866180998015	Arid	0	NA	NA	CSW	0	NA	NA	Grass	0	NA	NA	Fine	0	NA	NA	Arid_CSW_Grass_Fine	G-CC-T	-73.2866180998015
18	Runoff_C	All	120	-73.2866180998015	Arid	0	NA	NA	CSW	0	NA	NA	MTT	0	NA	NA	Coarse	0	NA	NA	Arid_CSW_MTT_Coarse	G-CC-T	-73.2866180998015
18	Runoff_C	All	120	-73.2866180998015	Arid	0	NA	NA	CSW	0	NA	NA	MTT	0	NA	NA	Medium	0	NA	NA	Arid_CSW_MTT_Medium	G-CC-T	-73.2866180998015
18	Runoff_C	All	120	-73.2866180998015	Arid	0	NA	NA	CSW	0	NA	NA	MTT	0	NA	NA	Fine	0	NA	NA	Arid_CSW_MTT_Fine	G-CC-T	-73.2866180998015
18	Runoff_C	All	120	-73.2866180998015	Arid	0	NA	NA	CSW	0	NA	NA	OtherCC	0	NA	NA	Coarse	0	NA	NA	Arid_CSW_OtherCC_Coarse	G-CC-T	-73.2866180998015
18	Runoff_C	All	120	-73.2866180998015	Arid	0	NA	NA	CSW	0	NA	NA	OtherCC	0	NA	NA	Medium	0	NA	NA	Arid_CSW_OtherCC_Medium	G-CC-T	-73.2866180998015
18	Runoff_C	All	120	-73.2866180998015	Arid	0	NA	NA	CSW	0	NA	NA	OtherCC	0	NA	NA	Fine	0	NA	NA	Arid_CSW_OtherCC_Fine	G-CC-T	-73.2866180998015
18	Runoff_C	All	120	-73.2866180998015	Arid	0	NA	NA	Other	0	NA	NA	Legume	0	NA	NA	Coarse	0	NA	NA	Arid_Other_Legume_Coarse	G-CC-T	-73.2866180998015
18	Runoff_C	All	120	-73.2866180998015	Arid	0	NA	NA	Other	0	NA	NA	Legume	0	NA	NA	Medium	0	NA	NA	Arid_Other_Legume_Medium	G-CC-T	-73.2866180998015
18	Runoff_C	All	120	-73.2866180998015	Arid	0	NA	NA	Other	0	NA	NA	Legume	0	NA	NA	Fine	0	NA	NA	Arid_Other_Legume_Fine	G-CC-T	-73.2866180998015
18	Runoff_C	All	120	-73.2866180998015	Arid	0	NA	NA	Other	0	NA	NA	Grass	0	NA	NA	Coarse	0	NA	NA	Arid_Other_Grass_Coarse	G-CC-T	-73.2866180998015
18	Runoff_C	All	120	-73.2866180998015	Arid	0	NA	NA	Other	0	NA	NA	Grass	0	NA	NA	Medium	0	NA	NA	Arid_Other_Grass_Medium	G-CC-T	-73.2866180998015
18	Runoff_C	All	120	-73.2866180998015	Arid	0	NA	NA	Other	0	NA	NA	Grass	0	NA	NA	Fine	0	NA	NA	Arid_Other_Grass_Fine	G-CC-T	-73.2866180998015
18	Runoff_C	All	120	-73.2866180998015	Arid	0	NA	NA	Other	0	NA	NA	MTT	0	NA	NA	Coarse	0	NA	NA	Arid_Other_MTT_Coarse	G-CC-T	-73.2866180998015
18	Runoff_C	All	120	-73.2866180998015	Arid	0	NA	NA	Other	0	NA	NA	MTT	0	NA	NA	Medium	0	NA	NA	Arid_Other_MTT_Medium	G-CC-T	-73.2866180998015
18	Runoff_C	All	120	-73.2866180998015	Arid	0	NA	NA	Other	0	NA	NA	MTT	0	NA	NA	Fine	0	NA	NA	Arid_Other_MTT_Fine	G-CC-T	-73.2866180998015
18	Runoff_C	All	120	-73.2866180998015	Arid	0	NA	NA	Other	0	NA	NA	OtherCC	0	NA	NA	Coarse	0	NA	NA	Arid_Other_OtherCC_Coarse	G-CC-T	-73.2866180998015
18	Runoff_C	All	120	-73.2866180998015	Arid	0	NA	NA	Other	0	NA	NA	OtherCC	0	NA	NA	Medium	0	NA	NA	Arid_Other_OtherCC_Medium	G-CC-T	-73.2866180998015
18	Runoff_C	All	120	-73.2866180998015	Arid	0	NA	NA	Other	0	NA	NA	OtherCC	0	NA	NA	Fine	0	NA	NA	Arid_Other_OtherCC_Fine	G-CC-T	-73.2866180998015
18	Runoff_C	All	120	-73.2866180998015	Temperate	120	NA	-73.2865441876442	Corn	6	1e-04	-6.70686212727074	Legume	0	NA	NA	Coarse	0	NA	NA	Temperate_Corn_Legume_Coarse	G-CC-T	-6.70686212727074
18	Runoff_C	All	120	-73.2866180998015	Temperate	120	NA	-73.2865441876442	Corn	6	1e-04	-6.70686212727074	Legume	0	NA	NA	Medium	0	NA	NA	Temperate_Corn_Legume_Medium	G-CC-T	-6.70686212727074
18	Runoff_C	All	120	-73.2866180998015	Temperate	120	NA	-73.2865441876442	Corn	6	1e-04	-6.70686212727074	Legume	0	NA	NA	Fine	0	NA	NA	Temperate_Corn_Legume_Fine	G-CC-T	-6.70686212727074
18	Runoff_C	All	120	-73.2866180998015	Temperate	120	NA	-73.2865441876442	Corn	6	1e-04	-6.70686212727074	Grass	6	NA	-6.70686212727074	Coarse	0	NA	NA	Temperate_Corn_Grass_Coarse	G-CC-T	-6.70686212727074
18	Runoff_C	All	120	-73.2866180998015	Temperate	120	NA	-73.2865441876442	Corn	6	1e-04	-6.70686212727074	Grass	6	NA	-6.70686212727074	Medium	6	NA	-6.74249560358178	Temperate_Corn_Grass_Medium	G-CC-T	-6.74249560358178
18	Runoff_C	All	120	-73.2866180998015	Temperate	120	NA	-73.2865441876442	Corn	6	1e-04	-6.70686212727074	Grass	6	NA	-6.70686212727074	Fine	0	NA	NA	Temperate_Corn_Grass_Fine	G-CC-T	-6.70686212727074
18	Runoff_C	All	120	-73.2866180998015	Temperate	120	NA	-73.2865441876442	Corn	6	1e-04	-6.70686212727074	MTT	0	NA	NA	Coarse	0	NA	NA	Temperate_Corn_MTT_Coarse	G-CC-T	-6.70686212727074
18	Runoff_C	All	120	-73.2866180998015	Temperate	120	NA	-73.2865441876442	Corn	6	1e-04	-6.70686212727074	MTT	0	NA	NA	Medium	0	NA	NA	Temperate_Corn_MTT_Medium	G-CC-T	-6.70686212727074
18	Runoff_C	All	120	-73.2866180998015	Temperate	120	NA	-73.2865441876442	Corn	6	1e-04	-6.70686212727074	MTT	0	NA	NA	Fine	0	NA	NA	Temperate_Corn_MTT_Fine	G-CC-T	-6.70686212727074
18	Runoff_C	All	120	-73.2866180998015	Temperate	120	NA	-73.2865441876442	Corn	6	1e-04	-6.70686212727074	OtherCC	0	NA	NA	Coarse	0	NA	NA	Temperate_Corn_OtherCC_Coarse	G-CC-T	-6.70686212727074
18	Runoff_C	All	120	-73.2866180998015	Temperate	120	NA	-73.2865441876442	Corn	6	1e-04	-6.70686212727074	OtherCC	0	NA	NA	Medium	0	NA	NA	Temperate_Corn_OtherCC_Medium	G-CC-T	-6.70686212727074
18	Runoff_C	All	120	-73.2866180998015	Temperate	120	NA	-73.2865441876442	Corn	6	1e-04	-6.70686212727074	OtherCC	0	NA	NA	Fine	0	NA	NA	Temperate_Corn_OtherCC_Fine	G-CC-T	-6.70686212727074
18	Runoff_C	All	120	-73.2866180998015	Temperate	120	NA	-73.2865441876442	Soybean	50	1e-04	-84.3678656284667	Legume	0	NA	NA	Coarse	0	NA	NA	Temperate_Soybean_Legume_Coarse	G-CC-T	-84.3678656284667
18	Runoff_C	All	120	-73.2866180998015	Temperate	120	NA	-73.2865441876442	Soybean	50	1e-04	-84.3678656284667	Legume	0	NA	NA	Medium	0	NA	NA	Temperate_Soybean_Legume_Medium	G-CC-T	-84.3678656284667
18	Runoff_C	All	120	-73.2866180998015	Temperate	120	NA	-73.2865441876442	Soybean	50	1e-04	-84.3678656284667	Legume	0	NA	NA	Fine	0	NA	NA	Temperate_Soybean_Legume_Fine	G-CC-T	-84.3678656284667
18	Runoff_C	All	120	-73.2866180998015	Temperate	120	NA	-73.2865441876442	Soybean	50	1e-04	-84.3678656284667	Grass	50	NA	-84.4284972934255	Coarse	0	NA	NA	Temperate_Soybean_Grass_Coarse	G-CC-T	-84.4284972934255
18	Runoff_C	All	120	-73.2866180998015	Temperate	120	NA	-73.2865441876442	Soybean	50	1e-04	-84.3678656284667	Grass	50	NA	-84.4284972934255	Medium	50	NA	-84.317925745743	Temperate_Soybean_Grass_Medium	G-CC-T	-84.317925745743
18	Runoff_C	All	120	-73.2866180998015	Temperate	120	NA	-73.2865441876442	Soybean	50	1e-04	-84.3678656284667	Grass	50	NA	-84.4284972934255	Fine	0	NA	NA	Temperate_Soybean_Grass_Fine	G-CC-T	-84.4284972934255
18	Runoff_C	All	120	-73.2866180998015	Temperate	120	NA	-73.2865441876442	Soybean	50	1e-04	-84.3678656284667	MTT	0	NA	NA	Coarse	0	NA	NA	Temperate_Soybean_MTT_Coarse	G-CC-T	-84.3678656284667
18	Runoff_C	All	120	-73.2866180998015	Temperate	120	NA	-73.2865441876442	Soybean	50	1e-04	-84.3678656284667	MTT	0	NA	NA	Medium	0	NA	NA	Temperate_Soybean_MTT_Medium	G-CC-T	-84.3678656284667
18	Runoff_C	All	120	-73.2866180998015	Temperate	120	NA	-73.2865441876442	Soybean	50	1e-04	-84.3678656284667	MTT	0	NA	NA	Fine	0	NA	NA	Temperate_Soybean_MTT_Fine	G-CC-T	-84.3678656284667
18	Runoff_C	All	120	-73.2866180998015	Temperate	120	NA	-73.2865441876442	Soybean	50	1e-04	-84.3678656284667	OtherCC	0	NA	NA	Coarse	0	NA	NA	Temperate_Soybean_OtherCC_Coarse	G-CC-T	-84.3678656284667
18	Runoff_C	All	120	-73.2866180998015	Temperate	120	NA	-73.2865441876442	Soybean	50	1e-04	-84.3678656284667	OtherCC	0	NA	NA	Medium	0	NA	NA	Temperate_Soybean_OtherCC_Medium	G-CC-T	-84.3678656284667
18	Runoff_C	All	120	-73.2866180998015	Temperate	120	NA	-73.2865441876442	Soybean	50	1e-04	-84.3678656284667	OtherCC	0	NA	NA	Fine	0	NA	NA	Temperate_Soybean_OtherCC_Fine	G-CC-T	-84.3678656284667
18	Runoff_C	All	120	-73.2866180998015	Temperate	120	NA	-73.2865441876442	Wheat	0	1e-04	NA	Legume	0	NA	NA	Coarse	0	NA	NA	Temperate_Wheat_Legume_Coarse	G-CC-T	-73.2865441876442
18	Runoff_C	All	120	-73.2866180998015	Temperate	120	NA	-73.2865441876442	Wheat	0	1e-04	NA	Legume	0	NA	NA	Medium	0	NA	NA	Temperate_Wheat_Legume_Medium	G-CC-T	-73.2865441876442
18	Runoff_C	All	120	-73.2866180998015	Temperate	120	NA	-73.2865441876442	Wheat	0	1e-04	NA	Legume	0	NA	NA	Fine	0	NA	NA	Temperate_Wheat_Legume_Fine	G-CC-T	-73.2865441876442
18	Runoff_C	All	120	-73.2866180998015	Temperate	120	NA	-73.2865441876442	Wheat	0	1e-04	NA	Grass	0	NA	NA	Coarse	0	NA	NA	Temperate_Wheat_Grass_Coarse	G-CC-T	-73.2865441876442
18	Runoff_C	All	120	-73.2866180998015	Temperate	120	NA	-73.2865441876442	Wheat	0	1e-04	NA	Grass	0	NA	NA	Medium	0	NA	NA	Temperate_Wheat_Grass_Medium	G-CC-T	-73.2865441876442
18	Runoff_C	All	120	-73.2866180998015	Temperate	120	NA	-73.2865441876442	Wheat	0	1e-04	NA	Grass	0	NA	NA	Fine	0	NA	NA	Temperate_Wheat_Grass_Fine	G-CC-T	-73.2865441876442
18	Runoff_C	All	120	-73.2866180998015	Temperate	120	NA	-73.2865441876442	Wheat	0	1e-04	NA	MTT	0	NA	NA	Coarse	0	NA	NA	Temperate_Wheat_MTT_Coarse	G-CC-T	-73.2865441876442
18	Runoff_C	All	120	-73.2866180998015	Temperate	120	NA	-73.2865441876442	Wheat	0	1e-04	NA	MTT	0	NA	NA	Medium	0	NA	NA	Temperate_Wheat_MTT_Medium	G-CC-T	-73.2865441876442
18	Runoff_C	All	120	-73.2866180998015	Temperate	120	NA	-73.2865441876442	Wheat	0	1e-04	NA	MTT	0	NA	NA	Fine	0	NA	NA	Temperate_Wheat_MTT_Fine	G-CC-T	-73.2865441876442
18	Runoff_C	All	120	-73.2866180998015	Temperate	120	NA	-73.2865441876442	Wheat	0	1e-04	NA	OtherCC	0	NA	NA	Coarse	0	NA	NA	Temperate_Wheat_OtherCC_Coarse	G-CC-T	-73.2865441876442
18	Runoff_C	All	120	-73.2866180998015	Temperate	120	NA	-73.2865441876442	Wheat	0	1e-04	NA	OtherCC	0	NA	NA	Medium	0	NA	NA	Temperate_Wheat_OtherCC_Medium	G-CC-T	-73.2865441876442
18	Runoff_C	All	120	-73.2866180998015	Temperate	120	NA	-73.2865441876442	Wheat	0	1e-04	NA	OtherCC	0	NA	NA	Fine	0	NA	NA	Temperate_Wheat_OtherCC_Fine	G-CC-T	-73.2865441876442
18	Runoff_C	All	120	-73.2866180998015	Temperate	120	NA	-73.2865441876442	Vegetable	0	1e-04	NA	Legume	0	NA	NA	Coarse	0	NA	NA	Temperate_Vegetable_Legume_Coarse	G-CC-T	-73.2865441876442
18	Runoff_C	All	120	-73.2866180998015	Temperate	120	NA	-73.2865441876442	Vegetable	0	1e-04	NA	Legume	0	NA	NA	Medium	0	NA	NA	Temperate_Vegetable_Legume_Medium	G-CC-T	-73.2865441876442
18	Runoff_C	All	120	-73.2866180998015	Temperate	120	NA	-73.2865441876442	Vegetable	0	1e-04	NA	Legume	0	NA	NA	Fine	0	NA	NA	Temperate_Vegetable_Legume_Fine	G-CC-T	-73.2865441876442
18	Runoff_C	All	120	-73.2866180998015	Temperate	120	NA	-73.2865441876442	Vegetable	0	1e-04	NA	Grass	0	NA	NA	Coarse	0	NA	NA	Temperate_Vegetable_Grass_Coarse	G-CC-T	-73.2865441876442
18	Runoff_C	All	120	-73.2866180998015	Temperate	120	NA	-73.2865441876442	Vegetable	0	1e-04	NA	Grass	0	NA	NA	Medium	0	NA	NA	Temperate_Vegetable_Grass_Medium	G-CC-T	-73.2865441876442
18	Runoff_C	All	120	-73.2866180998015	Temperate	120	NA	-73.2865441876442	Vegetable	0	1e-04	NA	Grass	0	NA	NA	Fine	0	NA	NA	Temperate_Vegetable_Grass_Fine	G-CC-T	-73.2865441876442
18	Runoff_C	All	120	-73.2866180998015	Temperate	120	NA	-73.2865441876442	Vegetable	0	1e-04	NA	MTT	0	NA	NA	Coarse	0	NA	NA	Temperate_Vegetable_MTT_Coarse	G-CC-T	-73.2865441876442
18	Runoff_C	All	120	-73.2866180998015	Temperate	120	NA	-73.2865441876442	Vegetable	0	1e-04	NA	MTT	0	NA	NA	Medium	0	NA	NA	Temperate_Vegetable_MTT_Medium	G-CC-T	-73.2865441876442
18	Runoff_C	All	120	-73.2866180998015	Temperate	120	NA	-73.2865441876442	Vegetable	0	1e-04	NA	MTT	0	NA	NA	Fine	0	NA	NA	Temperate_Vegetable_MTT_Fine	G-CC-T	-73.2865441876442
18	Runoff_C	All	120	-73.2866180998015	Temperate	120	NA	-73.2865441876442	Vegetable	0	1e-04	NA	OtherCC	0	NA	NA	Coarse	0	NA	NA	Temperate_Vegetable_OtherCC_Coarse	G-CC-T	-73.2865441876442
18	Runoff_C	All	120	-73.2866180998015	Temperate	120	NA	-73.2865441876442	Vegetable	0	1e-04	NA	OtherCC	0	NA	NA	Medium	0	NA	NA	Temperate_Vegetable_OtherCC_Medium	G-CC-T	-73.2865441876442
18	Runoff_C	All	120	-73.2866180998015	Temperate	120	NA	-73.2865441876442	Vegetable	0	1e-04	NA	OtherCC	0	NA	NA	Fine	0	NA	NA	Temperate_Vegetable_OtherCC_Fine	G-CC-T	-73.2865441876442
18	Runoff_C	All	120	-73.2866180998015	Temperate	120	NA	-73.2865441876442	CS	0	1e-04	NA	Legume	0	NA	NA	Coarse	0	NA	NA	Temperate_CS_Legume_Coarse	G-CC-T	-73.2865441876442
18	Runoff_C	All	120	-73.2866180998015	Temperate	120	NA	-73.2865441876442	CS	0	1e-04	NA	Legume	0	NA	NA	Medium	0	NA	NA	Temperate_CS_Legume_Medium	G-CC-T	-73.2865441876442
18	Runoff_C	All	120	-73.2866180998015	Temperate	120	NA	-73.2865441876442	CS	0	1e-04	NA	Legume	0	NA	NA	Fine	0	NA	NA	Temperate_CS_Legume_Fine	G-CC-T	-73.2865441876442
18	Runoff_C	All	120	-73.2866180998015	Temperate	120	NA	-73.2865441876442	CS	0	1e-04	NA	Grass	0	NA	NA	Coarse	0	NA	NA	Temperate_CS_Grass_Coarse	G-CC-T	-73.2865441876442
18	Runoff_C	All	120	-73.2866180998015	Temperate	120	NA	-73.2865441876442	CS	0	1e-04	NA	Grass	0	NA	NA	Medium	0	NA	NA	Temperate_CS_Grass_Medium	G-CC-T	-73.2865441876442
18	Runoff_C	All	120	-73.2866180998015	Temperate	120	NA	-73.2865441876442	CS	0	1e-04	NA	Grass	0	NA	NA	Fine	0	NA	NA	Temperate_CS_Grass_Fine	G-CC-T	-73.2865441876442
18	Runoff_C	All	120	-73.2866180998015	Temperate	120	NA	-73.2865441876442	CS	0	1e-04	NA	MTT	0	NA	NA	Coarse	0	NA	NA	Temperate_CS_MTT_Coarse	G-CC-T	-73.2865441876442
18	Runoff_C	All	120	-73.2866180998015	Temperate	120	NA	-73.2865441876442	CS	0	1e-04	NA	MTT	0	NA	NA	Medium	0	NA	NA	Temperate_CS_MTT_Medium	G-CC-T	-73.2865441876442
18	Runoff_C	All	120	-73.2866180998015	Temperate	120	NA	-73.2865441876442	CS	0	1e-04	NA	MTT	0	NA	NA	Fine	0	NA	NA	Temperate_CS_MTT_Fine	G-CC-T	-73.2865441876442
18	Runoff_C	All	120	-73.2866180998015	Temperate	120	NA	-73.2865441876442	CS	0	1e-04	NA	OtherCC	0	NA	NA	Coarse	0	NA	NA	Temperate_CS_OtherCC_Coarse	G-CC-T	-73.2865441876442
18	Runoff_C	All	120	-73.2866180998015	Temperate	120	NA	-73.2865441876442	CS	0	1e-04	NA	OtherCC	0	NA	NA	Medium	0	NA	NA	Temperate_CS_OtherCC_Medium	G-CC-T	-73.2865441876442
18	Runoff_C	All	120	-73.2866180998015	Temperate	120	NA	-73.2865441876442	CS	0	1e-04	NA	OtherCC	0	NA	NA	Fine	0	NA	NA	Temperate_CS_OtherCC_Fine	G-CC-T	-73.2865441876442
18	Runoff_C	All	120	-73.2866180998015	Temperate	120	NA	-73.2865441876442	CSW	0	1e-04	NA	Legume	0	NA	NA	Coarse	0	NA	NA	Temperate_CSW_Legume_Coarse	G-CC-T	-73.2865441876442
18	Runoff_C	All	120	-73.2866180998015	Temperate	120	NA	-73.2865441876442	CSW	0	1e-04	NA	Legume	0	NA	NA	Medium	0	NA	NA	Temperate_CSW_Legume_Medium	G-CC-T	-73.2865441876442
18	Runoff_C	All	120	-73.2866180998015	Temperate	120	NA	-73.2865441876442	CSW	0	1e-04	NA	Legume	0	NA	NA	Fine	0	NA	NA	Temperate_CSW_Legume_Fine	G-CC-T	-73.2865441876442
18	Runoff_C	All	120	-73.2866180998015	Temperate	120	NA	-73.2865441876442	CSW	0	1e-04	NA	Grass	0	NA	NA	Coarse	0	NA	NA	Temperate_CSW_Grass_Coarse	G-CC-T	-73.2865441876442
18	Runoff_C	All	120	-73.2866180998015	Temperate	120	NA	-73.2865441876442	CSW	0	1e-04	NA	Grass	0	NA	NA	Medium	0	NA	NA	Temperate_CSW_Grass_Medium	G-CC-T	-73.2865441876442
18	Runoff_C	All	120	-73.2866180998015	Temperate	120	NA	-73.2865441876442	CSW	0	1e-04	NA	Grass	0	NA	NA	Fine	0	NA	NA	Temperate_CSW_Grass_Fine	G-CC-T	-73.2865441876442
18	Runoff_C	All	120	-73.2866180998015	Temperate	120	NA	-73.2865441876442	CSW	0	1e-04	NA	MTT	0	NA	NA	Coarse	0	NA	NA	Temperate_CSW_MTT_Coarse	G-CC-T	-73.2865441876442
18	Runoff_C	All	120	-73.2866180998015	Temperate	120	NA	-73.2865441876442	CSW	0	1e-04	NA	MTT	0	NA	NA	Medium	0	NA	NA	Temperate_CSW_MTT_Medium	G-CC-T	-73.2865441876442
18	Runoff_C	All	120	-73.2866180998015	Temperate	120	NA	-73.2865441876442	CSW	0	1e-04	NA	MTT	0	NA	NA	Fine	0	NA	NA	Temperate_CSW_MTT_Fine	G-CC-T	-73.2865441876442
18	Runoff_C	All	120	-73.2866180998015	Temperate	120	NA	-73.2865441876442	CSW	0	1e-04	NA	OtherCC	0	NA	NA	Coarse	0	NA	NA	Temperate_CSW_OtherCC_Coarse	G-CC-T	-73.2865441876442
18	Runoff_C	All	120	-73.2866180998015	Temperate	120	NA	-73.2865441876442	CSW	0	1e-04	NA	OtherCC	0	NA	NA	Medium	0	NA	NA	Temperate_CSW_OtherCC_Medium	G-CC-T	-73.2865441876442
18	Runoff_C	All	120	-73.2866180998015	Temperate	120	NA	-73.2865441876442	CSW	0	1e-04	NA	OtherCC	0	NA	NA	Fine	0	NA	NA	Temperate_CSW_OtherCC_Fine	G-CC-T	-73.2865441876442
18	Runoff_C	All	120	-73.2866180998015	Temperate	120	NA	-73.2865441876442	Other	64	1e-04	-63.9772172749157	Legume	42	0.0057	-74.0904247277082	Coarse	0	0.534	NA	Temperate_Other_Legume_Coarse	G-CC-T	-74.0904247277082
18	Runoff_C	All	120	-73.2866180998015	Temperate	120	NA	-73.2865441876442	Other	64	1e-04	-63.9772172749157	Legume	42	0.0057	-74.0904247277082	Medium	40	0.534	-73.5497423335458	Temperate_Other_Legume_Medium	G-CC-T	-73.5497423335458
18	Runoff_C	All	120	-73.2866180998015	Temperate	120	NA	-73.2865441876442	Other	64	1e-04	-63.9772172749157	Legume	42	0.0057	-74.0904247277082	Fine	2	0.534	-83.3268995686981	Temperate_Other_Legume_Fine	G-CC-T	-78.3067588342498
18	Runoff_C	All	120	-73.2866180998015	Temperate	120	NA	-73.2865441876442	Other	64	1e-04	-63.9772172749157	Grass	17	0.0057	-38.10148568713	Coarse	0	5e-04	NA	Temperate_Other_Grass_Coarse	G-CC-T	-38.10148568713
18	Runoff_C	All	120	-73.2866180998015	Temperate	120	NA	-73.2865441876442	Other	64	1e-04	-63.9772172749157	Grass	17	0.0057	-38.10148568713	Medium	4	5e-04	155.110938405336	Temperate_Other_Grass_Medium	G-CC-T	155.110938405336
18	Runoff_C	All	120	-73.2866180998015	Temperate	120	NA	-73.2865441876442	Other	64	1e-04	-63.9772172749157	Grass	17	0.0057	-38.10148568713	Fine	0	5e-04	NA	Temperate_Other_Grass_Fine	G-CC-T	-38.10148568713
18	Runoff_C	All	120	-73.2866180998015	Temperate	120	NA	-73.2865441876442	Other	64	1e-04	-63.9772172749157	MTT	3	0.0057	-18.2016367998588	Coarse	0	NA	NA	Temperate_Other_MTT_Coarse	G-CC-T	-45.7441274498302
18	Runoff_C	All	120	-73.2866180998015	Temperate	120	NA	-73.2865441876442	Other	64	1e-04	-63.9772172749157	MTT	3	0.0057	-18.2016367998588	Medium	3	NA	-18.2016367998588	Temperate_Other_MTT_Medium	G-CC-T	-45.7441274498302
18	Runoff_C	All	120	-73.2866180998015	Temperate	120	NA	-73.2865441876442	Other	64	1e-04	-63.9772172749157	MTT	3	0.0057	-18.2016367998588	Fine	0	NA	NA	Temperate_Other_MTT_Fine	G-CC-T	-45.7441274498302
18	Runoff_C	All	120	-73.2866180998015	Temperate	120	NA	-73.2865441876442	Other	64	1e-04	-63.9772172749157	OtherCC	2	0.0057	-2.0979020979021	Coarse	0	NA	NA	Temperate_Other_OtherCC_Coarse	G-CC-T	-37.6922600988518
18	Runoff_C	All	120	-73.2866180998015	Temperate	120	NA	-73.2865441876442	Other	64	1e-04	-63.9772172749157	OtherCC	2	0.0057	-2.0979020979021	Medium	0	NA	NA	Temperate_Other_OtherCC_Medium	G-CC-T	-37.6922600988518
18	Runoff_C	All	120	-73.2866180998015	Temperate	120	NA	-73.2865441876442	Other	64	1e-04	-63.9772172749157	OtherCC	2	0.0057	-2.0979020979021	Fine	0	NA	NA	Temperate_Other_OtherCC_Fine	G-CC-T	-37.6922600988518
18	Runoff_C	All	120	-73.2866180998015	Boreal	0	NA	NA	Corn	0	NA	NA	Legume	0	NA	NA	Coarse	0	NA	NA	Boreal_Corn_Legume_Coarse	G-CC-T	-73.2866180998015
18	Runoff_C	All	120	-73.2866180998015	Boreal	0	NA	NA	Corn	0	NA	NA	Legume	0	NA	NA	Medium	0	NA	NA	Boreal_Corn_Legume_Medium	G-CC-T	-73.2866180998015
18	Runoff_C	All	120	-73.2866180998015	Boreal	0	NA	NA	Corn	0	NA	NA	Legume	0	NA	NA	Fine	0	NA	NA	Boreal_Corn_Legume_Fine	G-CC-T	-73.2866180998015
18	Runoff_C	All	120	-73.2866180998015	Boreal	0	NA	NA	Corn	0	NA	NA	Grass	0	NA	NA	Coarse	0	NA	NA	Boreal_Corn_Grass_Coarse	G-CC-T	-73.2866180998015
18	Runoff_C	All	120	-73.2866180998015	Boreal	0	NA	NA	Corn	0	NA	NA	Grass	0	NA	NA	Medium	0	NA	NA	Boreal_Corn_Grass_Medium	G-CC-T	-73.2866180998015
18	Runoff_C	All	120	-73.2866180998015	Boreal	0	NA	NA	Corn	0	NA	NA	Grass	0	NA	NA	Fine	0	NA	NA	Boreal_Corn_Grass_Fine	G-CC-T	-73.2866180998015
18	Runoff_C	All	120	-73.2866180998015	Boreal	0	NA	NA	Corn	0	NA	NA	MTT	0	NA	NA	Coarse	0	NA	NA	Boreal_Corn_MTT_Coarse	G-CC-T	-73.2866180998015
18	Runoff_C	All	120	-73.2866180998015	Boreal	0	NA	NA	Corn	0	NA	NA	MTT	0	NA	NA	Medium	0	NA	NA	Boreal_Corn_MTT_Medium	G-CC-T	-73.2866180998015
18	Runoff_C	All	120	-73.2866180998015	Boreal	0	NA	NA	Corn	0	NA	NA	MTT	0	NA	NA	Fine	0	NA	NA	Boreal_Corn_MTT_Fine	G-CC-T	-73.2866180998015
18	Runoff_C	All	120	-73.2866180998015	Boreal	0	NA	NA	Corn	0	NA	NA	OtherCC	0	NA	NA	Coarse	0	NA	NA	Boreal_Corn_OtherCC_Coarse	G-CC-T	-73.2866180998015
18	Runoff_C	All	120	-73.2866180998015	Boreal	0	NA	NA	Corn	0	NA	NA	OtherCC	0	NA	NA	Medium	0	NA	NA	Boreal_Corn_OtherCC_Medium	G-CC-T	-73.2866180998015
18	Runoff_C	All	120	-73.2866180998015	Boreal	0	NA	NA	Corn	0	NA	NA	OtherCC	0	NA	NA	Fine	0	NA	NA	Boreal_Corn_OtherCC_Fine	G-CC-T	-73.2866180998015
18	Runoff_C	All	120	-73.2866180998015	Boreal	0	NA	NA	Soybean	0	NA	NA	Legume	0	NA	NA	Coarse	0	NA	NA	Boreal_Soybean_Legume_Coarse	G-CC-T	-73.2866180998015
18	Runoff_C	All	120	-73.2866180998015	Boreal	0	NA	NA	Soybean	0	NA	NA	Legume	0	NA	NA	Medium	0	NA	NA	Boreal_Soybean_Legume_Medium	G-CC-T	-73.2866180998015
18	Runoff_C	All	120	-73.2866180998015	Boreal	0	NA	NA	Soybean	0	NA	NA	Legume	0	NA	NA	Fine	0	NA	NA	Boreal_Soybean_Legume_Fine	G-CC-T	-73.2866180998015
18	Runoff_C	All	120	-73.2866180998015	Boreal	0	NA	NA	Soybean	0	NA	NA	Grass	0	NA	NA	Coarse	0	NA	NA	Boreal_Soybean_Grass_Coarse	G-CC-T	-73.2866180998015
18	Runoff_C	All	120	-73.2866180998015	Boreal	0	NA	NA	Soybean	0	NA	NA	Grass	0	NA	NA	Medium	0	NA	NA	Boreal_Soybean_Grass_Medium	G-CC-T	-73.2866180998015
18	Runoff_C	All	120	-73.2866180998015	Boreal	0	NA	NA	Soybean	0	NA	NA	Grass	0	NA	NA	Fine	0	NA	NA	Boreal_Soybean_Grass_Fine	G-CC-T	-73.2866180998015
18	Runoff_C	All	120	-73.2866180998015	Boreal	0	NA	NA	Soybean	0	NA	NA	MTT	0	NA	NA	Coarse	0	NA	NA	Boreal_Soybean_MTT_Coarse	G-CC-T	-73.2866180998015
18	Runoff_C	All	120	-73.2866180998015	Boreal	0	NA	NA	Soybean	0	NA	NA	MTT	0	NA	NA	Medium	0	NA	NA	Boreal_Soybean_MTT_Medium	G-CC-T	-73.2866180998015
18	Runoff_C	All	120	-73.2866180998015	Boreal	0	NA	NA	Soybean	0	NA	NA	MTT	0	NA	NA	Fine	0	NA	NA	Boreal_Soybean_MTT_Fine	G-CC-T	-73.2866180998015
18	Runoff_C	All	120	-73.2866180998015	Boreal	0	NA	NA	Soybean	0	NA	NA	OtherCC	0	NA	NA	Coarse	0	NA	NA	Boreal_Soybean_OtherCC_Coarse	G-CC-T	-73.2866180998015
18	Runoff_C	All	120	-73.2866180998015	Boreal	0	NA	NA	Soybean	0	NA	NA	OtherCC	0	NA	NA	Medium	0	NA	NA	Boreal_Soybean_OtherCC_Medium	G-CC-T	-73.2866180998015
18	Runoff_C	All	120	-73.2866180998015	Boreal	0	NA	NA	Soybean	0	NA	NA	OtherCC	0	NA	NA	Fine	0	NA	NA	Boreal_Soybean_OtherCC_Fine	G-CC-T	-73.2866180998015
18	Runoff_C	All	120	-73.2866180998015	Boreal	0	NA	NA	Wheat	0	NA	NA	Legume	0	NA	NA	Coarse	0	NA	NA	Boreal_Wheat_Legume_Coarse	G-CC-T	-73.2866180998015
18	Runoff_C	All	120	-73.2866180998015	Boreal	0	NA	NA	Wheat	0	NA	NA	Legume	0	NA	NA	Medium	0	NA	NA	Boreal_Wheat_Legume_Medium	G-CC-T	-73.2866180998015
18	Runoff_C	All	120	-73.2866180998015	Boreal	0	NA	NA	Wheat	0	NA	NA	Legume	0	NA	NA	Fine	0	NA	NA	Boreal_Wheat_Legume_Fine	G-CC-T	-73.2866180998015
18	Runoff_C	All	120	-73.2866180998015	Boreal	0	NA	NA	Wheat	0	NA	NA	Grass	0	NA	NA	Coarse	0	NA	NA	Boreal_Wheat_Grass_Coarse	G-CC-T	-73.2866180998015
18	Runoff_C	All	120	-73.2866180998015	Boreal	0	NA	NA	Wheat	0	NA	NA	Grass	0	NA	NA	Medium	0	NA	NA	Boreal_Wheat_Grass_Medium	G-CC-T	-73.2866180998015
18	Runoff_C	All	120	-73.2866180998015	Boreal	0	NA	NA	Wheat	0	NA	NA	Grass	0	NA	NA	Fine	0	NA	NA	Boreal_Wheat_Grass_Fine	G-CC-T	-73.2866180998015
18	Runoff_C	All	120	-73.2866180998015	Boreal	0	NA	NA	Wheat	0	NA	NA	MTT	0	NA	NA	Coarse	0	NA	NA	Boreal_Wheat_MTT_Coarse	G-CC-T	-73.2866180998015
18	Runoff_C	All	120	-73.2866180998015	Boreal	0	NA	NA	Wheat	0	NA	NA	MTT	0	NA	NA	Medium	0	NA	NA	Boreal_Wheat_MTT_Medium	G-CC-T	-73.2866180998015
18	Runoff_C	All	120	-73.2866180998015	Boreal	0	NA	NA	Wheat	0	NA	NA	MTT	0	NA	NA	Fine	0	NA	NA	Boreal_Wheat_MTT_Fine	G-CC-T	-73.2866180998015
18	Runoff_C	All	120	-73.2866180998015	Boreal	0	NA	NA	Wheat	0	NA	NA	OtherCC	0	NA	NA	Coarse	0	NA	NA	Boreal_Wheat_OtherCC_Coarse	G-CC-T	-73.2866180998015
18	Runoff_C	All	120	-73.2866180998015	Boreal	0	NA	NA	Wheat	0	NA	NA	OtherCC	0	NA	NA	Medium	0	NA	NA	Boreal_Wheat_OtherCC_Medium	G-CC-T	-73.2866180998015
18	Runoff_C	All	120	-73.2866180998015	Boreal	0	NA	NA	Wheat	0	NA	NA	OtherCC	0	NA	NA	Fine	0	NA	NA	Boreal_Wheat_OtherCC_Fine	G-CC-T	-73.2866180998015
18	Runoff_C	All	120	-73.2866180998015	Boreal	0	NA	NA	Vegetable	0	NA	NA	Legume	0	NA	NA	Coarse	0	NA	NA	Boreal_Vegetable_Legume_Coarse	G-CC-T	-73.2866180998015
18	Runoff_C	All	120	-73.2866180998015	Boreal	0	NA	NA	Vegetable	0	NA	NA	Legume	0	NA	NA	Medium	0	NA	NA	Boreal_Vegetable_Legume_Medium	G-CC-T	-73.2866180998015
18	Runoff_C	All	120	-73.2866180998015	Boreal	0	NA	NA	Vegetable	0	NA	NA	Legume	0	NA	NA	Fine	0	NA	NA	Boreal_Vegetable_Legume_Fine	G-CC-T	-73.2866180998015
18	Runoff_C	All	120	-73.2866180998015	Boreal	0	NA	NA	Vegetable	0	NA	NA	Grass	0	NA	NA	Coarse	0	NA	NA	Boreal_Vegetable_Grass_Coarse	G-CC-T	-73.2866180998015
18	Runoff_C	All	120	-73.2866180998015	Boreal	0	NA	NA	Vegetable	0	NA	NA	Grass	0	NA	NA	Medium	0	NA	NA	Boreal_Vegetable_Grass_Medium	G-CC-T	-73.2866180998015
18	Runoff_C	All	120	-73.2866180998015	Boreal	0	NA	NA	Vegetable	0	NA	NA	Grass	0	NA	NA	Fine	0	NA	NA	Boreal_Vegetable_Grass_Fine	G-CC-T	-73.2866180998015
18	Runoff_C	All	120	-73.2866180998015	Boreal	0	NA	NA	Vegetable	0	NA	NA	MTT	0	NA	NA	Coarse	0	NA	NA	Boreal_Vegetable_MTT_Coarse	G-CC-T	-73.2866180998015
18	Runoff_C	All	120	-73.2866180998015	Boreal	0	NA	NA	Vegetable	0	NA	NA	MTT	0	NA	NA	Medium	0	NA	NA	Boreal_Vegetable_MTT_Medium	G-CC-T	-73.2866180998015
18	Runoff_C	All	120	-73.2866180998015	Boreal	0	NA	NA	Vegetable	0	NA	NA	MTT	0	NA	NA	Fine	0	NA	NA	Boreal_Vegetable_MTT_Fine	G-CC-T	-73.2866180998015
18	Runoff_C	All	120	-73.2866180998015	Boreal	0	NA	NA	Vegetable	0	NA	NA	OtherCC	0	NA	NA	Coarse	0	NA	NA	Boreal_Vegetable_OtherCC_Coarse	G-CC-T	-73.2866180998015
18	Runoff_C	All	120	-73.2866180998015	Boreal	0	NA	NA	Vegetable	0	NA	NA	OtherCC	0	NA	NA	Medium	0	NA	NA	Boreal_Vegetable_OtherCC_Medium	G-CC-T	-73.2866180998015
18	Runoff_C	All	120	-73.2866180998015	Boreal	0	NA	NA	Vegetable	0	NA	NA	OtherCC	0	NA	NA	Fine	0	NA	NA	Boreal_Vegetable_OtherCC_Fine	G-CC-T	-73.2866180998015
18	Runoff_C	All	120	-73.2866180998015	Boreal	0	NA	NA	CS	0	NA	NA	Legume	0	NA	NA	Coarse	0	NA	NA	Boreal_CS_Legume_Coarse	G-CC-T	-73.2866180998015
18	Runoff_C	All	120	-73.2866180998015	Boreal	0	NA	NA	CS	0	NA	NA	Legume	0	NA	NA	Medium	0	NA	NA	Boreal_CS_Legume_Medium	G-CC-T	-73.2866180998015
18	Runoff_C	All	120	-73.2866180998015	Boreal	0	NA	NA	CS	0	NA	NA	Legume	0	NA	NA	Fine	0	NA	NA	Boreal_CS_Legume_Fine	G-CC-T	-73.2866180998015
18	Runoff_C	All	120	-73.2866180998015	Boreal	0	NA	NA	CS	0	NA	NA	Grass	0	NA	NA	Coarse	0	NA	NA	Boreal_CS_Grass_Coarse	G-CC-T	-73.2866180998015
18	Runoff_C	All	120	-73.2866180998015	Boreal	0	NA	NA	CS	0	NA	NA	Grass	0	NA	NA	Medium	0	NA	NA	Boreal_CS_Grass_Medium	G-CC-T	-73.2866180998015
18	Runoff_C	All	120	-73.2866180998015	Boreal	0	NA	NA	CS	0	NA	NA	Grass	0	NA	NA	Fine	0	NA	NA	Boreal_CS_Grass_Fine	G-CC-T	-73.2866180998015
18	Runoff_C	All	120	-73.2866180998015	Boreal	0	NA	NA	CS	0	NA	NA	MTT	0	NA	NA	Coarse	0	NA	NA	Boreal_CS_MTT_Coarse	G-CC-T	-73.2866180998015
18	Runoff_C	All	120	-73.2866180998015	Boreal	0	NA	NA	CS	0	NA	NA	MTT	0	NA	NA	Medium	0	NA	NA	Boreal_CS_MTT_Medium	G-CC-T	-73.2866180998015
18	Runoff_C	All	120	-73.2866180998015	Boreal	0	NA	NA	CS	0	NA	NA	MTT	0	NA	NA	Fine	0	NA	NA	Boreal_CS_MTT_Fine	G-CC-T	-73.2866180998015
18	Runoff_C	All	120	-73.2866180998015	Boreal	0	NA	NA	CS	0	NA	NA	OtherCC	0	NA	NA	Coarse	0	NA	NA	Boreal_CS_OtherCC_Coarse	G-CC-T	-73.2866180998015
18	Runoff_C	All	120	-73.2866180998015	Boreal	0	NA	NA	CS	0	NA	NA	OtherCC	0	NA	NA	Medium	0	NA	NA	Boreal_CS_OtherCC_Medium	G-CC-T	-73.2866180998015
18	Runoff_C	All	120	-73.2866180998015	Boreal	0	NA	NA	CS	0	NA	NA	OtherCC	0	NA	NA	Fine	0	NA	NA	Boreal_CS_OtherCC_Fine	G-CC-T	-73.2866180998015
18	Runoff_C	All	120	-73.2866180998015	Boreal	0	NA	NA	CSW	0	NA	NA	Legume	0	NA	NA	Coarse	0	NA	NA	Boreal_CSW_Legume_Coarse	G-CC-T	-73.2866180998015
18	Runoff_C	All	120	-73.2866180998015	Boreal	0	NA	NA	CSW	0	NA	NA	Legume	0	NA	NA	Medium	0	NA	NA	Boreal_CSW_Legume_Medium	G-CC-T	-73.2866180998015
18	Runoff_C	All	120	-73.2866180998015	Boreal	0	NA	NA	CSW	0	NA	NA	Legume	0	NA	NA	Fine	0	NA	NA	Boreal_CSW_Legume_Fine	G-CC-T	-73.2866180998015
18	Runoff_C	All	120	-73.2866180998015	Boreal	0	NA	NA	CSW	0	NA	NA	Grass	0	NA	NA	Coarse	0	NA	NA	Boreal_CSW_Grass_Coarse	G-CC-T	-73.2866180998015
18	Runoff_C	All	120	-73.2866180998015	Boreal	0	NA	NA	CSW	0	NA	NA	Grass	0	NA	NA	Medium	0	NA	NA	Boreal_CSW_Grass_Medium	G-CC-T	-73.2866180998015
18	Runoff_C	All	120	-73.2866180998015	Boreal	0	NA	NA	CSW	0	NA	NA	Grass	0	NA	NA	Fine	0	NA	NA	Boreal_CSW_Grass_Fine	G-CC-T	-73.2866180998015
18	Runoff_C	All	120	-73.2866180998015	Boreal	0	NA	NA	CSW	0	NA	NA	MTT	0	NA	NA	Coarse	0	NA	NA	Boreal_CSW_MTT_Coarse	G-CC-T	-73.2866180998015
18	Runoff_C	All	120	-73.2866180998015	Boreal	0	NA	NA	CSW	0	NA	NA	MTT	0	NA	NA	Medium	0	NA	NA	Boreal_CSW_MTT_Medium	G-CC-T	-73.2866180998015
18	Runoff_C	All	120	-73.2866180998015	Boreal	0	NA	NA	CSW	0	NA	NA	MTT	0	NA	NA	Fine	0	NA	NA	Boreal_CSW_MTT_Fine	G-CC-T	-73.2866180998015
18	Runoff_C	All	120	-73.2866180998015	Boreal	0	NA	NA	CSW	0	NA	NA	OtherCC	0	NA	NA	Coarse	0	NA	NA	Boreal_CSW_OtherCC_Coarse	G-CC-T	-73.2866180998015
18	Runoff_C	All	120	-73.2866180998015	Boreal	0	NA	NA	CSW	0	NA	NA	OtherCC	0	NA	NA	Medium	0	NA	NA	Boreal_CSW_OtherCC_Medium	G-CC-T	-73.2866180998015
18	Runoff_C	All	120	-73.2866180998015	Boreal	0	NA	NA	CSW	0	NA	NA	OtherCC	0	NA	NA	Fine	0	NA	NA	Boreal_CSW_OtherCC_Fine	G-CC-T	-73.2866180998015
18	Runoff_C	All	120	-73.2866180998015	Boreal	0	NA	NA	Other	0	NA	NA	Legume	0	NA	NA	Coarse	0	NA	NA	Boreal_Other_Legume_Coarse	G-CC-T	-73.2866180998015
18	Runoff_C	All	120	-73.2866180998015	Boreal	0	NA	NA	Other	0	NA	NA	Legume	0	NA	NA	Medium	0	NA	NA	Boreal_Other_Legume_Medium	G-CC-T	-73.2866180998015
18	Runoff_C	All	120	-73.2866180998015	Boreal	0	NA	NA	Other	0	NA	NA	Legume	0	NA	NA	Fine	0	NA	NA	Boreal_Other_Legume_Fine	G-CC-T	-73.2866180998015
18	Runoff_C	All	120	-73.2866180998015	Boreal	0	NA	NA	Other	0	NA	NA	Grass	0	NA	NA	Coarse	0	NA	NA	Boreal_Other_Grass_Coarse	G-CC-T	-73.2866180998015
18	Runoff_C	All	120	-73.2866180998015	Boreal	0	NA	NA	Other	0	NA	NA	Grass	0	NA	NA	Medium	0	NA	NA	Boreal_Other_Grass_Medium	G-CC-T	-73.2866180998015
18	Runoff_C	All	120	-73.2866180998015	Boreal	0	NA	NA	Other	0	NA	NA	Grass	0	NA	NA	Fine	0	NA	NA	Boreal_Other_Grass_Fine	G-CC-T	-73.2866180998015
18	Runoff_C	All	120	-73.2866180998015	Boreal	0	NA	NA	Other	0	NA	NA	MTT	0	NA	NA	Coarse	0	NA	NA	Boreal_Other_MTT_Coarse	G-CC-T	-73.2866180998015
18	Runoff_C	All	120	-73.2866180998015	Boreal	0	NA	NA	Other	0	NA	NA	MTT	0	NA	NA	Medium	0	NA	NA	Boreal_Other_MTT_Medium	G-CC-T	-73.2866180998015
18	Runoff_C	All	120	-73.2866180998015	Boreal	0	NA	NA	Other	0	NA	NA	MTT	0	NA	NA	Fine	0	NA	NA	Boreal_Other_MTT_Fine	G-CC-T	-73.2866180998015
18	Runoff_C	All	120	-73.2866180998015	Boreal	0	NA	NA	Other	0	NA	NA	OtherCC	0	NA	NA	Coarse	0	NA	NA	Boreal_Other_OtherCC_Coarse	G-CC-T	-73.2866180998015
18	Runoff_C	All	120	-73.2866180998015	Boreal	0	NA	NA	Other	0	NA	NA	OtherCC	0	NA	NA	Medium	0	NA	NA	Boreal_Other_OtherCC_Medium	G-CC-T	-73.2866180998015
18	Runoff_C	All	120	-73.2866180998015	Boreal	0	NA	NA	Other	0	NA	NA	OtherCC	0	NA	NA	Fine	0	NA	NA	Boreal_Other_OtherCC_Fine	G-CC-T	-73.2866180998015
2	Yield_C	All	1539	5.55790691422371	Tropical	517	0	17.9375565826651	Corn	454	0	24.7949575173023	Legume	360	0.0041	24.5487898316533	Coarse	136	0.0084	36.9998928952972	Tropical_Corn_Legume_Coarse	CC-G-T	36.9998928952972
2	Yield_C	All	1539	5.55790691422371	Tropical	517	0	17.9375565826651	Corn	454	0	24.7949575173023	Legume	360	0.0041	24.5487898316533	Medium	3	0.0084	-10.2192283837819	Tropical_Corn_Legume_Medium	CC-G-T	-2.33066073477909
2	Yield_C	All	1539	5.55790691422371	Tropical	517	0	17.9375565826651	Corn	454	0	24.7949575173023	Legume	360	0.0041	24.5487898316533	Fine	132	0.0084	15.0845558396371	Tropical_Corn_Legume_Fine	CC-G-T	15.0845558396371
2	Yield_C	All	1539	5.55790691422371	Tropical	517	0	17.9375565826651	Soybean	454	0	24.7949575173023	Legume	0	0.0041	NA	Coarse	0	NA	NA	Tropical_Soybean_Legume_Coarse	CC-G-T	24.7949575173023
2	Yield_C	All	1539	5.55790691422371	Tropical	517	0	17.9375565826651	Soybean	454	0	24.7949575173023	Legume	0	0.0041	NA	Medium	0	NA	NA	Tropical_Soybean_Legume_Medium	CC-G-T	24.7949575173023
2	Yield_C	All	1539	5.55790691422371	Tropical	517	0	17.9375565826651	Soybean	454	0	24.7949575173023	Legume	0	0.0041	NA	Fine	0	NA	NA	Tropical_Soybean_Legume_Fine	CC-G-T	24.7949575173023
2	Yield_C	All	1539	5.55790691422371	Tropical	517	0	17.9375565826651	Wheat	454	0	24.7949575173023	Legume	0	0.0041	NA	Coarse	0	NA	NA	Tropical_Wheat_Legume_Coarse	CC-G-T	24.7949575173023
2	Yield_C	All	1539	5.55790691422371	Tropical	517	0	17.9375565826651	Wheat	454	0	24.7949575173023	Legume	0	0.0041	NA	Medium	0	NA	NA	Tropical_Wheat_Legume_Medium	CC-G-T	24.7949575173023
2	Yield_C	All	1539	5.55790691422371	Tropical	517	0	17.9375565826651	Wheat	454	0	24.7949575173023	Legume	0	0.0041	NA	Fine	0	NA	NA	Tropical_Wheat_Legume_Fine	CC-G-T	24.7949575173023
2	Yield_C	All	1539	5.55790691422371	Tropical	517	0	17.9375565826651	Vegetable	454	0	24.7949575173023	Legume	74	0.0041	37.9336410782186	Coarse	43	0.093	63.4722678576271	Tropical_Vegetable_Legume_Coarse	CC-G-T	63.4722678576271
2	Yield_C	All	1539	5.55790691422371	Tropical	517	0	17.9375565826651	Vegetable	454	0	24.7949575173023	Legume	74	0.0041	37.9336410782186	Medium	3	0.093	38.8510712958311	Tropical_Vegetable_Legume_Medium	CC-G-T	22.2044891050274
2	Yield_C	All	1539	5.55790691422371	Tropical	517	0	17.9375565826651	Vegetable	454	0	24.7949575173023	Legume	74	0.0041	37.9336410782186	Fine	26	0.093	6.42157238257919	Tropical_Vegetable_Legume_Fine	CC-G-T	6.42157238257919
2	Yield_C	All	1539	5.55790691422371	Tropical	517	0	17.9375565826651	CS	454	0	24.7949575173023	Legume	0	0.0041	NA	Coarse	0	NA	NA	Tropical_CS_Legume_Coarse	CC-G-T	24.7949575173023
2	Yield_C	All	1539	5.55790691422371	Tropical	517	0	17.9375565826651	CS	454	0	24.7949575173023	Legume	0	0.0041	NA	Medium	0	NA	NA	Tropical_CS_Legume_Medium	CC-G-T	24.7949575173023
2	Yield_C	All	1539	5.55790691422371	Tropical	517	0	17.9375565826651	CS	454	0	24.7949575173023	Legume	0	0.0041	NA	Fine	0	NA	NA	Tropical_CS_Legume_Fine	CC-G-T	24.7949575173023
2	Yield_C	All	1539	5.55790691422371	Tropical	517	0	17.9375565826651	CSW	454	0	24.7949575173023	Legume	0	0.0041	NA	Coarse	0	NA	NA	Tropical_CSW_Legume_Coarse	CC-G-T	24.7949575173023
2	Yield_C	All	1539	5.55790691422371	Tropical	517	0	17.9375565826651	CSW	454	0	24.7949575173023	Legume	0	0.0041	NA	Medium	0	NA	NA	Tropical_CSW_Legume_Medium	CC-G-T	24.7949575173023
2	Yield_C	All	1539	5.55790691422371	Tropical	517	0	17.9375565826651	CSW	454	0	24.7949575173023	Legume	0	0.0041	NA	Fine	0	NA	NA	Tropical_CSW_Legume_Fine	CC-G-T	24.7949575173023
2	Yield_C	All	1539	5.55790691422371	Tropical	517	0	17.9375565826651	Other	454	0	24.7949575173023	Legume	20	0.0041	-10.8699854190125	Coarse	5	0.0441	-15.1934090132463	Tropical_Other_Legume_Coarse	CC-G-T	-15.1934090132463
2	Yield_C	All	1539	5.55790691422371	Tropical	517	0	17.9375565826651	Other	454	0	24.7949575173023	Legume	20	0.0041	-10.8699854190125	Medium	3	0.0441	68.2587977420683	Tropical_Other_Legume_Medium	CC-G-T	36.908352328146
2	Yield_C	All	1539	5.55790691422371	Tropical	517	0	17.9375565826651	Other	454	0	24.7949575173023	Legume	20	0.0041	-10.8699854190125	Fine	12	0.0441	-23.3797314927452	Tropical_Other_Legume_Fine	CC-G-T	-23.3797314927452
2	Yield_C	All	1539	5.55790691422371	Tropical	517	0	17.9375565826651	Corn	28	0	-48.6794592784579	Grass	9	0.6654	-62.0323345328185	Coarse	5	0.027	-81.4055524515166	Tropical_Corn_Grass_Coarse	CC-G-T	-81.4055524515166
2	Yield_C	All	1539	5.55790691422371	Tropical	517	0	17.9375565826651	Corn	28	0	-48.6794592784579	Grass	9	0.6654	-62.0323345328185	Medium	0	0.027	NA	Tropical_Corn_Grass_Medium	CC-G-T	-62.0323345328185
2	Yield_C	All	1539	5.55790691422371	Tropical	517	0	17.9375565826651	Corn	28	0	-48.6794592784579	Grass	9	0.6654	-62.0323345328185	Fine	4	0.027	13.4505738392071	Tropical_Corn_Grass_Fine	CC-G-T	13.4505738392071
2	Yield_C	All	1539	5.55790691422371	Tropical	517	0	17.9375565826651	Soybean	28	0	-48.6794592784579	Grass	0	0.6654	NA	Coarse	0	NA	NA	Tropical_Soybean_Grass_Coarse	CC-G-T	-48.6794592784579
2	Yield_C	All	1539	5.55790691422371	Tropical	517	0	17.9375565826651	Soybean	28	0	-48.6794592784579	Grass	0	0.6654	NA	Medium	0	NA	NA	Tropical_Soybean_Grass_Medium	CC-G-T	-48.6794592784579
2	Yield_C	All	1539	5.55790691422371	Tropical	517	0	17.9375565826651	Soybean	28	0	-48.6794592784579	Grass	0	0.6654	NA	Fine	0	NA	NA	Tropical_Soybean_Grass_Fine	CC-G-T	-48.6794592784579
2	Yield_C	All	1539	5.55790691422371	Tropical	517	0	17.9375565826651	Wheat	28	0	-48.6794592784579	Grass	0	0.6654	NA	Coarse	0	NA	NA	Tropical_Wheat_Grass_Coarse	CC-G-T	-48.6794592784579
2	Yield_C	All	1539	5.55790691422371	Tropical	517	0	17.9375565826651	Wheat	28	0	-48.6794592784579	Grass	0	0.6654	NA	Medium	0	NA	NA	Tropical_Wheat_Grass_Medium	CC-G-T	-48.6794592784579
2	Yield_C	All	1539	5.55790691422371	Tropical	517	0	17.9375565826651	Wheat	28	0	-48.6794592784579	Grass	0	0.6654	NA	Fine	0	NA	NA	Tropical_Wheat_Grass_Fine	CC-G-T	-48.6794592784579
2	Yield_C	All	1539	5.55790691422371	Tropical	517	0	17.9375565826651	Vegetable	28	0	-48.6794592784579	Grass	14	0.6654	-45.0683774153326	Coarse	14	NA	-45.367550670162	Tropical_Vegetable_Grass_Coarse	CC-G-T	-45.367550670162
2	Yield_C	All	1539	5.55790691422371	Tropical	517	0	17.9375565826651	Vegetable	28	0	-48.6794592784579	Grass	14	0.6654	-45.0683774153326	Medium	0	NA	NA	Tropical_Vegetable_Grass_Medium	CC-G-T	-45.0683774153326
2	Yield_C	All	1539	5.55790691422371	Tropical	517	0	17.9375565826651	Vegetable	28	0	-48.6794592784579	Grass	14	0.6654	-45.0683774153326	Fine	0	NA	NA	Tropical_Vegetable_Grass_Fine	CC-G-T	-45.0683774153326
2	Yield_C	All	1539	5.55790691422371	Tropical	517	0	17.9375565826651	CS	28	0	-48.6794592784579	Grass	0	0.6654	NA	Coarse	0	NA	NA	Tropical_CS_Grass_Coarse	CC-G-T	-48.6794592784579
2	Yield_C	All	1539	5.55790691422371	Tropical	517	0	17.9375565826651	CS	28	0	-48.6794592784579	Grass	0	0.6654	NA	Medium	0	NA	NA	Tropical_CS_Grass_Medium	CC-G-T	-48.6794592784579
2	Yield_C	All	1539	5.55790691422371	Tropical	517	0	17.9375565826651	CS	28	0	-48.6794592784579	Grass	0	0.6654	NA	Fine	0	NA	NA	Tropical_CS_Grass_Fine	CC-G-T	-48.6794592784579
2	Yield_C	All	1539	5.55790691422371	Tropical	517	0	17.9375565826651	CSW	28	0	-48.6794592784579	Grass	0	0.6654	NA	Coarse	0	NA	NA	Tropical_CSW_Grass_Coarse	CC-G-T	-48.6794592784579
2	Yield_C	All	1539	5.55790691422371	Tropical	517	0	17.9375565826651	CSW	28	0	-48.6794592784579	Grass	0	0.6654	NA	Medium	0	NA	NA	Tropical_CSW_Grass_Medium	CC-G-T	-48.6794592784579
2	Yield_C	All	1539	5.55790691422371	Tropical	517	0	17.9375565826651	CSW	28	0	-48.6794592784579	Grass	0	0.6654	NA	Fine	0	NA	NA	Tropical_CSW_Grass_Fine	CC-G-T	-48.6794592784579
2	Yield_C	All	1539	5.55790691422371	Tropical	517	0	17.9375565826651	Other	28	0	-48.6794592784579	Grass	5	0.6654	-28.6622620234291	Coarse	0	NA	NA	Tropical_Other_Grass_Coarse	CC-G-T	-28.6622620234291
2	Yield_C	All	1539	5.55790691422371	Tropical	517	0	17.9375565826651	Other	28	0	-48.6794592784579	Grass	5	0.6654	-28.6622620234291	Medium	0	NA	NA	Tropical_Other_Grass_Medium	CC-G-T	-28.6622620234291
2	Yield_C	All	1539	5.55790691422371	Tropical	517	0	17.9375565826651	Other	28	0	-48.6794592784579	Grass	5	0.6654	-28.6622620234291	Fine	5	NA	-28.6622620234291	Tropical_Other_Grass_Fine	CC-G-T	-28.6622620234291
2	Yield_C	All	1539	5.55790691422371	Tropical	517	0	17.9375565826651	Corn	22	0	20.5313685477102	MTT	22	NA	20.7790089545579	Coarse	0	NA	NA	Tropical_Corn_MTT_Coarse	CC-G-T	20.7790089545579
2	Yield_C	All	1539	5.55790691422371	Tropical	517	0	17.9375565826651	Corn	22	0	20.5313685477102	MTT	22	NA	20.7790089545579	Medium	0	NA	NA	Tropical_Corn_MTT_Medium	CC-G-T	20.7790089545579
2	Yield_C	All	1539	5.55790691422371	Tropical	517	0	17.9375565826651	Corn	22	0	20.5313685477102	MTT	22	NA	20.7790089545579	Fine	0	NA	NA	Tropical_Corn_MTT_Fine	CC-G-T	20.7790089545579
2	Yield_C	All	1539	5.55790691422371	Tropical	517	0	17.9375565826651	Soybean	22	0	20.5313685477102	MTT	0	NA	NA	Coarse	0	NA	NA	Tropical_Soybean_MTT_Coarse	CC-G-T	20.5313685477102
2	Yield_C	All	1539	5.55790691422371	Tropical	517	0	17.9375565826651	Soybean	22	0	20.5313685477102	MTT	0	NA	NA	Medium	0	NA	NA	Tropical_Soybean_MTT_Medium	CC-G-T	20.5313685477102
2	Yield_C	All	1539	5.55790691422371	Tropical	517	0	17.9375565826651	Soybean	22	0	20.5313685477102	MTT	0	NA	NA	Fine	0	NA	NA	Tropical_Soybean_MTT_Fine	CC-G-T	20.5313685477102
2	Yield_C	All	1539	5.55790691422371	Tropical	517	0	17.9375565826651	Wheat	22	0	20.5313685477102	MTT	0	NA	NA	Coarse	0	NA	NA	Tropical_Wheat_MTT_Coarse	CC-G-T	20.5313685477102
2	Yield_C	All	1539	5.55790691422371	Tropical	517	0	17.9375565826651	Wheat	22	0	20.5313685477102	MTT	0	NA	NA	Medium	0	NA	NA	Tropical_Wheat_MTT_Medium	CC-G-T	20.5313685477102
2	Yield_C	All	1539	5.55790691422371	Tropical	517	0	17.9375565826651	Wheat	22	0	20.5313685477102	MTT	0	NA	NA	Fine	0	NA	NA	Tropical_Wheat_MTT_Fine	CC-G-T	20.5313685477102
2	Yield_C	All	1539	5.55790691422371	Tropical	517	0	17.9375565826651	Vegetable	22	0	20.5313685477102	MTT	0	NA	NA	Coarse	0	NA	NA	Tropical_Vegetable_MTT_Coarse	CC-G-T	20.5313685477102
2	Yield_C	All	1539	5.55790691422371	Tropical	517	0	17.9375565826651	Vegetable	22	0	20.5313685477102	MTT	0	NA	NA	Medium	0	NA	NA	Tropical_Vegetable_MTT_Medium	CC-G-T	20.5313685477102
2	Yield_C	All	1539	5.55790691422371	Tropical	517	0	17.9375565826651	Vegetable	22	0	20.5313685477102	MTT	0	NA	NA	Fine	0	NA	NA	Tropical_Vegetable_MTT_Fine	CC-G-T	20.5313685477102
2	Yield_C	All	1539	5.55790691422371	Tropical	517	0	17.9375565826651	CS	22	0	20.5313685477102	MTT	0	NA	NA	Coarse	0	NA	NA	Tropical_CS_MTT_Coarse	CC-G-T	20.5313685477102
2	Yield_C	All	1539	5.55790691422371	Tropical	517	0	17.9375565826651	CS	22	0	20.5313685477102	MTT	0	NA	NA	Medium	0	NA	NA	Tropical_CS_MTT_Medium	CC-G-T	20.5313685477102
2	Yield_C	All	1539	5.55790691422371	Tropical	517	0	17.9375565826651	CS	22	0	20.5313685477102	MTT	0	NA	NA	Fine	0	NA	NA	Tropical_CS_MTT_Fine	CC-G-T	20.5313685477102
2	Yield_C	All	1539	5.55790691422371	Tropical	517	0	17.9375565826651	CSW	22	0	20.5313685477102	MTT	0	NA	NA	Coarse	0	NA	NA	Tropical_CSW_MTT_Coarse	CC-G-T	20.5313685477102
2	Yield_C	All	1539	5.55790691422371	Tropical	517	0	17.9375565826651	CSW	22	0	20.5313685477102	MTT	0	NA	NA	Medium	0	NA	NA	Tropical_CSW_MTT_Medium	CC-G-T	20.5313685477102
2	Yield_C	All	1539	5.55790691422371	Tropical	517	0	17.9375565826651	CSW	22	0	20.5313685477102	MTT	0	NA	NA	Fine	0	NA	NA	Tropical_CSW_MTT_Fine	CC-G-T	20.5313685477102
2	Yield_C	All	1539	5.55790691422371	Tropical	517	0	17.9375565826651	Other	22	0	20.5313685477102	MTT	0	NA	NA	Coarse	0	NA	NA	Tropical_Other_MTT_Coarse	CC-G-T	20.5313685477102
2	Yield_C	All	1539	5.55790691422371	Tropical	517	0	17.9375565826651	Other	22	0	20.5313685477102	MTT	0	NA	NA	Medium	0	NA	NA	Tropical_Other_MTT_Medium	CC-G-T	20.5313685477102
2	Yield_C	All	1539	5.55790691422371	Tropical	517	0	17.9375565826651	Other	22	0	20.5313685477102	MTT	0	NA	NA	Fine	0	NA	NA	Tropical_Other_MTT_Fine	CC-G-T	20.5313685477102
2	Yield_C	All	1539	5.55790691422371	Tropical	517	0	17.9375565826651	Corn	13	0	0.225962834047144	OtherCC	6	0.5689	3.64573838327	Coarse	0	NA	NA	Tropical_Corn_OtherCC_Coarse	CC-G-T	3.64573838327
2	Yield_C	All	1539	5.55790691422371	Tropical	517	0	17.9375565826651	Corn	13	0	0.225962834047144	OtherCC	6	0.5689	3.64573838327	Medium	0	NA	NA	Tropical_Corn_OtherCC_Medium	CC-G-T	3.64573838327
2	Yield_C	All	1539	5.55790691422371	Tropical	517	0	17.9375565826651	Corn	13	0	0.225962834047144	OtherCC	6	0.5689	3.64573838327	Fine	6	NA	3.56156310331019	Tropical_Corn_OtherCC_Fine	CC-G-T	3.56156310331019
2	Yield_C	All	1539	5.55790691422371	Tropical	517	0	17.9375565826651	Soybean	13	0	0.225962834047144	OtherCC	0	0.5689	NA	Coarse	0	NA	NA	Tropical_Soybean_OtherCC_Coarse	CC-G-T	0.225962834047144
2	Yield_C	All	1539	5.55790691422371	Tropical	517	0	17.9375565826651	Soybean	13	0	0.225962834047144	OtherCC	0	0.5689	NA	Medium	0	NA	NA	Tropical_Soybean_OtherCC_Medium	CC-G-T	0.225962834047144
2	Yield_C	All	1539	5.55790691422371	Tropical	517	0	17.9375565826651	Soybean	13	0	0.225962834047144	OtherCC	0	0.5689	NA	Fine	0	NA	NA	Tropical_Soybean_OtherCC_Fine	CC-G-T	0.225962834047144
2	Yield_C	All	1539	5.55790691422371	Tropical	517	0	17.9375565826651	Wheat	13	0	0.225962834047144	OtherCC	0	0.5689	NA	Coarse	0	NA	NA	Tropical_Wheat_OtherCC_Coarse	CC-G-T	0.225962834047144
2	Yield_C	All	1539	5.55790691422371	Tropical	517	0	17.9375565826651	Wheat	13	0	0.225962834047144	OtherCC	0	0.5689	NA	Medium	0	NA	NA	Tropical_Wheat_OtherCC_Medium	CC-G-T	0.225962834047144
2	Yield_C	All	1539	5.55790691422371	Tropical	517	0	17.9375565826651	Wheat	13	0	0.225962834047144	OtherCC	0	0.5689	NA	Fine	0	NA	NA	Tropical_Wheat_OtherCC_Fine	CC-G-T	0.225962834047144
2	Yield_C	All	1539	5.55790691422371	Tropical	517	0	17.9375565826651	Vegetable	13	0	0.225962834047144	OtherCC	0	0.5689	NA	Coarse	0	NA	NA	Tropical_Vegetable_OtherCC_Coarse	CC-G-T	0.225962834047144
2	Yield_C	All	1539	5.55790691422371	Tropical	517	0	17.9375565826651	Vegetable	13	0	0.225962834047144	OtherCC	0	0.5689	NA	Medium	0	NA	NA	Tropical_Vegetable_OtherCC_Medium	CC-G-T	0.225962834047144
2	Yield_C	All	1539	5.55790691422371	Tropical	517	0	17.9375565826651	Vegetable	13	0	0.225962834047144	OtherCC	0	0.5689	NA	Fine	0	NA	NA	Tropical_Vegetable_OtherCC_Fine	CC-G-T	0.225962834047144
2	Yield_C	All	1539	5.55790691422371	Tropical	517	0	17.9375565826651	CS	13	0	0.225962834047144	OtherCC	0	0.5689	NA	Coarse	0	NA	NA	Tropical_CS_OtherCC_Coarse	CC-G-T	0.225962834047144
2	Yield_C	All	1539	5.55790691422371	Tropical	517	0	17.9375565826651	CS	13	0	0.225962834047144	OtherCC	0	0.5689	NA	Medium	0	NA	NA	Tropical_CS_OtherCC_Medium	CC-G-T	0.225962834047144
2	Yield_C	All	1539	5.55790691422371	Tropical	517	0	17.9375565826651	CS	13	0	0.225962834047144	OtherCC	0	0.5689	NA	Fine	0	NA	NA	Tropical_CS_OtherCC_Fine	CC-G-T	0.225962834047144
2	Yield_C	All	1539	5.55790691422371	Tropical	517	0	17.9375565826651	CSW	13	0	0.225962834047144	OtherCC	0	0.5689	NA	Coarse	0	NA	NA	Tropical_CSW_OtherCC_Coarse	CC-G-T	0.225962834047144
2	Yield_C	All	1539	5.55790691422371	Tropical	517	0	17.9375565826651	CSW	13	0	0.225962834047144	OtherCC	0	0.5689	NA	Medium	0	NA	NA	Tropical_CSW_OtherCC_Medium	CC-G-T	0.225962834047144
2	Yield_C	All	1539	5.55790691422371	Tropical	517	0	17.9375565826651	CSW	13	0	0.225962834047144	OtherCC	0	0.5689	NA	Fine	0	NA	NA	Tropical_CSW_OtherCC_Fine	CC-G-T	0.225962834047144
2	Yield_C	All	1539	5.55790691422371	Tropical	517	0	17.9375565826651	Other	13	0	0.225962834047144	OtherCC	7	0.5689	-3.7209288682776	Coarse	7	NA	-3.74697465677825	Tropical_Other_OtherCC_Coarse	CC-G-T	-3.74697465677825
2	Yield_C	All	1539	5.55790691422371	Tropical	517	0	17.9375565826651	Other	13	0	0.225962834047144	OtherCC	7	0.5689	-3.7209288682776	Medium	0	NA	NA	Tropical_Other_OtherCC_Medium	CC-G-T	-3.7209288682776
2	Yield_C	All	1539	5.55790691422371	Tropical	517	0	17.9375565826651	Other	13	0	0.225962834047144	OtherCC	7	0.5689	-3.7209288682776	Fine	0	NA	NA	Tropical_Other_OtherCC_Fine	CC-G-T	-3.7209288682776
2	Yield_C	All	1539	5.55790691422371	Arid	30	0	-25.2369901339922	Corn	26	0.934	-25.4240645641142	Legume	0	0	NA	Coarse	0	NA	NA	Arid_Corn_Legume_Coarse	CC-G-T	-25.4240645641142
2	Yield_C	All	1539	5.55790691422371	Arid	30	0	-25.2369901339922	Corn	26	0.934	-25.4240645641142	Legume	0	0	NA	Medium	0	NA	NA	Arid_Corn_Legume_Medium	CC-G-T	-25.4240645641142
2	Yield_C	All	1539	5.55790691422371	Arid	30	0	-25.2369901339922	Corn	26	0.934	-25.4240645641142	Legume	0	0	NA	Fine	0	NA	NA	Arid_Corn_Legume_Fine	CC-G-T	-25.4240645641142
2	Yield_C	All	1539	5.55790691422371	Arid	30	0	-25.2369901339922	Soybean	26	0.934	-25.4240645641142	Legume	0	0	NA	Coarse	0	NA	NA	Arid_Soybean_Legume_Coarse	CC-G-T	-25.4240645641142
2	Yield_C	All	1539	5.55790691422371	Arid	30	0	-25.2369901339922	Soybean	26	0.934	-25.4240645641142	Legume	0	0	NA	Medium	0	NA	NA	Arid_Soybean_Legume_Medium	CC-G-T	-25.4240645641142
2	Yield_C	All	1539	5.55790691422371	Arid	30	0	-25.2369901339922	Soybean	26	0.934	-25.4240645641142	Legume	0	0	NA	Fine	0	NA	NA	Arid_Soybean_Legume_Fine	CC-G-T	-25.4240645641142
2	Yield_C	All	1539	5.55790691422371	Arid	30	0	-25.2369901339922	Wheat	26	0.934	-25.4240645641142	Legume	18	0	-34.0521652915914	Coarse	0	NA	NA	Arid_Wheat_Legume_Coarse	CC-G-T	-34.0521652915914
2	Yield_C	All	1539	5.55790691422371	Arid	30	0	-25.2369901339922	Wheat	26	0.934	-25.4240645641142	Legume	18	0	-34.0521652915914	Medium	18	NA	-34.0946044902892	Arid_Wheat_Legume_Medium	CC-G-T	-34.0946044902892
2	Yield_C	All	1539	5.55790691422371	Arid	30	0	-25.2369901339922	Wheat	26	0.934	-25.4240645641142	Legume	18	0	-34.0521652915914	Fine	0	NA	NA	Arid_Wheat_Legume_Fine	CC-G-T	-34.0521652915914
2	Yield_C	All	1539	5.55790691422371	Arid	30	0	-25.2369901339922	Vegetable	26	0.934	-25.4240645641142	Legume	0	0	NA	Coarse	0	NA	NA	Arid_Vegetable_Legume_Coarse	CC-G-T	-25.4240645641142
2	Yield_C	All	1539	5.55790691422371	Arid	30	0	-25.2369901339922	Vegetable	26	0.934	-25.4240645641142	Legume	0	0	NA	Medium	0	NA	NA	Arid_Vegetable_Legume_Medium	CC-G-T	-25.4240645641142
2	Yield_C	All	1539	5.55790691422371	Arid	30	0	-25.2369901339922	Vegetable	26	0.934	-25.4240645641142	Legume	0	0	NA	Fine	0	NA	NA	Arid_Vegetable_Legume_Fine	CC-G-T	-25.4240645641142
2	Yield_C	All	1539	5.55790691422371	Arid	30	0	-25.2369901339922	CS	26	0.934	-25.4240645641142	Legume	0	0	NA	Coarse	0	NA	NA	Arid_CS_Legume_Coarse	CC-G-T	-25.4240645641142
2	Yield_C	All	1539	5.55790691422371	Arid	30	0	-25.2369901339922	CS	26	0.934	-25.4240645641142	Legume	0	0	NA	Medium	0	NA	NA	Arid_CS_Legume_Medium	CC-G-T	-25.4240645641142
2	Yield_C	All	1539	5.55790691422371	Arid	30	0	-25.2369901339922	CS	26	0.934	-25.4240645641142	Legume	0	0	NA	Fine	0	NA	NA	Arid_CS_Legume_Fine	CC-G-T	-25.4240645641142
2	Yield_C	All	1539	5.55790691422371	Arid	30	0	-25.2369901339922	CSW	26	0.934	-25.4240645641142	Legume	0	0	NA	Coarse	0	NA	NA	Arid_CSW_Legume_Coarse	CC-G-T	-25.4240645641142
2	Yield_C	All	1539	5.55790691422371	Arid	30	0	-25.2369901339922	CSW	26	0.934	-25.4240645641142	Legume	0	0	NA	Medium	0	NA	NA	Arid_CSW_Legume_Medium	CC-G-T	-25.4240645641142
2	Yield_C	All	1539	5.55790691422371	Arid	30	0	-25.2369901339922	CSW	26	0.934	-25.4240645641142	Legume	0	0	NA	Fine	0	NA	NA	Arid_CSW_Legume_Fine	CC-G-T	-25.4240645641142
2	Yield_C	All	1539	5.55790691422371	Arid	30	0	-25.2369901339922	Other	26	0.934	-25.4240645641142	Legume	8	0	-0.903181056266478	Coarse	0	0.5373	NA	Arid_Other_Legume_Coarse	CC-G-T	-0.903181056266478
2	Yield_C	All	1539	5.55790691422371	Arid	30	0	-25.2369901339922	Other	26	0.934	-25.4240645641142	Legume	8	0	-0.903181056266478	Medium	2	0.5373	-5.52159879949121	Arid_Other_Legume_Medium	CC-G-T	0.01815405736625
2	Yield_C	All	1539	5.55790691422371	Arid	30	0	-25.2369901339922	Other	26	0.934	-25.4240645641142	Legume	8	0	-0.903181056266478	Fine	6	0.5373	0.301706432317461	Arid_Other_Legume_Fine	CC-G-T	0.301706432317461
2	Yield_C	All	1539	5.55790691422371	Arid	30	0	-25.2369901339922	Corn	0	0.934	NA	Grass	0	NA	NA	Coarse	0	NA	NA	Arid_Corn_Grass_Coarse	CC-G-T	-25.2369901339922
2	Yield_C	All	1539	5.55790691422371	Arid	30	0	-25.2369901339922	Corn	0	0.934	NA	Grass	0	NA	NA	Medium	0	NA	NA	Arid_Corn_Grass_Medium	CC-G-T	-25.2369901339922
2	Yield_C	All	1539	5.55790691422371	Arid	30	0	-25.2369901339922	Corn	0	0.934	NA	Grass	0	NA	NA	Fine	0	NA	NA	Arid_Corn_Grass_Fine	CC-G-T	-25.2369901339922
2	Yield_C	All	1539	5.55790691422371	Arid	30	0	-25.2369901339922	Soybean	0	0.934	NA	Grass	0	NA	NA	Coarse	0	NA	NA	Arid_Soybean_Grass_Coarse	CC-G-T	-25.2369901339922
2	Yield_C	All	1539	5.55790691422371	Arid	30	0	-25.2369901339922	Soybean	0	0.934	NA	Grass	0	NA	NA	Medium	0	NA	NA	Arid_Soybean_Grass_Medium	CC-G-T	-25.2369901339922
2	Yield_C	All	1539	5.55790691422371	Arid	30	0	-25.2369901339922	Soybean	0	0.934	NA	Grass	0	NA	NA	Fine	0	NA	NA	Arid_Soybean_Grass_Fine	CC-G-T	-25.2369901339922
2	Yield_C	All	1539	5.55790691422371	Arid	30	0	-25.2369901339922	Wheat	0	0.934	NA	Grass	0	NA	NA	Coarse	0	NA	NA	Arid_Wheat_Grass_Coarse	CC-G-T	-25.2369901339922
2	Yield_C	All	1539	5.55790691422371	Arid	30	0	-25.2369901339922	Wheat	0	0.934	NA	Grass	0	NA	NA	Medium	0	NA	NA	Arid_Wheat_Grass_Medium	CC-G-T	-25.2369901339922
2	Yield_C	All	1539	5.55790691422371	Arid	30	0	-25.2369901339922	Wheat	0	0.934	NA	Grass	0	NA	NA	Fine	0	NA	NA	Arid_Wheat_Grass_Fine	CC-G-T	-25.2369901339922
2	Yield_C	All	1539	5.55790691422371	Arid	30	0	-25.2369901339922	Vegetable	0	0.934	NA	Grass	0	NA	NA	Coarse	0	NA	NA	Arid_Vegetable_Grass_Coarse	CC-G-T	-25.2369901339922
2	Yield_C	All	1539	5.55790691422371	Arid	30	0	-25.2369901339922	Vegetable	0	0.934	NA	Grass	0	NA	NA	Medium	0	NA	NA	Arid_Vegetable_Grass_Medium	CC-G-T	-25.2369901339922
2	Yield_C	All	1539	5.55790691422371	Arid	30	0	-25.2369901339922	Vegetable	0	0.934	NA	Grass	0	NA	NA	Fine	0	NA	NA	Arid_Vegetable_Grass_Fine	CC-G-T	-25.2369901339922
2	Yield_C	All	1539	5.55790691422371	Arid	30	0	-25.2369901339922	CS	0	0.934	NA	Grass	0	NA	NA	Coarse	0	NA	NA	Arid_CS_Grass_Coarse	CC-G-T	-25.2369901339922
2	Yield_C	All	1539	5.55790691422371	Arid	30	0	-25.2369901339922	CS	0	0.934	NA	Grass	0	NA	NA	Medium	0	NA	NA	Arid_CS_Grass_Medium	CC-G-T	-25.2369901339922
2	Yield_C	All	1539	5.55790691422371	Arid	30	0	-25.2369901339922	CS	0	0.934	NA	Grass	0	NA	NA	Fine	0	NA	NA	Arid_CS_Grass_Fine	CC-G-T	-25.2369901339922
2	Yield_C	All	1539	5.55790691422371	Arid	30	0	-25.2369901339922	CSW	0	0.934	NA	Grass	0	NA	NA	Coarse	0	NA	NA	Arid_CSW_Grass_Coarse	CC-G-T	-25.2369901339922
2	Yield_C	All	1539	5.55790691422371	Arid	30	0	-25.2369901339922	CSW	0	0.934	NA	Grass	0	NA	NA	Medium	0	NA	NA	Arid_CSW_Grass_Medium	CC-G-T	-25.2369901339922
2	Yield_C	All	1539	5.55790691422371	Arid	30	0	-25.2369901339922	CSW	0	0.934	NA	Grass	0	NA	NA	Fine	0	NA	NA	Arid_CSW_Grass_Fine	CC-G-T	-25.2369901339922
2	Yield_C	All	1539	5.55790691422371	Arid	30	0	-25.2369901339922	Other	0	0.934	NA	Grass	0	NA	NA	Coarse	0	NA	NA	Arid_Other_Grass_Coarse	CC-G-T	-25.2369901339922
2	Yield_C	All	1539	5.55790691422371	Arid	30	0	-25.2369901339922	Other	0	0.934	NA	Grass	0	NA	NA	Medium	0	NA	NA	Arid_Other_Grass_Medium	CC-G-T	-25.2369901339922
2	Yield_C	All	1539	5.55790691422371	Arid	30	0	-25.2369901339922	Other	0	0.934	NA	Grass	0	NA	NA	Fine	0	NA	NA	Arid_Other_Grass_Fine	CC-G-T	-25.2369901339922
2	Yield_C	All	1539	5.55790691422371	Arid	30	0	-25.2369901339922	Corn	0	0.934	NA	MTT	0	NA	NA	Coarse	0	NA	NA	Arid_Corn_MTT_Coarse	CC-G-T	-25.2369901339922
2	Yield_C	All	1539	5.55790691422371	Arid	30	0	-25.2369901339922	Corn	0	0.934	NA	MTT	0	NA	NA	Medium	0	NA	NA	Arid_Corn_MTT_Medium	CC-G-T	-25.2369901339922
2	Yield_C	All	1539	5.55790691422371	Arid	30	0	-25.2369901339922	Corn	0	0.934	NA	MTT	0	NA	NA	Fine	0	NA	NA	Arid_Corn_MTT_Fine	CC-G-T	-25.2369901339922
2	Yield_C	All	1539	5.55790691422371	Arid	30	0	-25.2369901339922	Soybean	0	0.934	NA	MTT	0	NA	NA	Coarse	0	NA	NA	Arid_Soybean_MTT_Coarse	CC-G-T	-25.2369901339922
2	Yield_C	All	1539	5.55790691422371	Arid	30	0	-25.2369901339922	Soybean	0	0.934	NA	MTT	0	NA	NA	Medium	0	NA	NA	Arid_Soybean_MTT_Medium	CC-G-T	-25.2369901339922
2	Yield_C	All	1539	5.55790691422371	Arid	30	0	-25.2369901339922	Soybean	0	0.934	NA	MTT	0	NA	NA	Fine	0	NA	NA	Arid_Soybean_MTT_Fine	CC-G-T	-25.2369901339922
2	Yield_C	All	1539	5.55790691422371	Arid	30	0	-25.2369901339922	Wheat	0	0.934	NA	MTT	0	NA	NA	Coarse	0	NA	NA	Arid_Wheat_MTT_Coarse	CC-G-T	-25.2369901339922
2	Yield_C	All	1539	5.55790691422371	Arid	30	0	-25.2369901339922	Wheat	0	0.934	NA	MTT	0	NA	NA	Medium	0	NA	NA	Arid_Wheat_MTT_Medium	CC-G-T	-25.2369901339922
2	Yield_C	All	1539	5.55790691422371	Arid	30	0	-25.2369901339922	Wheat	0	0.934	NA	MTT	0	NA	NA	Fine	0	NA	NA	Arid_Wheat_MTT_Fine	CC-G-T	-25.2369901339922
2	Yield_C	All	1539	5.55790691422371	Arid	30	0	-25.2369901339922	Vegetable	0	0.934	NA	MTT	0	NA	NA	Coarse	0	NA	NA	Arid_Vegetable_MTT_Coarse	CC-G-T	-25.2369901339922
2	Yield_C	All	1539	5.55790691422371	Arid	30	0	-25.2369901339922	Vegetable	0	0.934	NA	MTT	0	NA	NA	Medium	0	NA	NA	Arid_Vegetable_MTT_Medium	CC-G-T	-25.2369901339922
2	Yield_C	All	1539	5.55790691422371	Arid	30	0	-25.2369901339922	Vegetable	0	0.934	NA	MTT	0	NA	NA	Fine	0	NA	NA	Arid_Vegetable_MTT_Fine	CC-G-T	-25.2369901339922
2	Yield_C	All	1539	5.55790691422371	Arid	30	0	-25.2369901339922	CS	0	0.934	NA	MTT	0	NA	NA	Coarse	0	NA	NA	Arid_CS_MTT_Coarse	CC-G-T	-25.2369901339922
2	Yield_C	All	1539	5.55790691422371	Arid	30	0	-25.2369901339922	CS	0	0.934	NA	MTT	0	NA	NA	Medium	0	NA	NA	Arid_CS_MTT_Medium	CC-G-T	-25.2369901339922
2	Yield_C	All	1539	5.55790691422371	Arid	30	0	-25.2369901339922	CS	0	0.934	NA	MTT	0	NA	NA	Fine	0	NA	NA	Arid_CS_MTT_Fine	CC-G-T	-25.2369901339922
2	Yield_C	All	1539	5.55790691422371	Arid	30	0	-25.2369901339922	CSW	0	0.934	NA	MTT	0	NA	NA	Coarse	0	NA	NA	Arid_CSW_MTT_Coarse	CC-G-T	-25.2369901339922
2	Yield_C	All	1539	5.55790691422371	Arid	30	0	-25.2369901339922	CSW	0	0.934	NA	MTT	0	NA	NA	Medium	0	NA	NA	Arid_CSW_MTT_Medium	CC-G-T	-25.2369901339922
2	Yield_C	All	1539	5.55790691422371	Arid	30	0	-25.2369901339922	CSW	0	0.934	NA	MTT	0	NA	NA	Fine	0	NA	NA	Arid_CSW_MTT_Fine	CC-G-T	-25.2369901339922
2	Yield_C	All	1539	5.55790691422371	Arid	30	0	-25.2369901339922	Other	0	0.934	NA	MTT	0	NA	NA	Coarse	0	NA	NA	Arid_Other_MTT_Coarse	CC-G-T	-25.2369901339922
2	Yield_C	All	1539	5.55790691422371	Arid	30	0	-25.2369901339922	Other	0	0.934	NA	MTT	0	NA	NA	Medium	0	NA	NA	Arid_Other_MTT_Medium	CC-G-T	-25.2369901339922
2	Yield_C	All	1539	5.55790691422371	Arid	30	0	-25.2369901339922	Other	0	0.934	NA	MTT	0	NA	NA	Fine	0	NA	NA	Arid_Other_MTT_Fine	CC-G-T	-25.2369901339922
2	Yield_C	All	1539	5.55790691422371	Arid	30	0	-25.2369901339922	Corn	4	0.934	-28.3479646506882	OtherCC	0	NA	NA	Coarse	0	NA	NA	Arid_Corn_OtherCC_Coarse	CC-G-T	-28.3479646506882
2	Yield_C	All	1539	5.55790691422371	Arid	30	0	-25.2369901339922	Corn	4	0.934	-28.3479646506882	OtherCC	0	NA	NA	Medium	0	NA	NA	Arid_Corn_OtherCC_Medium	CC-G-T	-28.3479646506882
2	Yield_C	All	1539	5.55790691422371	Arid	30	0	-25.2369901339922	Corn	4	0.934	-28.3479646506882	OtherCC	0	NA	NA	Fine	0	NA	NA	Arid_Corn_OtherCC_Fine	CC-G-T	-28.3479646506882
2	Yield_C	All	1539	5.55790691422371	Arid	30	0	-25.2369901339922	Soybean	4	0.934	-28.3479646506882	OtherCC	0	NA	NA	Coarse	0	NA	NA	Arid_Soybean_OtherCC_Coarse	CC-G-T	-28.3479646506882
2	Yield_C	All	1539	5.55790691422371	Arid	30	0	-25.2369901339922	Soybean	4	0.934	-28.3479646506882	OtherCC	0	NA	NA	Medium	0	NA	NA	Arid_Soybean_OtherCC_Medium	CC-G-T	-28.3479646506882
2	Yield_C	All	1539	5.55790691422371	Arid	30	0	-25.2369901339922	Soybean	4	0.934	-28.3479646506882	OtherCC	0	NA	NA	Fine	0	NA	NA	Arid_Soybean_OtherCC_Fine	CC-G-T	-28.3479646506882
2	Yield_C	All	1539	5.55790691422371	Arid	30	0	-25.2369901339922	Wheat	4	0.934	-28.3479646506882	OtherCC	4	NA	-28.3479646506882	Coarse	0	NA	NA	Arid_Wheat_OtherCC_Coarse	CC-G-T	-28.3479646506882
2	Yield_C	All	1539	5.55790691422371	Arid	30	0	-25.2369901339922	Wheat	4	0.934	-28.3479646506882	OtherCC	4	NA	-28.3479646506882	Medium	0	NA	NA	Arid_Wheat_OtherCC_Medium	CC-G-T	-28.3479646506882
2	Yield_C	All	1539	5.55790691422371	Arid	30	0	-25.2369901339922	Wheat	4	0.934	-28.3479646506882	OtherCC	4	NA	-28.3479646506882	Fine	0	NA	NA	Arid_Wheat_OtherCC_Fine	CC-G-T	-28.3479646506882
2	Yield_C	All	1539	5.55790691422371	Arid	30	0	-25.2369901339922	Vegetable	4	0.934	-28.3479646506882	OtherCC	0	NA	NA	Coarse	0	NA	NA	Arid_Vegetable_OtherCC_Coarse	CC-G-T	-28.3479646506882
2	Yield_C	All	1539	5.55790691422371	Arid	30	0	-25.2369901339922	Vegetable	4	0.934	-28.3479646506882	OtherCC	0	NA	NA	Medium	0	NA	NA	Arid_Vegetable_OtherCC_Medium	CC-G-T	-28.3479646506882
2	Yield_C	All	1539	5.55790691422371	Arid	30	0	-25.2369901339922	Vegetable	4	0.934	-28.3479646506882	OtherCC	0	NA	NA	Fine	0	NA	NA	Arid_Vegetable_OtherCC_Fine	CC-G-T	-28.3479646506882
2	Yield_C	All	1539	5.55790691422371	Arid	30	0	-25.2369901339922	CS	4	0.934	-28.3479646506882	OtherCC	0	NA	NA	Coarse	0	NA	NA	Arid_CS_OtherCC_Coarse	CC-G-T	-28.3479646506882
2	Yield_C	All	1539	5.55790691422371	Arid	30	0	-25.2369901339922	CS	4	0.934	-28.3479646506882	OtherCC	0	NA	NA	Medium	0	NA	NA	Arid_CS_OtherCC_Medium	CC-G-T	-28.3479646506882
2	Yield_C	All	1539	5.55790691422371	Arid	30	0	-25.2369901339922	CS	4	0.934	-28.3479646506882	OtherCC	0	NA	NA	Fine	0	NA	NA	Arid_CS_OtherCC_Fine	CC-G-T	-28.3479646506882
2	Yield_C	All	1539	5.55790691422371	Arid	30	0	-25.2369901339922	CSW	4	0.934	-28.3479646506882	OtherCC	0	NA	NA	Coarse	0	NA	NA	Arid_CSW_OtherCC_Coarse	CC-G-T	-28.3479646506882
2	Yield_C	All	1539	5.55790691422371	Arid	30	0	-25.2369901339922	CSW	4	0.934	-28.3479646506882	OtherCC	0	NA	NA	Medium	0	NA	NA	Arid_CSW_OtherCC_Medium	CC-G-T	-28.3479646506882
2	Yield_C	All	1539	5.55790691422371	Arid	30	0	-25.2369901339922	CSW	4	0.934	-28.3479646506882	OtherCC	0	NA	NA	Fine	0	NA	NA	Arid_CSW_OtherCC_Fine	CC-G-T	-28.3479646506882
2	Yield_C	All	1539	5.55790691422371	Arid	30	0	-25.2369901339922	Other	4	0.934	-28.3479646506882	OtherCC	0	NA	NA	Coarse	0	NA	NA	Arid_Other_OtherCC_Coarse	CC-G-T	-28.3479646506882
2	Yield_C	All	1539	5.55790691422371	Arid	30	0	-25.2369901339922	Other	4	0.934	-28.3479646506882	OtherCC	0	NA	NA	Medium	0	NA	NA	Arid_Other_OtherCC_Medium	CC-G-T	-28.3479646506882
2	Yield_C	All	1539	5.55790691422371	Arid	30	0	-25.2369901339922	Other	4	0.934	-28.3479646506882	OtherCC	0	NA	NA	Fine	0	NA	NA	Arid_Other_OtherCC_Fine	CC-G-T	-28.3479646506882
2	Yield_C	All	1539	5.55790691422371	Temperate	686	0	2.21231336319851	Corn	240	0.0165	8.58536040349338	Legume	86	0	55.6679030516348	Coarse	6	0.1809	11.804111240225	Temperate_Corn_Legume_Coarse	CC-G-T	11.804111240225
2	Yield_C	All	1539	5.55790691422371	Temperate	686	0	2.21231336319851	Corn	240	0.0165	8.58536040349338	Legume	86	0	55.6679030516348	Medium	4	0.1809	54.8823405086424	Temperate_Corn_Legume_Medium	CC-G-T	54.8823405086424
2	Yield_C	All	1539	5.55790691422371	Temperate	686	0	2.21231336319851	Corn	240	0.0165	8.58536040349338	Legume	86	0	55.6679030516348	Fine	0	0.1809	NA	Temperate_Corn_Legume_Fine	CC-G-T	55.6679030516348
2	Yield_C	All	1539	5.55790691422371	Temperate	686	0	2.21231336319851	Soybean	240	0.0165	8.58536040349338	Legume	0	0	NA	Coarse	0	NA	NA	Temperate_Soybean_Legume_Coarse	CC-G-T	8.58536040349338
2	Yield_C	All	1539	5.55790691422371	Temperate	686	0	2.21231336319851	Soybean	240	0.0165	8.58536040349338	Legume	0	0	NA	Medium	0	NA	NA	Temperate_Soybean_Legume_Medium	CC-G-T	8.58536040349338
2	Yield_C	All	1539	5.55790691422371	Temperate	686	0	2.21231336319851	Soybean	240	0.0165	8.58536040349338	Legume	0	0	NA	Fine	0	NA	NA	Temperate_Soybean_Legume_Fine	CC-G-T	8.58536040349338
2	Yield_C	All	1539	5.55790691422371	Temperate	686	0	2.21231336319851	Wheat	240	0.0165	8.58536040349338	Legume	0	0	NA	Coarse	0	NA	NA	Temperate_Wheat_Legume_Coarse	CC-G-T	8.58536040349338
2	Yield_C	All	1539	5.55790691422371	Temperate	686	0	2.21231336319851	Wheat	240	0.0165	8.58536040349338	Legume	0	0	NA	Medium	0	NA	NA	Temperate_Wheat_Legume_Medium	CC-G-T	8.58536040349338
2	Yield_C	All	1539	5.55790691422371	Temperate	686	0	2.21231336319851	Wheat	240	0.0165	8.58536040349338	Legume	0	0	NA	Fine	0	NA	NA	Temperate_Wheat_Legume_Fine	CC-G-T	8.58536040349338
2	Yield_C	All	1539	5.55790691422371	Temperate	686	0	2.21231336319851	Vegetable	240	0.0165	8.58536040349338	Legume	80	0	-27.6050410878633	Coarse	17	0	25.9994167053753	Temperate_Vegetable_Legume_Coarse	CC-G-T	25.9994167053753
2	Yield_C	All	1539	5.55790691422371	Temperate	686	0	2.21231336319851	Vegetable	240	0.0165	8.58536040349338	Legume	80	0	-27.6050410878633	Medium	7	0	76.9895201057646	Temperate_Vegetable_Legume_Medium	CC-G-T	76.9895201057646
2	Yield_C	All	1539	5.55790691422371	Temperate	686	0	2.21231336319851	Vegetable	240	0.0165	8.58536040349338	Legume	80	0	-27.6050410878633	Fine	0	0	NA	Temperate_Vegetable_Legume_Fine	CC-G-T	-27.6050410878633
2	Yield_C	All	1539	5.55790691422371	Temperate	686	0	2.21231336319851	CS	240	0.0165	8.58536040349338	Legume	0	0	NA	Coarse	0	NA	NA	Temperate_CS_Legume_Coarse	CC-G-T	8.58536040349338
2	Yield_C	All	1539	5.55790691422371	Temperate	686	0	2.21231336319851	CS	240	0.0165	8.58536040349338	Legume	0	0	NA	Medium	0	NA	NA	Temperate_CS_Legume_Medium	CC-G-T	8.58536040349338
2	Yield_C	All	1539	5.55790691422371	Temperate	686	0	2.21231336319851	CS	240	0.0165	8.58536040349338	Legume	0	0	NA	Fine	0	NA	NA	Temperate_CS_Legume_Fine	CC-G-T	8.58536040349338
2	Yield_C	All	1539	5.55790691422371	Temperate	686	0	2.21231336319851	CSW	240	0.0165	8.58536040349338	Legume	0	0	NA	Coarse	0	NA	NA	Temperate_CSW_Legume_Coarse	CC-G-T	8.58536040349338
2	Yield_C	All	1539	5.55790691422371	Temperate	686	0	2.21231336319851	CSW	240	0.0165	8.58536040349338	Legume	0	0	NA	Medium	0	NA	NA	Temperate_CSW_Legume_Medium	CC-G-T	8.58536040349338
2	Yield_C	All	1539	5.55790691422371	Temperate	686	0	2.21231336319851	CSW	240	0.0165	8.58536040349338	Legume	0	0	NA	Fine	0	NA	NA	Temperate_CSW_Legume_Fine	CC-G-T	8.58536040349338
2	Yield_C	All	1539	5.55790691422371	Temperate	686	0	2.21231336319851	Other	240	0.0165	8.58536040349338	Legume	74	0	10.3773390026662	Coarse	35	0.2974	15.9675208366433	Temperate_Other_Legume_Coarse	CC-G-T	15.9675208366433
2	Yield_C	All	1539	5.55790691422371	Temperate	686	0	2.21231336319851	Other	240	0.0165	8.58536040349338	Legume	74	0	10.3773390026662	Medium	26	0.2974	4.50973133737862	Temperate_Other_Legume_Medium	CC-G-T	4.50973133737862
2	Yield_C	All	1539	5.55790691422371	Temperate	686	0	2.21231336319851	Other	240	0.0165	8.58536040349338	Legume	74	0	10.3773390026662	Fine	8	0.2974	5.05613313669229	Temperate_Other_Legume_Fine	CC-G-T	5.05613313669229
2	Yield_C	All	1539	5.55790691422371	Temperate	686	0	2.21231336319851	Corn	222	0.0165	0.0569362554691422	Grass	58	0.0055	2.65833091942753	Coarse	18	0.4573	0.738259719296108	Temperate_Corn_Grass_Coarse	CC-G-T	0.738259719296108
2	Yield_C	All	1539	5.55790691422371	Temperate	686	0	2.21231336319851	Corn	222	0.0165	0.0569362554691422	Grass	58	0.0055	2.65833091942753	Medium	36	0.4573	5.59997003786372	Temperate_Corn_Grass_Medium	CC-G-T	5.59997003786372
2	Yield_C	All	1539	5.55790691422371	Temperate	686	0	2.21231336319851	Corn	222	0.0165	0.0569362554691422	Grass	58	0.0055	2.65833091942753	Fine	3	0.4573	-22.6106784403651	Temperate_Corn_Grass_Fine	CC-G-T	-8.52638576307069
2	Yield_C	All	1539	5.55790691422371	Temperate	686	0	2.21231336319851	Soybean	222	0.0165	0.0569362554691422	Grass	35	0.0055	-7.75150251130796	Coarse	23	0.0644	-5.30021938029338	Temperate_Soybean_Grass_Coarse	CC-G-T	-5.30021938029338
2	Yield_C	All	1539	5.55790691422371	Temperate	686	0	2.21231336319851	Soybean	222	0.0165	0.0569362554691422	Grass	35	0.0055	-7.75150251130796	Medium	12	0.0644	-12.3790688945487	Temperate_Soybean_Grass_Medium	CC-G-T	-12.3790688945487
2	Yield_C	All	1539	5.55790691422371	Temperate	686	0	2.21231336319851	Soybean	222	0.0165	0.0569362554691422	Grass	35	0.0055	-7.75150251130796	Fine	0	0.0644	NA	Temperate_Soybean_Grass_Fine	CC-G-T	-7.75150251130796
2	Yield_C	All	1539	5.55790691422371	Temperate	686	0	2.21231336319851	Wheat	222	0.0165	0.0569362554691422	Grass	16	0.0055	-1.05640636104187	Coarse	0	0.217	NA	Temperate_Wheat_Grass_Coarse	CC-G-T	-1.05640636104187
2	Yield_C	All	1539	5.55790691422371	Temperate	686	0	2.21231336319851	Wheat	222	0.0165	0.0569362554691422	Grass	16	0.0055	-1.05640636104187	Medium	12	0.217	-3.25924632706832	Temperate_Wheat_Grass_Medium	CC-G-T	-3.25924632706832
2	Yield_C	All	1539	5.55790691422371	Temperate	686	0	2.21231336319851	Wheat	222	0.0165	0.0569362554691422	Grass	16	0.0055	-1.05640636104187	Fine	0	0.217	NA	Temperate_Wheat_Grass_Fine	CC-G-T	-1.05640636104187
2	Yield_C	All	1539	5.55790691422371	Temperate	686	0	2.21231336319851	Vegetable	222	0.0165	0.0569362554691422	Grass	35	0.0055	11.0307081617865	Coarse	13	0	-10.9384056068149	Temperate_Vegetable_Grass_Coarse	CC-G-T	-10.9384056068149
2	Yield_C	All	1539	5.55790691422371	Temperate	686	0	2.21231336319851	Vegetable	222	0.0165	0.0569362554691422	Grass	35	0.0055	11.0307081617865	Medium	17	0	34.6051850513853	Temperate_Vegetable_Grass_Medium	CC-G-T	34.6051850513853
2	Yield_C	All	1539	5.55790691422371	Temperate	686	0	2.21231336319851	Vegetable	222	0.0165	0.0569362554691422	Grass	35	0.0055	11.0307081617865	Fine	0	0	NA	Temperate_Vegetable_Grass_Fine	CC-G-T	11.0307081617865
2	Yield_C	All	1539	5.55790691422371	Temperate	686	0	2.21231336319851	CS	222	0.0165	0.0569362554691422	Grass	0	0.0055	NA	Coarse	0	NA	NA	Temperate_CS_Grass_Coarse	CC-G-T	0.0569362554691422
2	Yield_C	All	1539	5.55790691422371	Temperate	686	0	2.21231336319851	CS	222	0.0165	0.0569362554691422	Grass	0	0.0055	NA	Medium	0	NA	NA	Temperate_CS_Grass_Medium	CC-G-T	0.0569362554691422
2	Yield_C	All	1539	5.55790691422371	Temperate	686	0	2.21231336319851	CS	222	0.0165	0.0569362554691422	Grass	0	0.0055	NA	Fine	0	NA	NA	Temperate_CS_Grass_Fine	CC-G-T	0.0569362554691422
2	Yield_C	All	1539	5.55790691422371	Temperate	686	0	2.21231336319851	CSW	222	0.0165	0.0569362554691422	Grass	3	0.0055	-1.96162490214166	Coarse	0	NA	NA	Temperate_CSW_Grass_Coarse	CC-G-T	1.79814100604103
2	Yield_C	All	1539	5.55790691422371	Temperate	686	0	2.21231336319851	CSW	222	0.0165	0.0569362554691422	Grass	3	0.0055	-1.96162490214166	Medium	3	NA	-1.96162490214166	Temperate_CSW_Grass_Medium	CC-G-T	1.79814100604103
2	Yield_C	All	1539	5.55790691422371	Temperate	686	0	2.21231336319851	CSW	222	0.0165	0.0569362554691422	Grass	3	0.0055	-1.96162490214166	Fine	0	NA	NA	Temperate_CSW_Grass_Fine	CC-G-T	1.79814100604103
2	Yield_C	All	1539	5.55790691422371	Temperate	686	0	2.21231336319851	Other	222	0.0165	0.0569362554691422	Grass	75	0.0055	-2.22484734262216	Coarse	14	0.9518	-3.44004782401467	Temperate_Other_Grass_Coarse	CC-G-T	-3.44004782401467
2	Yield_C	All	1539	5.55790691422371	Temperate	686	0	2.21231336319851	Other	222	0.0165	0.0569362554691422	Grass	75	0.0055	-2.22484734262216	Medium	55	0.9518	-2.33184730497864	Temperate_Other_Grass_Medium	CC-G-T	-2.33184730497864
2	Yield_C	All	1539	5.55790691422371	Temperate	686	0	2.21231336319851	Other	222	0.0165	0.0569362554691422	Grass	75	0.0055	-2.22484734262216	Fine	2	0.9518	1.96294089600695	Temperate_Other_Grass_Fine	CC-G-T	3.76042390511533
2	Yield_C	All	1539	5.55790691422371	Temperate	686	0	2.21231336319851	Corn	137	0.0165	1.30747741818174	MTT	9	0.5376	6.0621050046392	Coarse	9	NA	5.89837178794705	Temperate_Corn_MTT_Coarse	CC-G-T	5.89837178794705
2	Yield_C	All	1539	5.55790691422371	Temperate	686	0	2.21231336319851	Corn	137	0.0165	1.30747741818174	MTT	9	0.5376	6.0621050046392	Medium	0	NA	NA	Temperate_Corn_MTT_Medium	CC-G-T	6.0621050046392
2	Yield_C	All	1539	5.55790691422371	Temperate	686	0	2.21231336319851	Corn	137	0.0165	1.30747741818174	MTT	9	0.5376	6.0621050046392	Fine	0	NA	NA	Temperate_Corn_MTT_Fine	CC-G-T	6.0621050046392
2	Yield_C	All	1539	5.55790691422371	Temperate	686	0	2.21231336319851	Soybean	137	0.0165	1.30747741818174	MTT	0	0.5376	NA	Coarse	0	NA	NA	Temperate_Soybean_MTT_Coarse	CC-G-T	1.30747741818174
2	Yield_C	All	1539	5.55790691422371	Temperate	686	0	2.21231336319851	Soybean	137	0.0165	1.30747741818174	MTT	0	0.5376	NA	Medium	0	NA	NA	Temperate_Soybean_MTT_Medium	CC-G-T	1.30747741818174
2	Yield_C	All	1539	5.55790691422371	Temperate	686	0	2.21231336319851	Soybean	137	0.0165	1.30747741818174	MTT	0	0.5376	NA	Fine	0	NA	NA	Temperate_Soybean_MTT_Fine	CC-G-T	1.30747741818174
2	Yield_C	All	1539	5.55790691422371	Temperate	686	0	2.21231336319851	Wheat	137	0.0165	1.30747741818174	MTT	15	0.5376	10.6442805396608	Coarse	0	0.0267	NA	Temperate_Wheat_MTT_Coarse	CC-G-T	10.6442805396608
2	Yield_C	All	1539	5.55790691422371	Temperate	686	0	2.21231336319851	Wheat	137	0.0165	1.30747741818174	MTT	15	0.5376	10.6442805396608	Medium	14	0.0267	12.9143049917246	Temperate_Wheat_MTT_Medium	CC-G-T	12.9143049917246
2	Yield_C	All	1539	5.55790691422371	Temperate	686	0	2.21231336319851	Wheat	137	0.0165	1.30747741818174	MTT	15	0.5376	10.6442805396608	Fine	1	0.0267	-14.0000000000001	Temperate_Wheat_MTT_Fine	CC-G-T	-4.22104654288819
2	Yield_C	All	1539	5.55790691422371	Temperate	686	0	2.21231336319851	Vegetable	137	0.0165	1.30747741818174	MTT	8	0.5376	5.66746813126808	Coarse	4	0.8311	6.84033257609573	Temperate_Vegetable_MTT_Coarse	CC-G-T	6.84033257609573
2	Yield_C	All	1539	5.55790691422371	Temperate	686	0	2.21231336319851	Vegetable	137	0.0165	1.30747741818174	MTT	8	0.5376	5.66746813126808	Medium	4	0.8311	7.44575230298321	Temperate_Vegetable_MTT_Medium	CC-G-T	7.44575230298321
2	Yield_C	All	1539	5.55790691422371	Temperate	686	0	2.21231336319851	Vegetable	137	0.0165	1.30747741818174	MTT	8	0.5376	5.66746813126808	Fine	0	0.8311	NA	Temperate_Vegetable_MTT_Fine	CC-G-T	5.66746813126808
2	Yield_C	All	1539	5.55790691422371	Temperate	686	0	2.21231336319851	CS	137	0.0165	1.30747741818174	MTT	0	0.5376	NA	Coarse	0	NA	NA	Temperate_CS_MTT_Coarse	CC-G-T	1.30747741818174
2	Yield_C	All	1539	5.55790691422371	Temperate	686	0	2.21231336319851	CS	137	0.0165	1.30747741818174	MTT	0	0.5376	NA	Medium	0	NA	NA	Temperate_CS_MTT_Medium	CC-G-T	1.30747741818174
2	Yield_C	All	1539	5.55790691422371	Temperate	686	0	2.21231336319851	CS	137	0.0165	1.30747741818174	MTT	0	0.5376	NA	Fine	0	NA	NA	Temperate_CS_MTT_Fine	CC-G-T	1.30747741818174
2	Yield_C	All	1539	5.55790691422371	Temperate	686	0	2.21231336319851	CSW	137	0.0165	1.30747741818174	MTT	0	0.5376	NA	Coarse	0	NA	NA	Temperate_CSW_MTT_Coarse	CC-G-T	1.30747741818174
2	Yield_C	All	1539	5.55790691422371	Temperate	686	0	2.21231336319851	CSW	137	0.0165	1.30747741818174	MTT	0	0.5376	NA	Medium	0	NA	NA	Temperate_CSW_MTT_Medium	CC-G-T	1.30747741818174
2	Yield_C	All	1539	5.55790691422371	Temperate	686	0	2.21231336319851	CSW	137	0.0165	1.30747741818174	MTT	0	0.5376	NA	Fine	0	NA	NA	Temperate_CSW_MTT_Fine	CC-G-T	1.30747741818174
2	Yield_C	All	1539	5.55790691422371	Temperate	686	0	2.21231336319851	Other	137	0.0165	1.30747741818174	MTT	105	0.5376	-0.42659653625331	Coarse	37	0.2042	-6.28510740730767	Temperate_Other_MTT_Coarse	CC-G-T	-6.28510740730767
2	Yield_C	All	1539	5.55790691422371	Temperate	686	0	2.21231336319851	Other	137	0.0165	1.30747741818174	MTT	105	0.5376	-0.42659653625331	Medium	64	0.2042	3.6771195133644	Temperate_Other_MTT_Medium	CC-G-T	3.6771195133644
2	Yield_C	All	1539	5.55790691422371	Temperate	686	0	2.21231336319851	Other	137	0.0165	1.30747741818174	MTT	105	0.5376	-0.42659653625331	Fine	4	0.2042	-6.693964522938	Temperate_Other_MTT_Fine	CC-G-T	-6.693964522938
2	Yield_C	All	1539	5.55790691422371	Temperate	686	0	2.21231336319851	Corn	87	0.0165	-8.09787752516728	OtherCC	27	0.0344	-18.7645775598571	Coarse	0	0.1519	NA	Temperate_Corn_OtherCC_Coarse	CC-G-T	-18.7645775598571
2	Yield_C	All	1539	5.55790691422371	Temperate	686	0	2.21231336319851	Corn	87	0.0165	-8.09787752516728	OtherCC	27	0.0344	-18.7645775598571	Medium	19	0.1519	-23.327145549711	Temperate_Corn_OtherCC_Medium	CC-G-T	-23.327145549711
2	Yield_C	All	1539	5.55790691422371	Temperate	686	0	2.21231336319851	Corn	87	0.0165	-8.09787752516728	OtherCC	27	0.0344	-18.7645775598571	Fine	0	0.1519	NA	Temperate_Corn_OtherCC_Fine	CC-G-T	-18.7645775598571
2	Yield_C	All	1539	5.55790691422371	Temperate	686	0	2.21231336319851	Soybean	87	0.0165	-8.09787752516728	OtherCC	11	0.0344	-0.644175271892067	Coarse	0	NA	NA	Temperate_Soybean_OtherCC_Coarse	CC-G-T	-0.644175271892067
2	Yield_C	All	1539	5.55790691422371	Temperate	686	0	2.21231336319851	Soybean	87	0.0165	-8.09787752516728	OtherCC	11	0.0344	-0.644175271892067	Medium	0	NA	NA	Temperate_Soybean_OtherCC_Medium	CC-G-T	-0.644175271892067
2	Yield_C	All	1539	5.55790691422371	Temperate	686	0	2.21231336319851	Soybean	87	0.0165	-8.09787752516728	OtherCC	11	0.0344	-0.644175271892067	Fine	0	NA	NA	Temperate_Soybean_OtherCC_Fine	CC-G-T	-0.644175271892067
2	Yield_C	All	1539	5.55790691422371	Temperate	686	0	2.21231336319851	Wheat	87	0.0165	-8.09787752516728	OtherCC	19	0.0344	4.24957173053409	Coarse	0	0.0805	NA	Temperate_Wheat_OtherCC_Coarse	CC-G-T	4.24957173053409
2	Yield_C	All	1539	5.55790691422371	Temperate	686	0	2.21231336319851	Wheat	87	0.0165	-8.09787752516728	OtherCC	19	0.0344	4.24957173053409	Medium	14	0.0805	11.5266965955671	Temperate_Wheat_OtherCC_Medium	CC-G-T	11.5266965955671
2	Yield_C	All	1539	5.55790691422371	Temperate	686	0	2.21231336319851	Wheat	87	0.0165	-8.09787752516728	OtherCC	19	0.0344	4.24957173053409	Fine	0	0.0805	NA	Temperate_Wheat_OtherCC_Fine	CC-G-T	4.24957173053409
2	Yield_C	All	1539	5.55790691422371	Temperate	686	0	2.21231336319851	Vegetable	87	0.0165	-8.09787752516728	OtherCC	7	0.0344	5.94727402344106	Coarse	0	0.6028	NA	Temperate_Vegetable_OtherCC_Coarse	CC-G-T	5.94727402344106
2	Yield_C	All	1539	5.55790691422371	Temperate	686	0	2.21231336319851	Vegetable	87	0.0165	-8.09787752516728	OtherCC	7	0.0344	5.94727402344106	Medium	5	0.6028	7.40814699684851	Temperate_Vegetable_OtherCC_Medium	CC-G-T	7.40814699684851
2	Yield_C	All	1539	5.55790691422371	Temperate	686	0	2.21231336319851	Vegetable	87	0.0165	-8.09787752516728	OtherCC	7	0.0344	5.94727402344106	Fine	0	0.6028	NA	Temperate_Vegetable_OtherCC_Fine	CC-G-T	5.94727402344106
2	Yield_C	All	1539	5.55790691422371	Temperate	686	0	2.21231336319851	CS	87	0.0165	-8.09787752516728	OtherCC	0	0.0344	NA	Coarse	0	NA	NA	Temperate_CS_OtherCC_Coarse	CC-G-T	-8.09787752516728
2	Yield_C	All	1539	5.55790691422371	Temperate	686	0	2.21231336319851	CS	87	0.0165	-8.09787752516728	OtherCC	0	0.0344	NA	Medium	0	NA	NA	Temperate_CS_OtherCC_Medium	CC-G-T	-8.09787752516728
2	Yield_C	All	1539	5.55790691422371	Temperate	686	0	2.21231336319851	CS	87	0.0165	-8.09787752516728	OtherCC	0	0.0344	NA	Fine	0	NA	NA	Temperate_CS_OtherCC_Fine	CC-G-T	-8.09787752516728
2	Yield_C	All	1539	5.55790691422371	Temperate	686	0	2.21231336319851	CSW	87	0.0165	-8.09787752516728	OtherCC	0	0.0344	NA	Coarse	0	NA	NA	Temperate_CSW_OtherCC_Coarse	CC-G-T	-8.09787752516728
2	Yield_C	All	1539	5.55790691422371	Temperate	686	0	2.21231336319851	CSW	87	0.0165	-8.09787752516728	OtherCC	0	0.0344	NA	Medium	0	NA	NA	Temperate_CSW_OtherCC_Medium	CC-G-T	-8.09787752516728
2	Yield_C	All	1539	5.55790691422371	Temperate	686	0	2.21231336319851	CSW	87	0.0165	-8.09787752516728	OtherCC	0	0.0344	NA	Fine	0	NA	NA	Temperate_CSW_OtherCC_Fine	CC-G-T	-8.09787752516728
2	Yield_C	All	1539	5.55790691422371	Temperate	686	0	2.21231336319851	Other	87	0.0165	-8.09787752516728	OtherCC	23	0.0344	-11.4782221631295	Coarse	3	0.0366	-40.0957702126846	Temperate_Other_OtherCC_Coarse	CC-G-T	-17.2689316492304
2	Yield_C	All	1539	5.55790691422371	Temperate	686	0	2.21231336319851	Other	87	0.0165	-8.09787752516728	OtherCC	23	0.0344	-11.4782221631295	Medium	5	0.0366	1.2962782385368	Temperate_Other_OtherCC_Medium	CC-G-T	1.2962782385368
2	Yield_C	All	1539	5.55790691422371	Temperate	686	0	2.21231336319851	Other	87	0.0165	-8.09787752516728	OtherCC	23	0.0344	-11.4782221631295	Fine	4	0.0366	6.51835834274066	Temperate_Other_OtherCC_Fine	CC-G-T	6.51835834274066
2	Yield_C	All	1539	5.55790691422371	Boreal	306	0	-2.91695461504242	Corn	71	0.0019	-4.197254298169	Legume	7	0.0013	4.5894641943071	Coarse	0	NA	NA	Boreal_Corn_Legume_Coarse	CC-G-T	4.5894641943071
2	Yield_C	All	1539	5.55790691422371	Boreal	306	0	-2.91695461504242	Corn	71	0.0019	-4.197254298169	Legume	7	0.0013	4.5894641943071	Medium	7	NA	4.46219574234552	Boreal_Corn_Legume_Medium	CC-G-T	4.46219574234552
2	Yield_C	All	1539	5.55790691422371	Boreal	306	0	-2.91695461504242	Corn	71	0.0019	-4.197254298169	Legume	7	0.0013	4.5894641943071	Fine	0	NA	NA	Boreal_Corn_Legume_Fine	CC-G-T	4.5894641943071
2	Yield_C	All	1539	5.55790691422371	Boreal	306	0	-2.91695461504242	Soybean	71	0.0019	-4.197254298169	Legume	1	0.0013	41.6666666666666	Coarse	0	NA	NA	Boreal_Soybean_Legume_Coarse	CC-G-T	23.6122867904452
2	Yield_C	All	1539	5.55790691422371	Boreal	306	0	-2.91695461504242	Soybean	71	0.0019	-4.197254298169	Legume	1	0.0013	41.6666666666666	Medium	0	NA	NA	Boreal_Soybean_Legume_Medium	CC-G-T	23.6122867904452
2	Yield_C	All	1539	5.55790691422371	Boreal	306	0	-2.91695461504242	Soybean	71	0.0019	-4.197254298169	Legume	1	0.0013	41.6666666666666	Fine	1	NA	41.6666666666666	Boreal_Soybean_Legume_Fine	CC-G-T	23.6122867904452
2	Yield_C	All	1539	5.55790691422371	Boreal	306	0	-2.91695461504242	Wheat	71	0.0019	-4.197254298169	Legume	44	0.0013	-0.498478022307625	Coarse	0	NA	NA	Boreal_Wheat_Legume_Coarse	CC-G-T	-0.498478022307625
2	Yield_C	All	1539	5.55790691422371	Boreal	306	0	-2.91695461504242	Wheat	71	0.0019	-4.197254298169	Legume	44	0.0013	-0.498478022307625	Medium	44	NA	-0.431763264619456	Boreal_Wheat_Legume_Medium	CC-G-T	-0.431763264619456
2	Yield_C	All	1539	5.55790691422371	Boreal	306	0	-2.91695461504242	Wheat	71	0.0019	-4.197254298169	Legume	44	0.0013	-0.498478022307625	Fine	0	NA	NA	Boreal_Wheat_Legume_Fine	CC-G-T	-0.498478022307625
2	Yield_C	All	1539	5.55790691422371	Boreal	306	0	-2.91695461504242	Vegetable	71	0.0019	-4.197254298169	Legume	8	0.0013	-40.0337648583138	Coarse	0	NA	NA	Boreal_Vegetable_Legume_Coarse	CC-G-T	-40.0337648583138
2	Yield_C	All	1539	5.55790691422371	Boreal	306	0	-2.91695461504242	Vegetable	71	0.0019	-4.197254298169	Legume	8	0.0013	-40.0337648583138	Medium	8	NA	-39.5208142422674	Boreal_Vegetable_Legume_Medium	CC-G-T	-39.5208142422674
2	Yield_C	All	1539	5.55790691422371	Boreal	306	0	-2.91695461504242	Vegetable	71	0.0019	-4.197254298169	Legume	8	0.0013	-40.0337648583138	Fine	0	NA	NA	Boreal_Vegetable_Legume_Fine	CC-G-T	-40.0337648583138
2	Yield_C	All	1539	5.55790691422371	Boreal	306	0	-2.91695461504242	CS	71	0.0019	-4.197254298169	Legume	0	0.0013	NA	Coarse	0	NA	NA	Boreal_CS_Legume_Coarse	CC-G-T	-4.197254298169
2	Yield_C	All	1539	5.55790691422371	Boreal	306	0	-2.91695461504242	CS	71	0.0019	-4.197254298169	Legume	0	0.0013	NA	Medium	0	NA	NA	Boreal_CS_Legume_Medium	CC-G-T	-4.197254298169
2	Yield_C	All	1539	5.55790691422371	Boreal	306	0	-2.91695461504242	CS	71	0.0019	-4.197254298169	Legume	0	0.0013	NA	Fine	0	NA	NA	Boreal_CS_Legume_Fine	CC-G-T	-4.197254298169
2	Yield_C	All	1539	5.55790691422371	Boreal	306	0	-2.91695461504242	CSW	71	0.0019	-4.197254298169	Legume	0	0.0013	NA	Coarse	0	NA	NA	Boreal_CSW_Legume_Coarse	CC-G-T	-4.197254298169
2	Yield_C	All	1539	5.55790691422371	Boreal	306	0	-2.91695461504242	CSW	71	0.0019	-4.197254298169	Legume	0	0.0013	NA	Medium	0	NA	NA	Boreal_CSW_Legume_Medium	CC-G-T	-4.197254298169
2	Yield_C	All	1539	5.55790691422371	Boreal	306	0	-2.91695461504242	CSW	71	0.0019	-4.197254298169	Legume	0	0.0013	NA	Fine	0	NA	NA	Boreal_CSW_Legume_Fine	CC-G-T	-4.197254298169
2	Yield_C	All	1539	5.55790691422371	Boreal	306	0	-2.91695461504242	Other	71	0.0019	-4.197254298169	Legume	11	0.0013	4.29185095876885	Coarse	0	NA	NA	Boreal_Other_Legume_Coarse	CC-G-T	4.29185095876885
2	Yield_C	All	1539	5.55790691422371	Boreal	306	0	-2.91695461504242	Other	71	0.0019	-4.197254298169	Legume	11	0.0013	4.29185095876885	Medium	11	NA	4.15101961149067	Boreal_Other_Legume_Medium	CC-G-T	4.15101961149067
2	Yield_C	All	1539	5.55790691422371	Boreal	306	0	-2.91695461504242	Other	71	0.0019	-4.197254298169	Legume	11	0.0013	4.29185095876885	Fine	0	NA	NA	Boreal_Other_Legume_Fine	CC-G-T	4.29185095876885
2	Yield_C	All	1539	5.55790691422371	Boreal	306	0	-2.91695461504242	Corn	161	0.0019	2.496237459254	Grass	27	5e-04	-2.49843605203277	Coarse	6	0.894	-1.10595177768825	Boreal_Corn_Grass_Coarse	CC-G-T	-1.10595177768825
2	Yield_C	All	1539	5.55790691422371	Boreal	306	0	-2.91695461504242	Corn	161	0.0019	2.496237459254	Grass	27	5e-04	-2.49843605203277	Medium	12	0.894	-4.08051818275464	Boreal_Corn_Grass_Medium	CC-G-T	-4.08051818275464
2	Yield_C	All	1539	5.55790691422371	Boreal	306	0	-2.91695461504242	Corn	161	0.0019	2.496237459254	Grass	27	5e-04	-2.49843605203277	Fine	9	0.894	-1.45070569566601	Boreal_Corn_Grass_Fine	CC-G-T	-1.45070569566601
2	Yield_C	All	1539	5.55790691422371	Boreal	306	0	-2.91695461504242	Soybean	161	0.0019	2.496237459254	Grass	37	5e-04	2.36012415781532	Coarse	0	0.5132	NA	Boreal_Soybean_Grass_Coarse	CC-G-T	2.36012415781532
2	Yield_C	All	1539	5.55790691422371	Boreal	306	0	-2.91695461504242	Soybean	161	0.0019	2.496237459254	Grass	37	5e-04	2.36012415781532	Medium	16	0.5132	5.19145682911277	Boreal_Soybean_Grass_Medium	CC-G-T	5.19145682911277
2	Yield_C	All	1539	5.55790691422371	Boreal	306	0	-2.91695461504242	Soybean	161	0.0019	2.496237459254	Grass	37	5e-04	2.36012415781532	Fine	21	0.5132	0.10912636071958	Boreal_Soybean_Grass_Fine	CC-G-T	0.10912636071958
2	Yield_C	All	1539	5.55790691422371	Boreal	306	0	-2.91695461504242	Wheat	161	0.0019	2.496237459254	Grass	8	5e-04	58.2123789106727	Coarse	0	NA	NA	Boreal_Wheat_Grass_Coarse	CC-G-T	58.2123789106727
2	Yield_C	All	1539	5.55790691422371	Boreal	306	0	-2.91695461504242	Wheat	161	0.0019	2.496237459254	Grass	8	5e-04	58.2123789106727	Medium	8	NA	58.0213330834167	Boreal_Wheat_Grass_Medium	CC-G-T	58.0213330834167
2	Yield_C	All	1539	5.55790691422371	Boreal	306	0	-2.91695461504242	Wheat	161	0.0019	2.496237459254	Grass	8	5e-04	58.2123789106727	Fine	0	NA	NA	Boreal_Wheat_Grass_Fine	CC-G-T	58.2123789106727
2	Yield_C	All	1539	5.55790691422371	Boreal	306	0	-2.91695461504242	Vegetable	161	0.0019	2.496237459254	Grass	58	5e-04	4.29084167020197	Coarse	0	0.8882	NA	Boreal_Vegetable_Grass_Coarse	CC-G-T	4.29084167020197
2	Yield_C	All	1539	5.55790691422371	Boreal	306	0	-2.91695461504242	Vegetable	161	0.0019	2.496237459254	Grass	58	5e-04	4.29084167020197	Medium	54	0.8882	3.71511300058291	Boreal_Vegetable_Grass_Medium	CC-G-T	3.71511300058291
2	Yield_C	All	1539	5.55790691422371	Boreal	306	0	-2.91695461504242	Vegetable	161	0.0019	2.496237459254	Grass	58	5e-04	4.29084167020197	Fine	0	0.8882	NA	Boreal_Vegetable_Grass_Fine	CC-G-T	4.29084167020197
2	Yield_C	All	1539	5.55790691422371	Boreal	306	0	-2.91695461504242	CS	161	0.0019	2.496237459254	Grass	22	5e-04	-4.48202873610893	Coarse	0	0.813	NA	Boreal_CS_Grass_Coarse	CC-G-T	-4.48202873610893
2	Yield_C	All	1539	5.55790691422371	Boreal	306	0	-2.91695461504242	CS	161	0.0019	2.496237459254	Grass	22	5e-04	-4.48202873610893	Medium	12	0.813	-4.6502302615494	Boreal_CS_Grass_Medium	CC-G-T	-4.6502302615494
2	Yield_C	All	1539	5.55790691422371	Boreal	306	0	-2.91695461504242	CS	161	0.0019	2.496237459254	Grass	22	5e-04	-4.48202873610893	Fine	10	0.813	-4.44458812414883	Boreal_CS_Grass_Fine	CC-G-T	-4.44458812414883
2	Yield_C	All	1539	5.55790691422371	Boreal	306	0	-2.91695461504242	CSW	161	0.0019	2.496237459254	Grass	3	5e-04	-0.851079307053138	Coarse	0	NA	NA	Boreal_CSW_Grass_Coarse	CC-G-T	2.35341380358529
2	Yield_C	All	1539	5.55790691422371	Boreal	306	0	-2.91695461504242	CSW	161	0.0019	2.496237459254	Grass	3	5e-04	-0.851079307053138	Medium	3	NA	-0.851079307053138	Boreal_CSW_Grass_Medium	CC-G-T	2.35341380358529
2	Yield_C	All	1539	5.55790691422371	Boreal	306	0	-2.91695461504242	CSW	161	0.0019	2.496237459254	Grass	3	5e-04	-0.851079307053138	Fine	0	NA	NA	Boreal_CSW_Grass_Fine	CC-G-T	2.35341380358529
2	Yield_C	All	1539	5.55790691422371	Boreal	306	0	-2.91695461504242	Other	161	0.0019	2.496237459254	Grass	6	5e-04	-28.8242346830222	Coarse	2	0.4849	-4.30787791320546	Boreal_Other_Grass_Coarse	CC-G-T	0.625014500509125
2	Yield_C	All	1539	5.55790691422371	Boreal	306	0	-2.91695461504242	Other	161	0.0019	2.496237459254	Grass	6	5e-04	-28.8242346830222	Medium	4	0.4849	-37.2590468191034	Boreal_Other_Grass_Medium	CC-G-T	-37.2590468191034
2	Yield_C	All	1539	5.55790691422371	Boreal	306	0	-2.91695461504242	Other	161	0.0019	2.496237459254	Grass	6	5e-04	-28.8242346830222	Fine	0	0.4849	NA	Boreal_Other_Grass_Fine	CC-G-T	-28.8242346830222
2	Yield_C	All	1539	5.55790691422371	Boreal	306	0	-2.91695461504242	Corn	39	0.0019	-5.44497303596646	MTT	4	0.646	-16.427726985827	Coarse	4	NA	-16.427726985827	Boreal_Corn_MTT_Coarse	CC-G-T	-16.427726985827
2	Yield_C	All	1539	5.55790691422371	Boreal	306	0	-2.91695461504242	Corn	39	0.0019	-5.44497303596646	MTT	4	0.646	-16.427726985827	Medium	0	NA	NA	Boreal_Corn_MTT_Medium	CC-G-T	-16.427726985827
2	Yield_C	All	1539	5.55790691422371	Boreal	306	0	-2.91695461504242	Corn	39	0.0019	-5.44497303596646	MTT	4	0.646	-16.427726985827	Fine	0	NA	NA	Boreal_Corn_MTT_Fine	CC-G-T	-16.427726985827
2	Yield_C	All	1539	5.55790691422371	Boreal	306	0	-2.91695461504242	Soybean	39	0.0019	-5.44497303596646	MTT	2	0.646	-9.03376073350854	Coarse	2	NA	-9.03376073350854	Boreal_Soybean_MTT_Coarse	CC-G-T	-1.73792690964242
2	Yield_C	All	1539	5.55790691422371	Boreal	306	0	-2.91695461504242	Soybean	39	0.0019	-5.44497303596646	MTT	2	0.646	-9.03376073350854	Medium	0	NA	NA	Boreal_Soybean_MTT_Medium	CC-G-T	-1.73792690964242
2	Yield_C	All	1539	5.55790691422371	Boreal	306	0	-2.91695461504242	Soybean	39	0.0019	-5.44497303596646	MTT	2	0.646	-9.03376073350854	Fine	0	NA	NA	Boreal_Soybean_MTT_Fine	CC-G-T	-1.73792690964242
2	Yield_C	All	1539	5.55790691422371	Boreal	306	0	-2.91695461504242	Wheat	39	0.0019	-5.44497303596646	MTT	2	0.646	-13.246835175005	Coarse	2	NA	-13.246835175005	Boreal_Wheat_MTT_Coarse	CC-G-T	-3.84446413039064
2	Yield_C	All	1539	5.55790691422371	Boreal	306	0	-2.91695461504242	Wheat	39	0.0019	-5.44497303596646	MTT	2	0.646	-13.246835175005	Medium	0	NA	NA	Boreal_Wheat_MTT_Medium	CC-G-T	-3.84446413039064
2	Yield_C	All	1539	5.55790691422371	Boreal	306	0	-2.91695461504242	Wheat	39	0.0019	-5.44497303596646	MTT	2	0.646	-13.246835175005	Fine	0	NA	NA	Boreal_Wheat_MTT_Fine	CC-G-T	-3.84446413039064
2	Yield_C	All	1539	5.55790691422371	Boreal	306	0	-2.91695461504242	Vegetable	39	0.0019	-5.44497303596646	MTT	4	0.646	29.7316079051248	Coarse	0	NA	NA	Boreal_Vegetable_MTT_Coarse	CC-G-T	29.7316079051248
2	Yield_C	All	1539	5.55790691422371	Boreal	306	0	-2.91695461504242	Vegetable	39	0.0019	-5.44497303596646	MTT	4	0.646	29.7316079051248	Medium	4	NA	29.7316079051248	Boreal_Vegetable_MTT_Medium	CC-G-T	29.7316079051248
2	Yield_C	All	1539	5.55790691422371	Boreal	306	0	-2.91695461504242	Vegetable	39	0.0019	-5.44497303596646	MTT	4	0.646	29.7316079051248	Fine	0	NA	NA	Boreal_Vegetable_MTT_Fine	CC-G-T	29.7316079051248
2	Yield_C	All	1539	5.55790691422371	Boreal	306	0	-2.91695461504242	CS	39	0.0019	-5.44497303596646	MTT	0	0.646	NA	Coarse	0	NA	NA	Boreal_CS_MTT_Coarse	CC-G-T	-5.44497303596646
2	Yield_C	All	1539	5.55790691422371	Boreal	306	0	-2.91695461504242	CS	39	0.0019	-5.44497303596646	MTT	0	0.646	NA	Medium	0	NA	NA	Boreal_CS_MTT_Medium	CC-G-T	-5.44497303596646
2	Yield_C	All	1539	5.55790691422371	Boreal	306	0	-2.91695461504242	CS	39	0.0019	-5.44497303596646	MTT	0	0.646	NA	Fine	0	NA	NA	Boreal_CS_MTT_Fine	CC-G-T	-5.44497303596646
2	Yield_C	All	1539	5.55790691422371	Boreal	306	0	-2.91695461504242	CSW	39	0.0019	-5.44497303596646	MTT	0	0.646	NA	Coarse	0	NA	NA	Boreal_CSW_MTT_Coarse	CC-G-T	-5.44497303596646
2	Yield_C	All	1539	5.55790691422371	Boreal	306	0	-2.91695461504242	CSW	39	0.0019	-5.44497303596646	MTT	0	0.646	NA	Medium	0	NA	NA	Boreal_CSW_MTT_Medium	CC-G-T	-5.44497303596646
2	Yield_C	All	1539	5.55790691422371	Boreal	306	0	-2.91695461504242	CSW	39	0.0019	-5.44497303596646	MTT	0	0.646	NA	Fine	0	NA	NA	Boreal_CSW_MTT_Fine	CC-G-T	-5.44497303596646
2	Yield_C	All	1539	5.55790691422371	Boreal	306	0	-2.91695461504242	Other	39	0.0019	-5.44497303596646	MTT	27	0.646	-6.69030840550103	Coarse	0	NA	NA	Boreal_Other_MTT_Coarse	CC-G-T	-6.69030840550103
2	Yield_C	All	1539	5.55790691422371	Boreal	306	0	-2.91695461504242	Other	39	0.0019	-5.44497303596646	MTT	27	0.646	-6.69030840550103	Medium	27	NA	-6.92653168675739	Boreal_Other_MTT_Medium	CC-G-T	-6.92653168675739
2	Yield_C	All	1539	5.55790691422371	Boreal	306	0	-2.91695461504242	Other	39	0.0019	-5.44497303596646	MTT	27	0.646	-6.69030840550103	Fine	0	NA	NA	Boreal_Other_MTT_Fine	CC-G-T	-6.69030840550103
2	Yield_C	All	1539	5.55790691422371	Boreal	306	0	-2.91695461504242	Corn	35	0.0019	-22.2147609266034	OtherCC	0	0	NA	Coarse	0	NA	NA	Boreal_Corn_OtherCC_Coarse	CC-G-T	-22.2147609266034
2	Yield_C	All	1539	5.55790691422371	Boreal	306	0	-2.91695461504242	Corn	35	0.0019	-22.2147609266034	OtherCC	0	0	NA	Medium	0	NA	NA	Boreal_Corn_OtherCC_Medium	CC-G-T	-22.2147609266034
2	Yield_C	All	1539	5.55790691422371	Boreal	306	0	-2.91695461504242	Corn	35	0.0019	-22.2147609266034	OtherCC	0	0	NA	Fine	0	NA	NA	Boreal_Corn_OtherCC_Fine	CC-G-T	-22.2147609266034
2	Yield_C	All	1539	5.55790691422371	Boreal	306	0	-2.91695461504242	Soybean	35	0.0019	-22.2147609266034	OtherCC	0	0	NA	Coarse	0	NA	NA	Boreal_Soybean_OtherCC_Coarse	CC-G-T	-22.2147609266034
2	Yield_C	All	1539	5.55790691422371	Boreal	306	0	-2.91695461504242	Soybean	35	0.0019	-22.2147609266034	OtherCC	0	0	NA	Medium	0	NA	NA	Boreal_Soybean_OtherCC_Medium	CC-G-T	-22.2147609266034
2	Yield_C	All	1539	5.55790691422371	Boreal	306	0	-2.91695461504242	Soybean	35	0.0019	-22.2147609266034	OtherCC	0	0	NA	Fine	0	NA	NA	Boreal_Soybean_OtherCC_Fine	CC-G-T	-22.2147609266034
2	Yield_C	All	1539	5.55790691422371	Boreal	306	0	-2.91695461504242	Wheat	35	0.0019	-22.2147609266034	OtherCC	8	0	70.539983077141	Coarse	0	NA	NA	Boreal_Wheat_OtherCC_Coarse	CC-G-T	70.539983077141
2	Yield_C	All	1539	5.55790691422371	Boreal	306	0	-2.91695461504242	Wheat	35	0.0019	-22.2147609266034	OtherCC	8	0	70.539983077141	Medium	8	NA	70.1051917962153	Boreal_Wheat_OtherCC_Medium	CC-G-T	70.1051917962153
2	Yield_C	All	1539	5.55790691422371	Boreal	306	0	-2.91695461504242	Wheat	35	0.0019	-22.2147609266034	OtherCC	8	0	70.539983077141	Fine	0	NA	NA	Boreal_Wheat_OtherCC_Fine	CC-G-T	70.539983077141
2	Yield_C	All	1539	5.55790691422371	Boreal	306	0	-2.91695461504242	Vegetable	35	0.0019	-22.2147609266034	OtherCC	0	0	NA	Coarse	0	NA	NA	Boreal_Vegetable_OtherCC_Coarse	CC-G-T	-22.2147609266034
2	Yield_C	All	1539	5.55790691422371	Boreal	306	0	-2.91695461504242	Vegetable	35	0.0019	-22.2147609266034	OtherCC	0	0	NA	Medium	0	NA	NA	Boreal_Vegetable_OtherCC_Medium	CC-G-T	-22.2147609266034
2	Yield_C	All	1539	5.55790691422371	Boreal	306	0	-2.91695461504242	Vegetable	35	0.0019	-22.2147609266034	OtherCC	0	0	NA	Fine	0	NA	NA	Boreal_Vegetable_OtherCC_Fine	CC-G-T	-22.2147609266034
2	Yield_C	All	1539	5.55790691422371	Boreal	306	0	-2.91695461504242	CS	35	0.0019	-22.2147609266034	OtherCC	0	0	NA	Coarse	0	NA	NA	Boreal_CS_OtherCC_Coarse	CC-G-T	-22.2147609266034
2	Yield_C	All	1539	5.55790691422371	Boreal	306	0	-2.91695461504242	CS	35	0.0019	-22.2147609266034	OtherCC	0	0	NA	Medium	0	NA	NA	Boreal_CS_OtherCC_Medium	CC-G-T	-22.2147609266034
2	Yield_C	All	1539	5.55790691422371	Boreal	306	0	-2.91695461504242	CS	35	0.0019	-22.2147609266034	OtherCC	0	0	NA	Fine	0	NA	NA	Boreal_CS_OtherCC_Fine	CC-G-T	-22.2147609266034
2	Yield_C	All	1539	5.55790691422371	Boreal	306	0	-2.91695461504242	CSW	35	0.0019	-22.2147609266034	OtherCC	0	0	NA	Coarse	0	NA	NA	Boreal_CSW_OtherCC_Coarse	CC-G-T	-22.2147609266034
2	Yield_C	All	1539	5.55790691422371	Boreal	306	0	-2.91695461504242	CSW	35	0.0019	-22.2147609266034	OtherCC	0	0	NA	Medium	0	NA	NA	Boreal_CSW_OtherCC_Medium	CC-G-T	-22.2147609266034
2	Yield_C	All	1539	5.55790691422371	Boreal	306	0	-2.91695461504242	CSW	35	0.0019	-22.2147609266034	OtherCC	0	0	NA	Fine	0	NA	NA	Boreal_CSW_OtherCC_Fine	CC-G-T	-22.2147609266034
2	Yield_C	All	1539	5.55790691422371	Boreal	306	0	-2.91695461504242	Other	35	0.0019	-22.2147609266034	OtherCC	27	0	-38.2877545102226	Coarse	0	1e-04	NA	Boreal_Other_OtherCC_Coarse	CC-G-T	-38.2877545102226
2	Yield_C	All	1539	5.55790691422371	Boreal	306	0	-2.91695461504242	Other	35	0.0019	-22.2147609266034	OtherCC	27	0	-38.2877545102226	Medium	11	1e-04	-12.9053049631408	Boreal_Other_OtherCC_Medium	CC-G-T	-12.9053049631408
2	Yield_C	All	1539	5.55790691422371	Boreal	306	0	-2.91695461504242	Other	35	0.0019	-22.2147609266034	OtherCC	27	0	-38.2877545102226	Fine	13	1e-04	-59.1100511845233	Boreal_Other_OtherCC_Fine	CC-G-T	-59.1100511845233
16	Ksat_C	All	58	133.172087843976	Tropical	0	0.0315	NA	Corn	0	NA	NA	Legume	0	NA	NA	Coarse	0	NA	NA	Tropical_Corn_Legume_Coarse	CC-G-T	133.172087843976
16	Ksat_C	All	58	133.172087843976	Tropical	0	0.0315	NA	Corn	0	NA	NA	Legume	0	NA	NA	Medium	0	NA	NA	Tropical_Corn_Legume_Medium	CC-G-T	133.172087843976
16	Ksat_C	All	58	133.172087843976	Tropical	0	0.0315	NA	Corn	0	NA	NA	Legume	0	NA	NA	Fine	0	NA	NA	Tropical_Corn_Legume_Fine	CC-G-T	133.172087843976
16	Ksat_C	All	58	133.172087843976	Tropical	0	0.0315	NA	Soybean	0	NA	NA	Legume	0	NA	NA	Coarse	0	NA	NA	Tropical_Soybean_Legume_Coarse	CC-G-T	133.172087843976
16	Ksat_C	All	58	133.172087843976	Tropical	0	0.0315	NA	Soybean	0	NA	NA	Legume	0	NA	NA	Medium	0	NA	NA	Tropical_Soybean_Legume_Medium	CC-G-T	133.172087843976
16	Ksat_C	All	58	133.172087843976	Tropical	0	0.0315	NA	Soybean	0	NA	NA	Legume	0	NA	NA	Fine	0	NA	NA	Tropical_Soybean_Legume_Fine	CC-G-T	133.172087843976
16	Ksat_C	All	58	133.172087843976	Tropical	0	0.0315	NA	Wheat	0	NA	NA	Legume	0	NA	NA	Coarse	0	NA	NA	Tropical_Wheat_Legume_Coarse	CC-G-T	133.172087843976
16	Ksat_C	All	58	133.172087843976	Tropical	0	0.0315	NA	Wheat	0	NA	NA	Legume	0	NA	NA	Medium	0	NA	NA	Tropical_Wheat_Legume_Medium	CC-G-T	133.172087843976
16	Ksat_C	All	58	133.172087843976	Tropical	0	0.0315	NA	Wheat	0	NA	NA	Legume	0	NA	NA	Fine	0	NA	NA	Tropical_Wheat_Legume_Fine	CC-G-T	133.172087843976
16	Ksat_C	All	58	133.172087843976	Tropical	0	0.0315	NA	Vegetable	0	NA	NA	Legume	0	NA	NA	Coarse	0	NA	NA	Tropical_Vegetable_Legume_Coarse	CC-G-T	133.172087843976
16	Ksat_C	All	58	133.172087843976	Tropical	0	0.0315	NA	Vegetable	0	NA	NA	Legume	0	NA	NA	Medium	0	NA	NA	Tropical_Vegetable_Legume_Medium	CC-G-T	133.172087843976
16	Ksat_C	All	58	133.172087843976	Tropical	0	0.0315	NA	Vegetable	0	NA	NA	Legume	0	NA	NA	Fine	0	NA	NA	Tropical_Vegetable_Legume_Fine	CC-G-T	133.172087843976
16	Ksat_C	All	58	133.172087843976	Tropical	0	0.0315	NA	CS	0	NA	NA	Legume	0	NA	NA	Coarse	0	NA	NA	Tropical_CS_Legume_Coarse	CC-G-T	133.172087843976
16	Ksat_C	All	58	133.172087843976	Tropical	0	0.0315	NA	CS	0	NA	NA	Legume	0	NA	NA	Medium	0	NA	NA	Tropical_CS_Legume_Medium	CC-G-T	133.172087843976
16	Ksat_C	All	58	133.172087843976	Tropical	0	0.0315	NA	CS	0	NA	NA	Legume	0	NA	NA	Fine	0	NA	NA	Tropical_CS_Legume_Fine	CC-G-T	133.172087843976
16	Ksat_C	All	58	133.172087843976	Tropical	0	0.0315	NA	CSW	0	NA	NA	Legume	0	NA	NA	Coarse	0	NA	NA	Tropical_CSW_Legume_Coarse	CC-G-T	133.172087843976
16	Ksat_C	All	58	133.172087843976	Tropical	0	0.0315	NA	CSW	0	NA	NA	Legume	0	NA	NA	Medium	0	NA	NA	Tropical_CSW_Legume_Medium	CC-G-T	133.172087843976
16	Ksat_C	All	58	133.172087843976	Tropical	0	0.0315	NA	CSW	0	NA	NA	Legume	0	NA	NA	Fine	0	NA	NA	Tropical_CSW_Legume_Fine	CC-G-T	133.172087843976
16	Ksat_C	All	58	133.172087843976	Tropical	0	0.0315	NA	Other	0	NA	NA	Legume	0	NA	NA	Coarse	0	NA	NA	Tropical_Other_Legume_Coarse	CC-G-T	133.172087843976
16	Ksat_C	All	58	133.172087843976	Tropical	0	0.0315	NA	Other	0	NA	NA	Legume	0	NA	NA	Medium	0	NA	NA	Tropical_Other_Legume_Medium	CC-G-T	133.172087843976
16	Ksat_C	All	58	133.172087843976	Tropical	0	0.0315	NA	Other	0	NA	NA	Legume	0	NA	NA	Fine	0	NA	NA	Tropical_Other_Legume_Fine	CC-G-T	133.172087843976
16	Ksat_C	All	58	133.172087843976	Tropical	0	0.0315	NA	Corn	0	NA	NA	Grass	0	NA	NA	Coarse	0	NA	NA	Tropical_Corn_Grass_Coarse	CC-G-T	133.172087843976
16	Ksat_C	All	58	133.172087843976	Tropical	0	0.0315	NA	Corn	0	NA	NA	Grass	0	NA	NA	Medium	0	NA	NA	Tropical_Corn_Grass_Medium	CC-G-T	133.172087843976
16	Ksat_C	All	58	133.172087843976	Tropical	0	0.0315	NA	Corn	0	NA	NA	Grass	0	NA	NA	Fine	0	NA	NA	Tropical_Corn_Grass_Fine	CC-G-T	133.172087843976
16	Ksat_C	All	58	133.172087843976	Tropical	0	0.0315	NA	Soybean	0	NA	NA	Grass	0	NA	NA	Coarse	0	NA	NA	Tropical_Soybean_Grass_Coarse	CC-G-T	133.172087843976
16	Ksat_C	All	58	133.172087843976	Tropical	0	0.0315	NA	Soybean	0	NA	NA	Grass	0	NA	NA	Medium	0	NA	NA	Tropical_Soybean_Grass_Medium	CC-G-T	133.172087843976
16	Ksat_C	All	58	133.172087843976	Tropical	0	0.0315	NA	Soybean	0	NA	NA	Grass	0	NA	NA	Fine	0	NA	NA	Tropical_Soybean_Grass_Fine	CC-G-T	133.172087843976
16	Ksat_C	All	58	133.172087843976	Tropical	0	0.0315	NA	Wheat	0	NA	NA	Grass	0	NA	NA	Coarse	0	NA	NA	Tropical_Wheat_Grass_Coarse	CC-G-T	133.172087843976
16	Ksat_C	All	58	133.172087843976	Tropical	0	0.0315	NA	Wheat	0	NA	NA	Grass	0	NA	NA	Medium	0	NA	NA	Tropical_Wheat_Grass_Medium	CC-G-T	133.172087843976
16	Ksat_C	All	58	133.172087843976	Tropical	0	0.0315	NA	Wheat	0	NA	NA	Grass	0	NA	NA	Fine	0	NA	NA	Tropical_Wheat_Grass_Fine	CC-G-T	133.172087843976
16	Ksat_C	All	58	133.172087843976	Tropical	0	0.0315	NA	Vegetable	0	NA	NA	Grass	0	NA	NA	Coarse	0	NA	NA	Tropical_Vegetable_Grass_Coarse	CC-G-T	133.172087843976
16	Ksat_C	All	58	133.172087843976	Tropical	0	0.0315	NA	Vegetable	0	NA	NA	Grass	0	NA	NA	Medium	0	NA	NA	Tropical_Vegetable_Grass_Medium	CC-G-T	133.172087843976
16	Ksat_C	All	58	133.172087843976	Tropical	0	0.0315	NA	Vegetable	0	NA	NA	Grass	0	NA	NA	Fine	0	NA	NA	Tropical_Vegetable_Grass_Fine	CC-G-T	133.172087843976
16	Ksat_C	All	58	133.172087843976	Tropical	0	0.0315	NA	CS	0	NA	NA	Grass	0	NA	NA	Coarse	0	NA	NA	Tropical_CS_Grass_Coarse	CC-G-T	133.172087843976
16	Ksat_C	All	58	133.172087843976	Tropical	0	0.0315	NA	CS	0	NA	NA	Grass	0	NA	NA	Medium	0	NA	NA	Tropical_CS_Grass_Medium	CC-G-T	133.172087843976
16	Ksat_C	All	58	133.172087843976	Tropical	0	0.0315	NA	CS	0	NA	NA	Grass	0	NA	NA	Fine	0	NA	NA	Tropical_CS_Grass_Fine	CC-G-T	133.172087843976
16	Ksat_C	All	58	133.172087843976	Tropical	0	0.0315	NA	CSW	0	NA	NA	Grass	0	NA	NA	Coarse	0	NA	NA	Tropical_CSW_Grass_Coarse	CC-G-T	133.172087843976
16	Ksat_C	All	58	133.172087843976	Tropical	0	0.0315	NA	CSW	0	NA	NA	Grass	0	NA	NA	Medium	0	NA	NA	Tropical_CSW_Grass_Medium	CC-G-T	133.172087843976
16	Ksat_C	All	58	133.172087843976	Tropical	0	0.0315	NA	CSW	0	NA	NA	Grass	0	NA	NA	Fine	0	NA	NA	Tropical_CSW_Grass_Fine	CC-G-T	133.172087843976
16	Ksat_C	All	58	133.172087843976	Tropical	0	0.0315	NA	Other	0	NA	NA	Grass	0	NA	NA	Coarse	0	NA	NA	Tropical_Other_Grass_Coarse	CC-G-T	133.172087843976
16	Ksat_C	All	58	133.172087843976	Tropical	0	0.0315	NA	Other	0	NA	NA	Grass	0	NA	NA	Medium	0	NA	NA	Tropical_Other_Grass_Medium	CC-G-T	133.172087843976
16	Ksat_C	All	58	133.172087843976	Tropical	0	0.0315	NA	Other	0	NA	NA	Grass	0	NA	NA	Fine	0	NA	NA	Tropical_Other_Grass_Fine	CC-G-T	133.172087843976
16	Ksat_C	All	58	133.172087843976	Tropical	0	0.0315	NA	Corn	0	NA	NA	MTT	0	NA	NA	Coarse	0	NA	NA	Tropical_Corn_MTT_Coarse	CC-G-T	133.172087843976
16	Ksat_C	All	58	133.172087843976	Tropical	0	0.0315	NA	Corn	0	NA	NA	MTT	0	NA	NA	Medium	0	NA	NA	Tropical_Corn_MTT_Medium	CC-G-T	133.172087843976
16	Ksat_C	All	58	133.172087843976	Tropical	0	0.0315	NA	Corn	0	NA	NA	MTT	0	NA	NA	Fine	0	NA	NA	Tropical_Corn_MTT_Fine	CC-G-T	133.172087843976
16	Ksat_C	All	58	133.172087843976	Tropical	0	0.0315	NA	Soybean	0	NA	NA	MTT	0	NA	NA	Coarse	0	NA	NA	Tropical_Soybean_MTT_Coarse	CC-G-T	133.172087843976
16	Ksat_C	All	58	133.172087843976	Tropical	0	0.0315	NA	Soybean	0	NA	NA	MTT	0	NA	NA	Medium	0	NA	NA	Tropical_Soybean_MTT_Medium	CC-G-T	133.172087843976
16	Ksat_C	All	58	133.172087843976	Tropical	0	0.0315	NA	Soybean	0	NA	NA	MTT	0	NA	NA	Fine	0	NA	NA	Tropical_Soybean_MTT_Fine	CC-G-T	133.172087843976
16	Ksat_C	All	58	133.172087843976	Tropical	0	0.0315	NA	Wheat	0	NA	NA	MTT	0	NA	NA	Coarse	0	NA	NA	Tropical_Wheat_MTT_Coarse	CC-G-T	133.172087843976
16	Ksat_C	All	58	133.172087843976	Tropical	0	0.0315	NA	Wheat	0	NA	NA	MTT	0	NA	NA	Medium	0	NA	NA	Tropical_Wheat_MTT_Medium	CC-G-T	133.172087843976
16	Ksat_C	All	58	133.172087843976	Tropical	0	0.0315	NA	Wheat	0	NA	NA	MTT	0	NA	NA	Fine	0	NA	NA	Tropical_Wheat_MTT_Fine	CC-G-T	133.172087843976
16	Ksat_C	All	58	133.172087843976	Tropical	0	0.0315	NA	Vegetable	0	NA	NA	MTT	0	NA	NA	Coarse	0	NA	NA	Tropical_Vegetable_MTT_Coarse	CC-G-T	133.172087843976
16	Ksat_C	All	58	133.172087843976	Tropical	0	0.0315	NA	Vegetable	0	NA	NA	MTT	0	NA	NA	Medium	0	NA	NA	Tropical_Vegetable_MTT_Medium	CC-G-T	133.172087843976
16	Ksat_C	All	58	133.172087843976	Tropical	0	0.0315	NA	Vegetable	0	NA	NA	MTT	0	NA	NA	Fine	0	NA	NA	Tropical_Vegetable_MTT_Fine	CC-G-T	133.172087843976
16	Ksat_C	All	58	133.172087843976	Tropical	0	0.0315	NA	CS	0	NA	NA	MTT	0	NA	NA	Coarse	0	NA	NA	Tropical_CS_MTT_Coarse	CC-G-T	133.172087843976
16	Ksat_C	All	58	133.172087843976	Tropical	0	0.0315	NA	CS	0	NA	NA	MTT	0	NA	NA	Medium	0	NA	NA	Tropical_CS_MTT_Medium	CC-G-T	133.172087843976
16	Ksat_C	All	58	133.172087843976	Tropical	0	0.0315	NA	CS	0	NA	NA	MTT	0	NA	NA	Fine	0	NA	NA	Tropical_CS_MTT_Fine	CC-G-T	133.172087843976
16	Ksat_C	All	58	133.172087843976	Tropical	0	0.0315	NA	CSW	0	NA	NA	MTT	0	NA	NA	Coarse	0	NA	NA	Tropical_CSW_MTT_Coarse	CC-G-T	133.172087843976
16	Ksat_C	All	58	133.172087843976	Tropical	0	0.0315	NA	CSW	0	NA	NA	MTT	0	NA	NA	Medium	0	NA	NA	Tropical_CSW_MTT_Medium	CC-G-T	133.172087843976
16	Ksat_C	All	58	133.172087843976	Tropical	0	0.0315	NA	CSW	0	NA	NA	MTT	0	NA	NA	Fine	0	NA	NA	Tropical_CSW_MTT_Fine	CC-G-T	133.172087843976
16	Ksat_C	All	58	133.172087843976	Tropical	0	0.0315	NA	Other	0	NA	NA	MTT	0	NA	NA	Coarse	0	NA	NA	Tropical_Other_MTT_Coarse	CC-G-T	133.172087843976
16	Ksat_C	All	58	133.172087843976	Tropical	0	0.0315	NA	Other	0	NA	NA	MTT	0	NA	NA	Medium	0	NA	NA	Tropical_Other_MTT_Medium	CC-G-T	133.172087843976
16	Ksat_C	All	58	133.172087843976	Tropical	0	0.0315	NA	Other	0	NA	NA	MTT	0	NA	NA	Fine	0	NA	NA	Tropical_Other_MTT_Fine	CC-G-T	133.172087843976
16	Ksat_C	All	58	133.172087843976	Tropical	0	0.0315	NA	Corn	0	NA	NA	OtherCC	0	NA	NA	Coarse	0	NA	NA	Tropical_Corn_OtherCC_Coarse	CC-G-T	133.172087843976
16	Ksat_C	All	58	133.172087843976	Tropical	0	0.0315	NA	Corn	0	NA	NA	OtherCC	0	NA	NA	Medium	0	NA	NA	Tropical_Corn_OtherCC_Medium	CC-G-T	133.172087843976
16	Ksat_C	All	58	133.172087843976	Tropical	0	0.0315	NA	Corn	0	NA	NA	OtherCC	0	NA	NA	Fine	0	NA	NA	Tropical_Corn_OtherCC_Fine	CC-G-T	133.172087843976
16	Ksat_C	All	58	133.172087843976	Tropical	0	0.0315	NA	Soybean	0	NA	NA	OtherCC	0	NA	NA	Coarse	0	NA	NA	Tropical_Soybean_OtherCC_Coarse	CC-G-T	133.172087843976
16	Ksat_C	All	58	133.172087843976	Tropical	0	0.0315	NA	Soybean	0	NA	NA	OtherCC	0	NA	NA	Medium	0	NA	NA	Tropical_Soybean_OtherCC_Medium	CC-G-T	133.172087843976
16	Ksat_C	All	58	133.172087843976	Tropical	0	0.0315	NA	Soybean	0	NA	NA	OtherCC	0	NA	NA	Fine	0	NA	NA	Tropical_Soybean_OtherCC_Fine	CC-G-T	133.172087843976
16	Ksat_C	All	58	133.172087843976	Tropical	0	0.0315	NA	Wheat	0	NA	NA	OtherCC	0	NA	NA	Coarse	0	NA	NA	Tropical_Wheat_OtherCC_Coarse	CC-G-T	133.172087843976
16	Ksat_C	All	58	133.172087843976	Tropical	0	0.0315	NA	Wheat	0	NA	NA	OtherCC	0	NA	NA	Medium	0	NA	NA	Tropical_Wheat_OtherCC_Medium	CC-G-T	133.172087843976
16	Ksat_C	All	58	133.172087843976	Tropical	0	0.0315	NA	Wheat	0	NA	NA	OtherCC	0	NA	NA	Fine	0	NA	NA	Tropical_Wheat_OtherCC_Fine	CC-G-T	133.172087843976
16	Ksat_C	All	58	133.172087843976	Tropical	0	0.0315	NA	Vegetable	0	NA	NA	OtherCC	0	NA	NA	Coarse	0	NA	NA	Tropical_Vegetable_OtherCC_Coarse	CC-G-T	133.172087843976
16	Ksat_C	All	58	133.172087843976	Tropical	0	0.0315	NA	Vegetable	0	NA	NA	OtherCC	0	NA	NA	Medium	0	NA	NA	Tropical_Vegetable_OtherCC_Medium	CC-G-T	133.172087843976
16	Ksat_C	All	58	133.172087843976	Tropical	0	0.0315	NA	Vegetable	0	NA	NA	OtherCC	0	NA	NA	Fine	0	NA	NA	Tropical_Vegetable_OtherCC_Fine	CC-G-T	133.172087843976
16	Ksat_C	All	58	133.172087843976	Tropical	0	0.0315	NA	CS	0	NA	NA	OtherCC	0	NA	NA	Coarse	0	NA	NA	Tropical_CS_OtherCC_Coarse	CC-G-T	133.172087843976
16	Ksat_C	All	58	133.172087843976	Tropical	0	0.0315	NA	CS	0	NA	NA	OtherCC	0	NA	NA	Medium	0	NA	NA	Tropical_CS_OtherCC_Medium	CC-G-T	133.172087843976
16	Ksat_C	All	58	133.172087843976	Tropical	0	0.0315	NA	CS	0	NA	NA	OtherCC	0	NA	NA	Fine	0	NA	NA	Tropical_CS_OtherCC_Fine	CC-G-T	133.172087843976
16	Ksat_C	All	58	133.172087843976	Tropical	0	0.0315	NA	CSW	0	NA	NA	OtherCC	0	NA	NA	Coarse	0	NA	NA	Tropical_CSW_OtherCC_Coarse	CC-G-T	133.172087843976
16	Ksat_C	All	58	133.172087843976	Tropical	0	0.0315	NA	CSW	0	NA	NA	OtherCC	0	NA	NA	Medium	0	NA	NA	Tropical_CSW_OtherCC_Medium	CC-G-T	133.172087843976
16	Ksat_C	All	58	133.172087843976	Tropical	0	0.0315	NA	CSW	0	NA	NA	OtherCC	0	NA	NA	Fine	0	NA	NA	Tropical_CSW_OtherCC_Fine	CC-G-T	133.172087843976
16	Ksat_C	All	58	133.172087843976	Tropical	0	0.0315	NA	Other	0	NA	NA	OtherCC	0	NA	NA	Coarse	0	NA	NA	Tropical_Other_OtherCC_Coarse	CC-G-T	133.172087843976
16	Ksat_C	All	58	133.172087843976	Tropical	0	0.0315	NA	Other	0	NA	NA	OtherCC	0	NA	NA	Medium	0	NA	NA	Tropical_Other_OtherCC_Medium	CC-G-T	133.172087843976
16	Ksat_C	All	58	133.172087843976	Tropical	0	0.0315	NA	Other	0	NA	NA	OtherCC	0	NA	NA	Fine	0	NA	NA	Tropical_Other_OtherCC_Fine	CC-G-T	133.172087843976
16	Ksat_C	All	58	133.172087843976	Arid	4	0.0315	4.84862084160653	Corn	0	NA	NA	Legume	0	NA	NA	Coarse	0	NA	NA	Arid_Corn_Legume_Coarse	CC-G-T	4.84862084160653
16	Ksat_C	All	58	133.172087843976	Arid	4	0.0315	4.84862084160653	Corn	0	NA	NA	Legume	0	NA	NA	Medium	0	NA	NA	Arid_Corn_Legume_Medium	CC-G-T	4.84862084160653
16	Ksat_C	All	58	133.172087843976	Arid	4	0.0315	4.84862084160653	Corn	0	NA	NA	Legume	0	NA	NA	Fine	0	NA	NA	Arid_Corn_Legume_Fine	CC-G-T	4.84862084160653
16	Ksat_C	All	58	133.172087843976	Arid	4	0.0315	4.84862084160653	Soybean	0	NA	NA	Legume	0	NA	NA	Coarse	0	NA	NA	Arid_Soybean_Legume_Coarse	CC-G-T	4.84862084160653
16	Ksat_C	All	58	133.172087843976	Arid	4	0.0315	4.84862084160653	Soybean	0	NA	NA	Legume	0	NA	NA	Medium	0	NA	NA	Arid_Soybean_Legume_Medium	CC-G-T	4.84862084160653
16	Ksat_C	All	58	133.172087843976	Arid	4	0.0315	4.84862084160653	Soybean	0	NA	NA	Legume	0	NA	NA	Fine	0	NA	NA	Arid_Soybean_Legume_Fine	CC-G-T	4.84862084160653
16	Ksat_C	All	58	133.172087843976	Arid	4	0.0315	4.84862084160653	Wheat	0	NA	NA	Legume	0	NA	NA	Coarse	0	NA	NA	Arid_Wheat_Legume_Coarse	CC-G-T	4.84862084160653
16	Ksat_C	All	58	133.172087843976	Arid	4	0.0315	4.84862084160653	Wheat	0	NA	NA	Legume	0	NA	NA	Medium	0	NA	NA	Arid_Wheat_Legume_Medium	CC-G-T	4.84862084160653
16	Ksat_C	All	58	133.172087843976	Arid	4	0.0315	4.84862084160653	Wheat	0	NA	NA	Legume	0	NA	NA	Fine	0	NA	NA	Arid_Wheat_Legume_Fine	CC-G-T	4.84862084160653
16	Ksat_C	All	58	133.172087843976	Arid	4	0.0315	4.84862084160653	Vegetable	0	NA	NA	Legume	0	NA	NA	Coarse	0	NA	NA	Arid_Vegetable_Legume_Coarse	CC-G-T	4.84862084160653
16	Ksat_C	All	58	133.172087843976	Arid	4	0.0315	4.84862084160653	Vegetable	0	NA	NA	Legume	0	NA	NA	Medium	0	NA	NA	Arid_Vegetable_Legume_Medium	CC-G-T	4.84862084160653
16	Ksat_C	All	58	133.172087843976	Arid	4	0.0315	4.84862084160653	Vegetable	0	NA	NA	Legume	0	NA	NA	Fine	0	NA	NA	Arid_Vegetable_Legume_Fine	CC-G-T	4.84862084160653
16	Ksat_C	All	58	133.172087843976	Arid	4	0.0315	4.84862084160653	CS	0	NA	NA	Legume	0	NA	NA	Coarse	0	NA	NA	Arid_CS_Legume_Coarse	CC-G-T	4.84862084160653
16	Ksat_C	All	58	133.172087843976	Arid	4	0.0315	4.84862084160653	CS	0	NA	NA	Legume	0	NA	NA	Medium	0	NA	NA	Arid_CS_Legume_Medium	CC-G-T	4.84862084160653
16	Ksat_C	All	58	133.172087843976	Arid	4	0.0315	4.84862084160653	CS	0	NA	NA	Legume	0	NA	NA	Fine	0	NA	NA	Arid_CS_Legume_Fine	CC-G-T	4.84862084160653
16	Ksat_C	All	58	133.172087843976	Arid	4	0.0315	4.84862084160653	CSW	0	NA	NA	Legume	0	NA	NA	Coarse	0	NA	NA	Arid_CSW_Legume_Coarse	CC-G-T	4.84862084160653
16	Ksat_C	All	58	133.172087843976	Arid	4	0.0315	4.84862084160653	CSW	0	NA	NA	Legume	0	NA	NA	Medium	0	NA	NA	Arid_CSW_Legume_Medium	CC-G-T	4.84862084160653
16	Ksat_C	All	58	133.172087843976	Arid	4	0.0315	4.84862084160653	CSW	0	NA	NA	Legume	0	NA	NA	Fine	0	NA	NA	Arid_CSW_Legume_Fine	CC-G-T	4.84862084160653
16	Ksat_C	All	58	133.172087843976	Arid	4	0.0315	4.84862084160653	Other	0	NA	NA	Legume	0	NA	NA	Coarse	0	NA	NA	Arid_Other_Legume_Coarse	CC-G-T	4.84862084160653
16	Ksat_C	All	58	133.172087843976	Arid	4	0.0315	4.84862084160653	Other	0	NA	NA	Legume	0	NA	NA	Medium	0	NA	NA	Arid_Other_Legume_Medium	CC-G-T	4.84862084160653
16	Ksat_C	All	58	133.172087843976	Arid	4	0.0315	4.84862084160653	Other	0	NA	NA	Legume	0	NA	NA	Fine	0	NA	NA	Arid_Other_Legume_Fine	CC-G-T	4.84862084160653
16	Ksat_C	All	58	133.172087843976	Arid	4	0.0315	4.84862084160653	Corn	4	NA	4.84862084160653	Grass	0	NA	NA	Coarse	0	NA	NA	Arid_Corn_Grass_Coarse	CC-G-T	4.84862084160653
16	Ksat_C	All	58	133.172087843976	Arid	4	0.0315	4.84862084160653	Corn	4	NA	4.84862084160653	Grass	0	NA	NA	Medium	0	NA	NA	Arid_Corn_Grass_Medium	CC-G-T	4.84862084160653
16	Ksat_C	All	58	133.172087843976	Arid	4	0.0315	4.84862084160653	Corn	4	NA	4.84862084160653	Grass	0	NA	NA	Fine	0	NA	NA	Arid_Corn_Grass_Fine	CC-G-T	4.84862084160653
16	Ksat_C	All	58	133.172087843976	Arid	4	0.0315	4.84862084160653	Soybean	4	NA	4.84862084160653	Grass	0	NA	NA	Coarse	0	NA	NA	Arid_Soybean_Grass_Coarse	CC-G-T	4.84862084160653
16	Ksat_C	All	58	133.172087843976	Arid	4	0.0315	4.84862084160653	Soybean	4	NA	4.84862084160653	Grass	0	NA	NA	Medium	0	NA	NA	Arid_Soybean_Grass_Medium	CC-G-T	4.84862084160653
16	Ksat_C	All	58	133.172087843976	Arid	4	0.0315	4.84862084160653	Soybean	4	NA	4.84862084160653	Grass	0	NA	NA	Fine	0	NA	NA	Arid_Soybean_Grass_Fine	CC-G-T	4.84862084160653
16	Ksat_C	All	58	133.172087843976	Arid	4	0.0315	4.84862084160653	Wheat	4	NA	4.84862084160653	Grass	0	NA	NA	Coarse	0	NA	NA	Arid_Wheat_Grass_Coarse	CC-G-T	4.84862084160653
16	Ksat_C	All	58	133.172087843976	Arid	4	0.0315	4.84862084160653	Wheat	4	NA	4.84862084160653	Grass	0	NA	NA	Medium	0	NA	NA	Arid_Wheat_Grass_Medium	CC-G-T	4.84862084160653
16	Ksat_C	All	58	133.172087843976	Arid	4	0.0315	4.84862084160653	Wheat	4	NA	4.84862084160653	Grass	0	NA	NA	Fine	0	NA	NA	Arid_Wheat_Grass_Fine	CC-G-T	4.84862084160653
16	Ksat_C	All	58	133.172087843976	Arid	4	0.0315	4.84862084160653	Vegetable	4	NA	4.84862084160653	Grass	0	NA	NA	Coarse	0	NA	NA	Arid_Vegetable_Grass_Coarse	CC-G-T	4.84862084160653
16	Ksat_C	All	58	133.172087843976	Arid	4	0.0315	4.84862084160653	Vegetable	4	NA	4.84862084160653	Grass	0	NA	NA	Medium	0	NA	NA	Arid_Vegetable_Grass_Medium	CC-G-T	4.84862084160653
16	Ksat_C	All	58	133.172087843976	Arid	4	0.0315	4.84862084160653	Vegetable	4	NA	4.84862084160653	Grass	0	NA	NA	Fine	0	NA	NA	Arid_Vegetable_Grass_Fine	CC-G-T	4.84862084160653
16	Ksat_C	All	58	133.172087843976	Arid	4	0.0315	4.84862084160653	CS	4	NA	4.84862084160653	Grass	0	NA	NA	Coarse	0	NA	NA	Arid_CS_Grass_Coarse	CC-G-T	4.84862084160653
16	Ksat_C	All	58	133.172087843976	Arid	4	0.0315	4.84862084160653	CS	4	NA	4.84862084160653	Grass	0	NA	NA	Medium	0	NA	NA	Arid_CS_Grass_Medium	CC-G-T	4.84862084160653
16	Ksat_C	All	58	133.172087843976	Arid	4	0.0315	4.84862084160653	CS	4	NA	4.84862084160653	Grass	0	NA	NA	Fine	0	NA	NA	Arid_CS_Grass_Fine	CC-G-T	4.84862084160653
16	Ksat_C	All	58	133.172087843976	Arid	4	0.0315	4.84862084160653	CSW	4	NA	4.84862084160653	Grass	0	NA	NA	Coarse	0	NA	NA	Arid_CSW_Grass_Coarse	CC-G-T	4.84862084160653
16	Ksat_C	All	58	133.172087843976	Arid	4	0.0315	4.84862084160653	CSW	4	NA	4.84862084160653	Grass	0	NA	NA	Medium	0	NA	NA	Arid_CSW_Grass_Medium	CC-G-T	4.84862084160653
16	Ksat_C	All	58	133.172087843976	Arid	4	0.0315	4.84862084160653	CSW	4	NA	4.84862084160653	Grass	0	NA	NA	Fine	0	NA	NA	Arid_CSW_Grass_Fine	CC-G-T	4.84862084160653
16	Ksat_C	All	58	133.172087843976	Arid	4	0.0315	4.84862084160653	Other	4	NA	4.84862084160653	Grass	4	NA	4.84862084160653	Coarse	0	NA	NA	Arid_Other_Grass_Coarse	CC-G-T	4.84862084160653
16	Ksat_C	All	58	133.172087843976	Arid	4	0.0315	4.84862084160653	Other	4	NA	4.84862084160653	Grass	4	NA	4.84862084160653	Medium	4	NA	4.84862084160653	Arid_Other_Grass_Medium	CC-G-T	4.84862084160653
16	Ksat_C	All	58	133.172087843976	Arid	4	0.0315	4.84862084160653	Other	4	NA	4.84862084160653	Grass	4	NA	4.84862084160653	Fine	0	NA	NA	Arid_Other_Grass_Fine	CC-G-T	4.84862084160653
16	Ksat_C	All	58	133.172087843976	Arid	4	0.0315	4.84862084160653	Corn	0	NA	NA	MTT	0	NA	NA	Coarse	0	NA	NA	Arid_Corn_MTT_Coarse	CC-G-T	4.84862084160653
16	Ksat_C	All	58	133.172087843976	Arid	4	0.0315	4.84862084160653	Corn	0	NA	NA	MTT	0	NA	NA	Medium	0	NA	NA	Arid_Corn_MTT_Medium	CC-G-T	4.84862084160653
16	Ksat_C	All	58	133.172087843976	Arid	4	0.0315	4.84862084160653	Corn	0	NA	NA	MTT	0	NA	NA	Fine	0	NA	NA	Arid_Corn_MTT_Fine	CC-G-T	4.84862084160653
16	Ksat_C	All	58	133.172087843976	Arid	4	0.0315	4.84862084160653	Soybean	0	NA	NA	MTT	0	NA	NA	Coarse	0	NA	NA	Arid_Soybean_MTT_Coarse	CC-G-T	4.84862084160653
16	Ksat_C	All	58	133.172087843976	Arid	4	0.0315	4.84862084160653	Soybean	0	NA	NA	MTT	0	NA	NA	Medium	0	NA	NA	Arid_Soybean_MTT_Medium	CC-G-T	4.84862084160653
16	Ksat_C	All	58	133.172087843976	Arid	4	0.0315	4.84862084160653	Soybean	0	NA	NA	MTT	0	NA	NA	Fine	0	NA	NA	Arid_Soybean_MTT_Fine	CC-G-T	4.84862084160653
16	Ksat_C	All	58	133.172087843976	Arid	4	0.0315	4.84862084160653	Wheat	0	NA	NA	MTT	0	NA	NA	Coarse	0	NA	NA	Arid_Wheat_MTT_Coarse	CC-G-T	4.84862084160653
16	Ksat_C	All	58	133.172087843976	Arid	4	0.0315	4.84862084160653	Wheat	0	NA	NA	MTT	0	NA	NA	Medium	0	NA	NA	Arid_Wheat_MTT_Medium	CC-G-T	4.84862084160653
16	Ksat_C	All	58	133.172087843976	Arid	4	0.0315	4.84862084160653	Wheat	0	NA	NA	MTT	0	NA	NA	Fine	0	NA	NA	Arid_Wheat_MTT_Fine	CC-G-T	4.84862084160653
16	Ksat_C	All	58	133.172087843976	Arid	4	0.0315	4.84862084160653	Vegetable	0	NA	NA	MTT	0	NA	NA	Coarse	0	NA	NA	Arid_Vegetable_MTT_Coarse	CC-G-T	4.84862084160653
16	Ksat_C	All	58	133.172087843976	Arid	4	0.0315	4.84862084160653	Vegetable	0	NA	NA	MTT	0	NA	NA	Medium	0	NA	NA	Arid_Vegetable_MTT_Medium	CC-G-T	4.84862084160653
16	Ksat_C	All	58	133.172087843976	Arid	4	0.0315	4.84862084160653	Vegetable	0	NA	NA	MTT	0	NA	NA	Fine	0	NA	NA	Arid_Vegetable_MTT_Fine	CC-G-T	4.84862084160653
16	Ksat_C	All	58	133.172087843976	Arid	4	0.0315	4.84862084160653	CS	0	NA	NA	MTT	0	NA	NA	Coarse	0	NA	NA	Arid_CS_MTT_Coarse	CC-G-T	4.84862084160653
16	Ksat_C	All	58	133.172087843976	Arid	4	0.0315	4.84862084160653	CS	0	NA	NA	MTT	0	NA	NA	Medium	0	NA	NA	Arid_CS_MTT_Medium	CC-G-T	4.84862084160653
16	Ksat_C	All	58	133.172087843976	Arid	4	0.0315	4.84862084160653	CS	0	NA	NA	MTT	0	NA	NA	Fine	0	NA	NA	Arid_CS_MTT_Fine	CC-G-T	4.84862084160653
16	Ksat_C	All	58	133.172087843976	Arid	4	0.0315	4.84862084160653	CSW	0	NA	NA	MTT	0	NA	NA	Coarse	0	NA	NA	Arid_CSW_MTT_Coarse	CC-G-T	4.84862084160653
16	Ksat_C	All	58	133.172087843976	Arid	4	0.0315	4.84862084160653	CSW	0	NA	NA	MTT	0	NA	NA	Medium	0	NA	NA	Arid_CSW_MTT_Medium	CC-G-T	4.84862084160653
16	Ksat_C	All	58	133.172087843976	Arid	4	0.0315	4.84862084160653	CSW	0	NA	NA	MTT	0	NA	NA	Fine	0	NA	NA	Arid_CSW_MTT_Fine	CC-G-T	4.84862084160653
16	Ksat_C	All	58	133.172087843976	Arid	4	0.0315	4.84862084160653	Other	0	NA	NA	MTT	0	NA	NA	Coarse	0	NA	NA	Arid_Other_MTT_Coarse	CC-G-T	4.84862084160653
16	Ksat_C	All	58	133.172087843976	Arid	4	0.0315	4.84862084160653	Other	0	NA	NA	MTT	0	NA	NA	Medium	0	NA	NA	Arid_Other_MTT_Medium	CC-G-T	4.84862084160653
16	Ksat_C	All	58	133.172087843976	Arid	4	0.0315	4.84862084160653	Other	0	NA	NA	MTT	0	NA	NA	Fine	0	NA	NA	Arid_Other_MTT_Fine	CC-G-T	4.84862084160653
16	Ksat_C	All	58	133.172087843976	Arid	4	0.0315	4.84862084160653	Corn	0	NA	NA	OtherCC	0	NA	NA	Coarse	0	NA	NA	Arid_Corn_OtherCC_Coarse	CC-G-T	4.84862084160653
16	Ksat_C	All	58	133.172087843976	Arid	4	0.0315	4.84862084160653	Corn	0	NA	NA	OtherCC	0	NA	NA	Medium	0	NA	NA	Arid_Corn_OtherCC_Medium	CC-G-T	4.84862084160653
16	Ksat_C	All	58	133.172087843976	Arid	4	0.0315	4.84862084160653	Corn	0	NA	NA	OtherCC	0	NA	NA	Fine	0	NA	NA	Arid_Corn_OtherCC_Fine	CC-G-T	4.84862084160653
16	Ksat_C	All	58	133.172087843976	Arid	4	0.0315	4.84862084160653	Soybean	0	NA	NA	OtherCC	0	NA	NA	Coarse	0	NA	NA	Arid_Soybean_OtherCC_Coarse	CC-G-T	4.84862084160653
16	Ksat_C	All	58	133.172087843976	Arid	4	0.0315	4.84862084160653	Soybean	0	NA	NA	OtherCC	0	NA	NA	Medium	0	NA	NA	Arid_Soybean_OtherCC_Medium	CC-G-T	4.84862084160653
16	Ksat_C	All	58	133.172087843976	Arid	4	0.0315	4.84862084160653	Soybean	0	NA	NA	OtherCC	0	NA	NA	Fine	0	NA	NA	Arid_Soybean_OtherCC_Fine	CC-G-T	4.84862084160653
16	Ksat_C	All	58	133.172087843976	Arid	4	0.0315	4.84862084160653	Wheat	0	NA	NA	OtherCC	0	NA	NA	Coarse	0	NA	NA	Arid_Wheat_OtherCC_Coarse	CC-G-T	4.84862084160653
16	Ksat_C	All	58	133.172087843976	Arid	4	0.0315	4.84862084160653	Wheat	0	NA	NA	OtherCC	0	NA	NA	Medium	0	NA	NA	Arid_Wheat_OtherCC_Medium	CC-G-T	4.84862084160653
16	Ksat_C	All	58	133.172087843976	Arid	4	0.0315	4.84862084160653	Wheat	0	NA	NA	OtherCC	0	NA	NA	Fine	0	NA	NA	Arid_Wheat_OtherCC_Fine	CC-G-T	4.84862084160653
16	Ksat_C	All	58	133.172087843976	Arid	4	0.0315	4.84862084160653	Vegetable	0	NA	NA	OtherCC	0	NA	NA	Coarse	0	NA	NA	Arid_Vegetable_OtherCC_Coarse	CC-G-T	4.84862084160653
16	Ksat_C	All	58	133.172087843976	Arid	4	0.0315	4.84862084160653	Vegetable	0	NA	NA	OtherCC	0	NA	NA	Medium	0	NA	NA	Arid_Vegetable_OtherCC_Medium	CC-G-T	4.84862084160653
16	Ksat_C	All	58	133.172087843976	Arid	4	0.0315	4.84862084160653	Vegetable	0	NA	NA	OtherCC	0	NA	NA	Fine	0	NA	NA	Arid_Vegetable_OtherCC_Fine	CC-G-T	4.84862084160653
16	Ksat_C	All	58	133.172087843976	Arid	4	0.0315	4.84862084160653	CS	0	NA	NA	OtherCC	0	NA	NA	Coarse	0	NA	NA	Arid_CS_OtherCC_Coarse	CC-G-T	4.84862084160653
16	Ksat_C	All	58	133.172087843976	Arid	4	0.0315	4.84862084160653	CS	0	NA	NA	OtherCC	0	NA	NA	Medium	0	NA	NA	Arid_CS_OtherCC_Medium	CC-G-T	4.84862084160653
16	Ksat_C	All	58	133.172087843976	Arid	4	0.0315	4.84862084160653	CS	0	NA	NA	OtherCC	0	NA	NA	Fine	0	NA	NA	Arid_CS_OtherCC_Fine	CC-G-T	4.84862084160653
16	Ksat_C	All	58	133.172087843976	Arid	4	0.0315	4.84862084160653	CSW	0	NA	NA	OtherCC	0	NA	NA	Coarse	0	NA	NA	Arid_CSW_OtherCC_Coarse	CC-G-T	4.84862084160653
16	Ksat_C	All	58	133.172087843976	Arid	4	0.0315	4.84862084160653	CSW	0	NA	NA	OtherCC	0	NA	NA	Medium	0	NA	NA	Arid_CSW_OtherCC_Medium	CC-G-T	4.84862084160653
16	Ksat_C	All	58	133.172087843976	Arid	4	0.0315	4.84862084160653	CSW	0	NA	NA	OtherCC	0	NA	NA	Fine	0	NA	NA	Arid_CSW_OtherCC_Fine	CC-G-T	4.84862084160653
16	Ksat_C	All	58	133.172087843976	Arid	4	0.0315	4.84862084160653	Other	0	NA	NA	OtherCC	0	NA	NA	Coarse	0	NA	NA	Arid_Other_OtherCC_Coarse	CC-G-T	4.84862084160653
16	Ksat_C	All	58	133.172087843976	Arid	4	0.0315	4.84862084160653	Other	0	NA	NA	OtherCC	0	NA	NA	Medium	0	NA	NA	Arid_Other_OtherCC_Medium	CC-G-T	4.84862084160653
16	Ksat_C	All	58	133.172087843976	Arid	4	0.0315	4.84862084160653	Other	0	NA	NA	OtherCC	0	NA	NA	Fine	0	NA	NA	Arid_Other_OtherCC_Fine	CC-G-T	4.84862084160653
16	Ksat_C	All	58	133.172087843976	Temperate	46	0.0315	194.018697746707	Corn	21	0	692.40673455565	Legume	0	0.0126	NA	Coarse	0	NA	NA	Temperate_Corn_Legume_Coarse	CC-G-T	133.172087843976
16	Ksat_C	All	58	133.172087843976	Temperate	46	0.0315	194.018697746707	Corn	21	0	692.40673455565	Legume	0	0.0126	NA	Medium	0	NA	NA	Temperate_Corn_Legume_Medium	CC-G-T	133.172087843976
16	Ksat_C	All	58	133.172087843976	Temperate	46	0.0315	194.018697746707	Corn	21	0	692.40673455565	Legume	0	0.0126	NA	Fine	0	NA	NA	Temperate_Corn_Legume_Fine	CC-G-T	133.172087843976
16	Ksat_C	All	58	133.172087843976	Temperate	46	0.0315	194.018697746707	Soybean	21	0	692.40673455565	Legume	0	0.0126	NA	Coarse	0	NA	NA	Temperate_Soybean_Legume_Coarse	CC-G-T	133.172087843976
16	Ksat_C	All	58	133.172087843976	Temperate	46	0.0315	194.018697746707	Soybean	21	0	692.40673455565	Legume	0	0.0126	NA	Medium	0	NA	NA	Temperate_Soybean_Legume_Medium	CC-G-T	133.172087843976
16	Ksat_C	All	58	133.172087843976	Temperate	46	0.0315	194.018697746707	Soybean	21	0	692.40673455565	Legume	0	0.0126	NA	Fine	0	NA	NA	Temperate_Soybean_Legume_Fine	CC-G-T	133.172087843976
16	Ksat_C	All	58	133.172087843976	Temperate	46	0.0315	194.018697746707	Wheat	21	0	692.40673455565	Legume	0	0.0126	NA	Coarse	0	NA	NA	Temperate_Wheat_Legume_Coarse	CC-G-T	133.172087843976
16	Ksat_C	All	58	133.172087843976	Temperate	46	0.0315	194.018697746707	Wheat	21	0	692.40673455565	Legume	0	0.0126	NA	Medium	0	NA	NA	Temperate_Wheat_Legume_Medium	CC-G-T	133.172087843976
16	Ksat_C	All	58	133.172087843976	Temperate	46	0.0315	194.018697746707	Wheat	21	0	692.40673455565	Legume	0	0.0126	NA	Fine	0	NA	NA	Temperate_Wheat_Legume_Fine	CC-G-T	133.172087843976
16	Ksat_C	All	58	133.172087843976	Temperate	46	0.0315	194.018697746707	Vegetable	21	0	692.40673455565	Legume	0	0.0126	NA	Coarse	0	NA	NA	Temperate_Vegetable_Legume_Coarse	CC-G-T	133.172087843976
16	Ksat_C	All	58	133.172087843976	Temperate	46	0.0315	194.018697746707	Vegetable	21	0	692.40673455565	Legume	0	0.0126	NA	Medium	0	NA	NA	Temperate_Vegetable_Legume_Medium	CC-G-T	133.172087843976
16	Ksat_C	All	58	133.172087843976	Temperate	46	0.0315	194.018697746707	Vegetable	21	0	692.40673455565	Legume	0	0.0126	NA	Fine	0	NA	NA	Temperate_Vegetable_Legume_Fine	CC-G-T	133.172087843976
16	Ksat_C	All	58	133.172087843976	Temperate	46	0.0315	194.018697746707	CS	21	0	692.40673455565	Legume	0	0.0126	NA	Coarse	0	NA	NA	Temperate_CS_Legume_Coarse	CC-G-T	133.172087843976
16	Ksat_C	All	58	133.172087843976	Temperate	46	0.0315	194.018697746707	CS	21	0	692.40673455565	Legume	0	0.0126	NA	Medium	0	NA	NA	Temperate_CS_Legume_Medium	CC-G-T	133.172087843976
16	Ksat_C	All	58	133.172087843976	Temperate	46	0.0315	194.018697746707	CS	21	0	692.40673455565	Legume	0	0.0126	NA	Fine	0	NA	NA	Temperate_CS_Legume_Fine	CC-G-T	133.172087843976
16	Ksat_C	All	58	133.172087843976	Temperate	46	0.0315	194.018697746707	CSW	21	0	692.40673455565	Legume	3	0.0126	161.685717621503	Coarse	0	NA	NA	Temperate_CSW_Legume_Coarse	CC-G-T	147.428902732739
16	Ksat_C	All	58	133.172087843976	Temperate	46	0.0315	194.018697746707	CSW	21	0	692.40673455565	Legume	3	0.0126	161.685717621503	Medium	3	NA	161.685717621503	Temperate_CSW_Legume_Medium	CC-G-T	147.428902732739
16	Ksat_C	All	58	133.172087843976	Temperate	46	0.0315	194.018697746707	CSW	21	0	692.40673455565	Legume	3	0.0126	161.685717621503	Fine	0	NA	NA	Temperate_CSW_Legume_Fine	CC-G-T	147.428902732739
16	Ksat_C	All	58	133.172087843976	Temperate	46	0.0315	194.018697746707	Other	21	0	692.40673455565	Legume	18	0.0126	855.089668050467	Coarse	0	NA	NA	Temperate_Other_Legume_Coarse	CC-G-T	133.172087843976
16	Ksat_C	All	58	133.172087843976	Temperate	46	0.0315	194.018697746707	Other	21	0	692.40673455565	Legume	18	0.0126	855.089668050467	Medium	18	NA	853.477139487872	Temperate_Other_Legume_Medium	CC-G-T	133.172087843976
16	Ksat_C	All	58	133.172087843976	Temperate	46	0.0315	194.018697746707	Other	21	0	692.40673455565	Legume	18	0.0126	855.089668050467	Fine	0	NA	NA	Temperate_Other_Legume_Fine	CC-G-T	133.172087843976
16	Ksat_C	All	58	133.172087843976	Temperate	46	0.0315	194.018697746707	Corn	17	0	25.495672370618	Grass	8	0.7965	56.2042195784447	Coarse	0	NA	NA	Temperate_Corn_Grass_Coarse	CC-G-T	56.2042195784447
16	Ksat_C	All	58	133.172087843976	Temperate	46	0.0315	194.018697746707	Corn	17	0	25.495672370618	Grass	8	0.7965	56.2042195784447	Medium	8	NA	59.3262159582202	Temperate_Corn_Grass_Medium	CC-G-T	59.3262159582202
16	Ksat_C	All	58	133.172087843976	Temperate	46	0.0315	194.018697746707	Corn	17	0	25.495672370618	Grass	8	0.7965	56.2042195784447	Fine	0	NA	NA	Temperate_Corn_Grass_Fine	CC-G-T	56.2042195784447
16	Ksat_C	All	58	133.172087843976	Temperate	46	0.0315	194.018697746707	Soybean	17	0	25.495672370618	Grass	0	0.7965	NA	Coarse	0	NA	NA	Temperate_Soybean_Grass_Coarse	CC-G-T	25.495672370618
16	Ksat_C	All	58	133.172087843976	Temperate	46	0.0315	194.018697746707	Soybean	17	0	25.495672370618	Grass	0	0.7965	NA	Medium	0	NA	NA	Temperate_Soybean_Grass_Medium	CC-G-T	25.495672370618
16	Ksat_C	All	58	133.172087843976	Temperate	46	0.0315	194.018697746707	Soybean	17	0	25.495672370618	Grass	0	0.7965	NA	Fine	0	NA	NA	Temperate_Soybean_Grass_Fine	CC-G-T	25.495672370618
16	Ksat_C	All	58	133.172087843976	Temperate	46	0.0315	194.018697746707	Wheat	17	0	25.495672370618	Grass	0	0.7965	NA	Coarse	0	NA	NA	Temperate_Wheat_Grass_Coarse	CC-G-T	25.495672370618
16	Ksat_C	All	58	133.172087843976	Temperate	46	0.0315	194.018697746707	Wheat	17	0	25.495672370618	Grass	0	0.7965	NA	Medium	0	NA	NA	Temperate_Wheat_Grass_Medium	CC-G-T	25.495672370618
16	Ksat_C	All	58	133.172087843976	Temperate	46	0.0315	194.018697746707	Wheat	17	0	25.495672370618	Grass	0	0.7965	NA	Fine	0	NA	NA	Temperate_Wheat_Grass_Fine	CC-G-T	25.495672370618
16	Ksat_C	All	58	133.172087843976	Temperate	46	0.0315	194.018697746707	Vegetable	17	0	25.495672370618	Grass	3	0.7965	-10.4942934157043	Coarse	0	NA	NA	Temperate_Vegetable_Grass_Coarse	CC-G-T	61.3388972141358
16	Ksat_C	All	58	133.172087843976	Temperate	46	0.0315	194.018697746707	Vegetable	17	0	25.495672370618	Grass	3	0.7965	-10.4942934157043	Medium	3	NA	-10.4942934157043	Temperate_Vegetable_Grass_Medium	CC-G-T	61.3388972141358
16	Ksat_C	All	58	133.172087843976	Temperate	46	0.0315	194.018697746707	Vegetable	17	0	25.495672370618	Grass	3	0.7965	-10.4942934157043	Fine	0	NA	NA	Temperate_Vegetable_Grass_Fine	CC-G-T	61.3388972141358
16	Ksat_C	All	58	133.172087843976	Temperate	46	0.0315	194.018697746707	CS	17	0	25.495672370618	Grass	6	0.7965	11.9462417313604	Coarse	0	NA	NA	Temperate_CS_Grass_Coarse	CC-G-T	11.9462417313604
16	Ksat_C	All	58	133.172087843976	Temperate	46	0.0315	194.018697746707	CS	17	0	25.495672370618	Grass	6	0.7965	11.9462417313604	Medium	6	NA	12.1176257313608	Temperate_CS_Grass_Medium	CC-G-T	12.1176257313608
16	Ksat_C	All	58	133.172087843976	Temperate	46	0.0315	194.018697746707	CS	17	0	25.495672370618	Grass	6	0.7965	11.9462417313604	Fine	0	NA	NA	Temperate_CS_Grass_Fine	CC-G-T	11.9462417313604
16	Ksat_C	All	58	133.172087843976	Temperate	46	0.0315	194.018697746707	CSW	17	0	25.495672370618	Grass	0	0.7965	NA	Coarse	0	NA	NA	Temperate_CSW_Grass_Coarse	CC-G-T	25.495672370618
16	Ksat_C	All	58	133.172087843976	Temperate	46	0.0315	194.018697746707	CSW	17	0	25.495672370618	Grass	0	0.7965	NA	Medium	0	NA	NA	Temperate_CSW_Grass_Medium	CC-G-T	25.495672370618
16	Ksat_C	All	58	133.172087843976	Temperate	46	0.0315	194.018697746707	CSW	17	0	25.495672370618	Grass	0	0.7965	NA	Fine	0	NA	NA	Temperate_CSW_Grass_Fine	CC-G-T	25.495672370618
16	Ksat_C	All	58	133.172087843976	Temperate	46	0.0315	194.018697746707	Other	17	0	25.495672370618	Grass	0	0.7965	NA	Coarse	0	NA	NA	Temperate_Other_Grass_Coarse	CC-G-T	25.495672370618
16	Ksat_C	All	58	133.172087843976	Temperate	46	0.0315	194.018697746707	Other	17	0	25.495672370618	Grass	0	0.7965	NA	Medium	0	NA	NA	Temperate_Other_Grass_Medium	CC-G-T	25.495672370618
16	Ksat_C	All	58	133.172087843976	Temperate	46	0.0315	194.018697746707	Other	17	0	25.495672370618	Grass	0	0.7965	NA	Fine	0	NA	NA	Temperate_Other_Grass_Fine	CC-G-T	25.495672370618
16	Ksat_C	All	58	133.172087843976	Temperate	46	0.0315	194.018697746707	Corn	6	0	59.5066139935728	MTT	3	0.0314	4.34356950078094	Coarse	3	NA	4.34356950078094	Temperate_Corn_MTT_Coarse	CC-G-T	68.7578286723785
16	Ksat_C	All	58	133.172087843976	Temperate	46	0.0315	194.018697746707	Corn	6	0	59.5066139935728	MTT	3	0.0314	4.34356950078094	Medium	0	NA	NA	Temperate_Corn_MTT_Medium	CC-G-T	68.7578286723785
16	Ksat_C	All	58	133.172087843976	Temperate	46	0.0315	194.018697746707	Corn	6	0	59.5066139935728	MTT	3	0.0314	4.34356950078094	Fine	0	NA	NA	Temperate_Corn_MTT_Fine	CC-G-T	68.7578286723785
16	Ksat_C	All	58	133.172087843976	Temperate	46	0.0315	194.018697746707	Soybean	6	0	59.5066139935728	MTT	0	0.0314	NA	Coarse	0	NA	NA	Temperate_Soybean_MTT_Coarse	CC-G-T	59.5066139935728
16	Ksat_C	All	58	133.172087843976	Temperate	46	0.0315	194.018697746707	Soybean	6	0	59.5066139935728	MTT	0	0.0314	NA	Medium	0	NA	NA	Temperate_Soybean_MTT_Medium	CC-G-T	59.5066139935728
16	Ksat_C	All	58	133.172087843976	Temperate	46	0.0315	194.018697746707	Soybean	6	0	59.5066139935728	MTT	0	0.0314	NA	Fine	0	NA	NA	Temperate_Soybean_MTT_Fine	CC-G-T	59.5066139935728
16	Ksat_C	All	58	133.172087843976	Temperate	46	0.0315	194.018697746707	Wheat	6	0	59.5066139935728	MTT	0	0.0314	NA	Coarse	0	NA	NA	Temperate_Wheat_MTT_Coarse	CC-G-T	59.5066139935728
16	Ksat_C	All	58	133.172087843976	Temperate	46	0.0315	194.018697746707	Wheat	6	0	59.5066139935728	MTT	0	0.0314	NA	Medium	0	NA	NA	Temperate_Wheat_MTT_Medium	CC-G-T	59.5066139935728
16	Ksat_C	All	58	133.172087843976	Temperate	46	0.0315	194.018697746707	Wheat	6	0	59.5066139935728	MTT	0	0.0314	NA	Fine	0	NA	NA	Temperate_Wheat_MTT_Fine	CC-G-T	59.5066139935728
16	Ksat_C	All	58	133.172087843976	Temperate	46	0.0315	194.018697746707	Vegetable	6	0	59.5066139935728	MTT	0	0.0314	NA	Coarse	0	NA	NA	Temperate_Vegetable_MTT_Coarse	CC-G-T	59.5066139935728
16	Ksat_C	All	58	133.172087843976	Temperate	46	0.0315	194.018697746707	Vegetable	6	0	59.5066139935728	MTT	0	0.0314	NA	Medium	0	NA	NA	Temperate_Vegetable_MTT_Medium	CC-G-T	59.5066139935728
16	Ksat_C	All	58	133.172087843976	Temperate	46	0.0315	194.018697746707	Vegetable	6	0	59.5066139935728	MTT	0	0.0314	NA	Fine	0	NA	NA	Temperate_Vegetable_MTT_Fine	CC-G-T	59.5066139935728
16	Ksat_C	All	58	133.172087843976	Temperate	46	0.0315	194.018697746707	CS	6	0	59.5066139935728	MTT	0	0.0314	NA	Coarse	0	NA	NA	Temperate_CS_MTT_Coarse	CC-G-T	59.5066139935728
16	Ksat_C	All	58	133.172087843976	Temperate	46	0.0315	194.018697746707	CS	6	0	59.5066139935728	MTT	0	0.0314	NA	Medium	0	NA	NA	Temperate_CS_MTT_Medium	CC-G-T	59.5066139935728
16	Ksat_C	All	58	133.172087843976	Temperate	46	0.0315	194.018697746707	CS	6	0	59.5066139935728	MTT	0	0.0314	NA	Fine	0	NA	NA	Temperate_CS_MTT_Fine	CC-G-T	59.5066139935728
16	Ksat_C	All	58	133.172087843976	Temperate	46	0.0315	194.018697746707	CSW	6	0	59.5066139935728	MTT	0	0.0314	NA	Coarse	0	NA	NA	Temperate_CSW_MTT_Coarse	CC-G-T	59.5066139935728
16	Ksat_C	All	58	133.172087843976	Temperate	46	0.0315	194.018697746707	CSW	6	0	59.5066139935728	MTT	0	0.0314	NA	Medium	0	NA	NA	Temperate_CSW_MTT_Medium	CC-G-T	59.5066139935728
16	Ksat_C	All	58	133.172087843976	Temperate	46	0.0315	194.018697746707	CSW	6	0	59.5066139935728	MTT	0	0.0314	NA	Fine	0	NA	NA	Temperate_CSW_MTT_Fine	CC-G-T	59.5066139935728
16	Ksat_C	All	58	133.172087843976	Temperate	46	0.0315	194.018697746707	Other	6	0	59.5066139935728	MTT	3	0.0314	144.285137938304	Coarse	0	NA	NA	Temperate_Other_MTT_Coarse	CC-G-T	138.72861289114
16	Ksat_C	All	58	133.172087843976	Temperate	46	0.0315	194.018697746707	Other	6	0	59.5066139935728	MTT	3	0.0314	144.285137938304	Medium	3	NA	144.285137938304	Temperate_Other_MTT_Medium	CC-G-T	138.72861289114
16	Ksat_C	All	58	133.172087843976	Temperate	46	0.0315	194.018697746707	Other	6	0	59.5066139935728	MTT	3	0.0314	144.285137938304	Fine	0	NA	NA	Temperate_Other_MTT_Fine	CC-G-T	138.72861289114
16	Ksat_C	All	58	133.172087843976	Temperate	46	0.0315	194.018697746707	Corn	2	0	0.236939988974272	OtherCC	0	NA	NA	Coarse	0	NA	NA	Temperate_Corn_OtherCC_Coarse	CC-G-T	66.7045139164751
16	Ksat_C	All	58	133.172087843976	Temperate	46	0.0315	194.018697746707	Corn	2	0	0.236939988974272	OtherCC	0	NA	NA	Medium	0	NA	NA	Temperate_Corn_OtherCC_Medium	CC-G-T	66.7045139164751
16	Ksat_C	All	58	133.172087843976	Temperate	46	0.0315	194.018697746707	Corn	2	0	0.236939988974272	OtherCC	0	NA	NA	Fine	0	NA	NA	Temperate_Corn_OtherCC_Fine	CC-G-T	66.7045139164751
16	Ksat_C	All	58	133.172087843976	Temperate	46	0.0315	194.018697746707	Soybean	2	0	0.236939988974272	OtherCC	0	NA	NA	Coarse	0	NA	NA	Temperate_Soybean_OtherCC_Coarse	CC-G-T	66.7045139164751
16	Ksat_C	All	58	133.172087843976	Temperate	46	0.0315	194.018697746707	Soybean	2	0	0.236939988974272	OtherCC	0	NA	NA	Medium	0	NA	NA	Temperate_Soybean_OtherCC_Medium	CC-G-T	66.7045139164751
16	Ksat_C	All	58	133.172087843976	Temperate	46	0.0315	194.018697746707	Soybean	2	0	0.236939988974272	OtherCC	0	NA	NA	Fine	0	NA	NA	Temperate_Soybean_OtherCC_Fine	CC-G-T	66.7045139164751
16	Ksat_C	All	58	133.172087843976	Temperate	46	0.0315	194.018697746707	Wheat	2	0	0.236939988974272	OtherCC	0	NA	NA	Coarse	0	NA	NA	Temperate_Wheat_OtherCC_Coarse	CC-G-T	66.7045139164751
16	Ksat_C	All	58	133.172087843976	Temperate	46	0.0315	194.018697746707	Wheat	2	0	0.236939988974272	OtherCC	0	NA	NA	Medium	0	NA	NA	Temperate_Wheat_OtherCC_Medium	CC-G-T	66.7045139164751
16	Ksat_C	All	58	133.172087843976	Temperate	46	0.0315	194.018697746707	Wheat	2	0	0.236939988974272	OtherCC	0	NA	NA	Fine	0	NA	NA	Temperate_Wheat_OtherCC_Fine	CC-G-T	66.7045139164751
16	Ksat_C	All	58	133.172087843976	Temperate	46	0.0315	194.018697746707	Vegetable	2	0	0.236939988974272	OtherCC	0	NA	NA	Coarse	0	NA	NA	Temperate_Vegetable_OtherCC_Coarse	CC-G-T	66.7045139164751
16	Ksat_C	All	58	133.172087843976	Temperate	46	0.0315	194.018697746707	Vegetable	2	0	0.236939988974272	OtherCC	0	NA	NA	Medium	0	NA	NA	Temperate_Vegetable_OtherCC_Medium	CC-G-T	66.7045139164751
16	Ksat_C	All	58	133.172087843976	Temperate	46	0.0315	194.018697746707	Vegetable	2	0	0.236939988974272	OtherCC	0	NA	NA	Fine	0	NA	NA	Temperate_Vegetable_OtherCC_Fine	CC-G-T	66.7045139164751
16	Ksat_C	All	58	133.172087843976	Temperate	46	0.0315	194.018697746707	CS	2	0	0.236939988974272	OtherCC	0	NA	NA	Coarse	0	NA	NA	Temperate_CS_OtherCC_Coarse	CC-G-T	66.7045139164751
16	Ksat_C	All	58	133.172087843976	Temperate	46	0.0315	194.018697746707	CS	2	0	0.236939988974272	OtherCC	0	NA	NA	Medium	0	NA	NA	Temperate_CS_OtherCC_Medium	CC-G-T	66.7045139164751
16	Ksat_C	All	58	133.172087843976	Temperate	46	0.0315	194.018697746707	CS	2	0	0.236939988974272	OtherCC	0	NA	NA	Fine	0	NA	NA	Temperate_CS_OtherCC_Fine	CC-G-T	66.7045139164751
16	Ksat_C	All	58	133.172087843976	Temperate	46	0.0315	194.018697746707	CSW	2	0	0.236939988974272	OtherCC	0	NA	NA	Coarse	0	NA	NA	Temperate_CSW_OtherCC_Coarse	CC-G-T	66.7045139164751
16	Ksat_C	All	58	133.172087843976	Temperate	46	0.0315	194.018697746707	CSW	2	0	0.236939988974272	OtherCC	0	NA	NA	Medium	0	NA	NA	Temperate_CSW_OtherCC_Medium	CC-G-T	66.7045139164751
16	Ksat_C	All	58	133.172087843976	Temperate	46	0.0315	194.018697746707	CSW	2	0	0.236939988974272	OtherCC	0	NA	NA	Fine	0	NA	NA	Temperate_CSW_OtherCC_Fine	CC-G-T	66.7045139164751
16	Ksat_C	All	58	133.172087843976	Temperate	46	0.0315	194.018697746707	Other	2	0	0.236939988974272	OtherCC	2	NA	0.236939988974272	Coarse	0	NA	NA	Temperate_Other_OtherCC_Coarse	CC-G-T	66.7045139164751
16	Ksat_C	All	58	133.172087843976	Temperate	46	0.0315	194.018697746707	Other	2	0	0.236939988974272	OtherCC	2	NA	0.236939988974272	Medium	2	NA	0.236939988974272	Temperate_Other_OtherCC_Medium	CC-G-T	66.7045139164751
16	Ksat_C	All	58	133.172087843976	Temperate	46	0.0315	194.018697746707	Other	2	0	0.236939988974272	OtherCC	2	NA	0.236939988974272	Fine	0	NA	NA	Temperate_Other_OtherCC_Fine	CC-G-T	66.7045139164751
16	Ksat_C	All	58	133.172087843976	Boreal	8	0.0315	-1.99572477570189	Corn	0	NA	NA	Legume	0	NA	NA	Coarse	0	NA	NA	Boreal_Corn_Legume_Coarse	CC-G-T	-1.99572477570189
16	Ksat_C	All	58	133.172087843976	Boreal	8	0.0315	-1.99572477570189	Corn	0	NA	NA	Legume	0	NA	NA	Medium	0	NA	NA	Boreal_Corn_Legume_Medium	CC-G-T	-1.99572477570189
16	Ksat_C	All	58	133.172087843976	Boreal	8	0.0315	-1.99572477570189	Corn	0	NA	NA	Legume	0	NA	NA	Fine	0	NA	NA	Boreal_Corn_Legume_Fine	CC-G-T	-1.99572477570189
16	Ksat_C	All	58	133.172087843976	Boreal	8	0.0315	-1.99572477570189	Soybean	0	NA	NA	Legume	0	NA	NA	Coarse	0	NA	NA	Boreal_Soybean_Legume_Coarse	CC-G-T	-1.99572477570189
16	Ksat_C	All	58	133.172087843976	Boreal	8	0.0315	-1.99572477570189	Soybean	0	NA	NA	Legume	0	NA	NA	Medium	0	NA	NA	Boreal_Soybean_Legume_Medium	CC-G-T	-1.99572477570189
16	Ksat_C	All	58	133.172087843976	Boreal	8	0.0315	-1.99572477570189	Soybean	0	NA	NA	Legume	0	NA	NA	Fine	0	NA	NA	Boreal_Soybean_Legume_Fine	CC-G-T	-1.99572477570189
16	Ksat_C	All	58	133.172087843976	Boreal	8	0.0315	-1.99572477570189	Wheat	0	NA	NA	Legume	0	NA	NA	Coarse	0	NA	NA	Boreal_Wheat_Legume_Coarse	CC-G-T	-1.99572477570189
16	Ksat_C	All	58	133.172087843976	Boreal	8	0.0315	-1.99572477570189	Wheat	0	NA	NA	Legume	0	NA	NA	Medium	0	NA	NA	Boreal_Wheat_Legume_Medium	CC-G-T	-1.99572477570189
16	Ksat_C	All	58	133.172087843976	Boreal	8	0.0315	-1.99572477570189	Wheat	0	NA	NA	Legume	0	NA	NA	Fine	0	NA	NA	Boreal_Wheat_Legume_Fine	CC-G-T	-1.99572477570189
16	Ksat_C	All	58	133.172087843976	Boreal	8	0.0315	-1.99572477570189	Vegetable	0	NA	NA	Legume	0	NA	NA	Coarse	0	NA	NA	Boreal_Vegetable_Legume_Coarse	CC-G-T	-1.99572477570189
16	Ksat_C	All	58	133.172087843976	Boreal	8	0.0315	-1.99572477570189	Vegetable	0	NA	NA	Legume	0	NA	NA	Medium	0	NA	NA	Boreal_Vegetable_Legume_Medium	CC-G-T	-1.99572477570189
16	Ksat_C	All	58	133.172087843976	Boreal	8	0.0315	-1.99572477570189	Vegetable	0	NA	NA	Legume	0	NA	NA	Fine	0	NA	NA	Boreal_Vegetable_Legume_Fine	CC-G-T	-1.99572477570189
16	Ksat_C	All	58	133.172087843976	Boreal	8	0.0315	-1.99572477570189	CS	0	NA	NA	Legume	0	NA	NA	Coarse	0	NA	NA	Boreal_CS_Legume_Coarse	CC-G-T	-1.99572477570189
16	Ksat_C	All	58	133.172087843976	Boreal	8	0.0315	-1.99572477570189	CS	0	NA	NA	Legume	0	NA	NA	Medium	0	NA	NA	Boreal_CS_Legume_Medium	CC-G-T	-1.99572477570189
16	Ksat_C	All	58	133.172087843976	Boreal	8	0.0315	-1.99572477570189	CS	0	NA	NA	Legume	0	NA	NA	Fine	0	NA	NA	Boreal_CS_Legume_Fine	CC-G-T	-1.99572477570189
16	Ksat_C	All	58	133.172087843976	Boreal	8	0.0315	-1.99572477570189	CSW	0	NA	NA	Legume	0	NA	NA	Coarse	0	NA	NA	Boreal_CSW_Legume_Coarse	CC-G-T	-1.99572477570189
16	Ksat_C	All	58	133.172087843976	Boreal	8	0.0315	-1.99572477570189	CSW	0	NA	NA	Legume	0	NA	NA	Medium	0	NA	NA	Boreal_CSW_Legume_Medium	CC-G-T	-1.99572477570189
16	Ksat_C	All	58	133.172087843976	Boreal	8	0.0315	-1.99572477570189	CSW	0	NA	NA	Legume	0	NA	NA	Fine	0	NA	NA	Boreal_CSW_Legume_Fine	CC-G-T	-1.99572477570189
16	Ksat_C	All	58	133.172087843976	Boreal	8	0.0315	-1.99572477570189	Other	0	NA	NA	Legume	0	NA	NA	Coarse	0	NA	NA	Boreal_Other_Legume_Coarse	CC-G-T	-1.99572477570189
16	Ksat_C	All	58	133.172087843976	Boreal	8	0.0315	-1.99572477570189	Other	0	NA	NA	Legume	0	NA	NA	Medium	0	NA	NA	Boreal_Other_Legume_Medium	CC-G-T	-1.99572477570189
16	Ksat_C	All	58	133.172087843976	Boreal	8	0.0315	-1.99572477570189	Other	0	NA	NA	Legume	0	NA	NA	Fine	0	NA	NA	Boreal_Other_Legume_Fine	CC-G-T	-1.99572477570189
16	Ksat_C	All	58	133.172087843976	Boreal	8	0.0315	-1.99572477570189	Corn	8	NA	-0.348911472065028	Grass	0	NA	NA	Coarse	0	NA	NA	Boreal_Corn_Grass_Coarse	CC-G-T	-0.348911472065028
16	Ksat_C	All	58	133.172087843976	Boreal	8	0.0315	-1.99572477570189	Corn	8	NA	-0.348911472065028	Grass	0	NA	NA	Medium	0	NA	NA	Boreal_Corn_Grass_Medium	CC-G-T	-0.348911472065028
16	Ksat_C	All	58	133.172087843976	Boreal	8	0.0315	-1.99572477570189	Corn	8	NA	-0.348911472065028	Grass	0	NA	NA	Fine	0	NA	NA	Boreal_Corn_Grass_Fine	CC-G-T	-0.348911472065028
16	Ksat_C	All	58	133.172087843976	Boreal	8	0.0315	-1.99572477570189	Soybean	8	NA	-0.348911472065028	Grass	0	NA	NA	Coarse	0	NA	NA	Boreal_Soybean_Grass_Coarse	CC-G-T	-0.348911472065028
16	Ksat_C	All	58	133.172087843976	Boreal	8	0.0315	-1.99572477570189	Soybean	8	NA	-0.348911472065028	Grass	0	NA	NA	Medium	0	NA	NA	Boreal_Soybean_Grass_Medium	CC-G-T	-0.348911472065028
16	Ksat_C	All	58	133.172087843976	Boreal	8	0.0315	-1.99572477570189	Soybean	8	NA	-0.348911472065028	Grass	0	NA	NA	Fine	0	NA	NA	Boreal_Soybean_Grass_Fine	CC-G-T	-0.348911472065028
16	Ksat_C	All	58	133.172087843976	Boreal	8	0.0315	-1.99572477570189	Wheat	8	NA	-0.348911472065028	Grass	0	NA	NA	Coarse	0	NA	NA	Boreal_Wheat_Grass_Coarse	CC-G-T	-0.348911472065028
16	Ksat_C	All	58	133.172087843976	Boreal	8	0.0315	-1.99572477570189	Wheat	8	NA	-0.348911472065028	Grass	0	NA	NA	Medium	0	NA	NA	Boreal_Wheat_Grass_Medium	CC-G-T	-0.348911472065028
16	Ksat_C	All	58	133.172087843976	Boreal	8	0.0315	-1.99572477570189	Wheat	8	NA	-0.348911472065028	Grass	0	NA	NA	Fine	0	NA	NA	Boreal_Wheat_Grass_Fine	CC-G-T	-0.348911472065028
16	Ksat_C	All	58	133.172087843976	Boreal	8	0.0315	-1.99572477570189	Vegetable	8	NA	-0.348911472065028	Grass	0	NA	NA	Coarse	0	NA	NA	Boreal_Vegetable_Grass_Coarse	CC-G-T	-0.348911472065028
16	Ksat_C	All	58	133.172087843976	Boreal	8	0.0315	-1.99572477570189	Vegetable	8	NA	-0.348911472065028	Grass	0	NA	NA	Medium	0	NA	NA	Boreal_Vegetable_Grass_Medium	CC-G-T	-0.348911472065028
16	Ksat_C	All	58	133.172087843976	Boreal	8	0.0315	-1.99572477570189	Vegetable	8	NA	-0.348911472065028	Grass	0	NA	NA	Fine	0	NA	NA	Boreal_Vegetable_Grass_Fine	CC-G-T	-0.348911472065028
16	Ksat_C	All	58	133.172087843976	Boreal	8	0.0315	-1.99572477570189	CS	8	NA	-0.348911472065028	Grass	8	NA	-0.76034021145045	Coarse	0	NA	NA	Boreal_CS_Grass_Coarse	CC-G-T	-0.76034021145045
16	Ksat_C	All	58	133.172087843976	Boreal	8	0.0315	-1.99572477570189	CS	8	NA	-0.348911472065028	Grass	8	NA	-0.76034021145045	Medium	8	NA	-0.136460405578864	Boreal_CS_Grass_Medium	CC-G-T	-0.136460405578864
16	Ksat_C	All	58	133.172087843976	Boreal	8	0.0315	-1.99572477570189	CS	8	NA	-0.348911472065028	Grass	8	NA	-0.76034021145045	Fine	0	NA	NA	Boreal_CS_Grass_Fine	CC-G-T	-0.76034021145045
16	Ksat_C	All	58	133.172087843976	Boreal	8	0.0315	-1.99572477570189	CSW	8	NA	-0.348911472065028	Grass	0	NA	NA	Coarse	0	NA	NA	Boreal_CSW_Grass_Coarse	CC-G-T	-0.348911472065028
16	Ksat_C	All	58	133.172087843976	Boreal	8	0.0315	-1.99572477570189	CSW	8	NA	-0.348911472065028	Grass	0	NA	NA	Medium	0	NA	NA	Boreal_CSW_Grass_Medium	CC-G-T	-0.348911472065028
16	Ksat_C	All	58	133.172087843976	Boreal	8	0.0315	-1.99572477570189	CSW	8	NA	-0.348911472065028	Grass	0	NA	NA	Fine	0	NA	NA	Boreal_CSW_Grass_Fine	CC-G-T	-0.348911472065028
16	Ksat_C	All	58	133.172087843976	Boreal	8	0.0315	-1.99572477570189	Other	8	NA	-0.348911472065028	Grass	0	NA	NA	Coarse	0	NA	NA	Boreal_Other_Grass_Coarse	CC-G-T	-0.348911472065028
16	Ksat_C	All	58	133.172087843976	Boreal	8	0.0315	-1.99572477570189	Other	8	NA	-0.348911472065028	Grass	0	NA	NA	Medium	0	NA	NA	Boreal_Other_Grass_Medium	CC-G-T	-0.348911472065028
16	Ksat_C	All	58	133.172087843976	Boreal	8	0.0315	-1.99572477570189	Other	8	NA	-0.348911472065028	Grass	0	NA	NA	Fine	0	NA	NA	Boreal_Other_Grass_Fine	CC-G-T	-0.348911472065028
16	Ksat_C	All	58	133.172087843976	Boreal	8	0.0315	-1.99572477570189	Corn	0	NA	NA	MTT	0	NA	NA	Coarse	0	NA	NA	Boreal_Corn_MTT_Coarse	CC-G-T	-1.99572477570189
16	Ksat_C	All	58	133.172087843976	Boreal	8	0.0315	-1.99572477570189	Corn	0	NA	NA	MTT	0	NA	NA	Medium	0	NA	NA	Boreal_Corn_MTT_Medium	CC-G-T	-1.99572477570189
16	Ksat_C	All	58	133.172087843976	Boreal	8	0.0315	-1.99572477570189	Corn	0	NA	NA	MTT	0	NA	NA	Fine	0	NA	NA	Boreal_Corn_MTT_Fine	CC-G-T	-1.99572477570189
16	Ksat_C	All	58	133.172087843976	Boreal	8	0.0315	-1.99572477570189	Soybean	0	NA	NA	MTT	0	NA	NA	Coarse	0	NA	NA	Boreal_Soybean_MTT_Coarse	CC-G-T	-1.99572477570189
16	Ksat_C	All	58	133.172087843976	Boreal	8	0.0315	-1.99572477570189	Soybean	0	NA	NA	MTT	0	NA	NA	Medium	0	NA	NA	Boreal_Soybean_MTT_Medium	CC-G-T	-1.99572477570189
16	Ksat_C	All	58	133.172087843976	Boreal	8	0.0315	-1.99572477570189	Soybean	0	NA	NA	MTT	0	NA	NA	Fine	0	NA	NA	Boreal_Soybean_MTT_Fine	CC-G-T	-1.99572477570189
16	Ksat_C	All	58	133.172087843976	Boreal	8	0.0315	-1.99572477570189	Wheat	0	NA	NA	MTT	0	NA	NA	Coarse	0	NA	NA	Boreal_Wheat_MTT_Coarse	CC-G-T	-1.99572477570189
16	Ksat_C	All	58	133.172087843976	Boreal	8	0.0315	-1.99572477570189	Wheat	0	NA	NA	MTT	0	NA	NA	Medium	0	NA	NA	Boreal_Wheat_MTT_Medium	CC-G-T	-1.99572477570189
16	Ksat_C	All	58	133.172087843976	Boreal	8	0.0315	-1.99572477570189	Wheat	0	NA	NA	MTT	0	NA	NA	Fine	0	NA	NA	Boreal_Wheat_MTT_Fine	CC-G-T	-1.99572477570189
16	Ksat_C	All	58	133.172087843976	Boreal	8	0.0315	-1.99572477570189	Vegetable	0	NA	NA	MTT	0	NA	NA	Coarse	0	NA	NA	Boreal_Vegetable_MTT_Coarse	CC-G-T	-1.99572477570189
16	Ksat_C	All	58	133.172087843976	Boreal	8	0.0315	-1.99572477570189	Vegetable	0	NA	NA	MTT	0	NA	NA	Medium	0	NA	NA	Boreal_Vegetable_MTT_Medium	CC-G-T	-1.99572477570189
16	Ksat_C	All	58	133.172087843976	Boreal	8	0.0315	-1.99572477570189	Vegetable	0	NA	NA	MTT	0	NA	NA	Fine	0	NA	NA	Boreal_Vegetable_MTT_Fine	CC-G-T	-1.99572477570189
16	Ksat_C	All	58	133.172087843976	Boreal	8	0.0315	-1.99572477570189	CS	0	NA	NA	MTT	0	NA	NA	Coarse	0	NA	NA	Boreal_CS_MTT_Coarse	CC-G-T	-1.99572477570189
16	Ksat_C	All	58	133.172087843976	Boreal	8	0.0315	-1.99572477570189	CS	0	NA	NA	MTT	0	NA	NA	Medium	0	NA	NA	Boreal_CS_MTT_Medium	CC-G-T	-1.99572477570189
16	Ksat_C	All	58	133.172087843976	Boreal	8	0.0315	-1.99572477570189	CS	0	NA	NA	MTT	0	NA	NA	Fine	0	NA	NA	Boreal_CS_MTT_Fine	CC-G-T	-1.99572477570189
16	Ksat_C	All	58	133.172087843976	Boreal	8	0.0315	-1.99572477570189	CSW	0	NA	NA	MTT	0	NA	NA	Coarse	0	NA	NA	Boreal_CSW_MTT_Coarse	CC-G-T	-1.99572477570189
16	Ksat_C	All	58	133.172087843976	Boreal	8	0.0315	-1.99572477570189	CSW	0	NA	NA	MTT	0	NA	NA	Medium	0	NA	NA	Boreal_CSW_MTT_Medium	CC-G-T	-1.99572477570189
16	Ksat_C	All	58	133.172087843976	Boreal	8	0.0315	-1.99572477570189	CSW	0	NA	NA	MTT	0	NA	NA	Fine	0	NA	NA	Boreal_CSW_MTT_Fine	CC-G-T	-1.99572477570189
16	Ksat_C	All	58	133.172087843976	Boreal	8	0.0315	-1.99572477570189	Other	0	NA	NA	MTT	0	NA	NA	Coarse	0	NA	NA	Boreal_Other_MTT_Coarse	CC-G-T	-1.99572477570189
16	Ksat_C	All	58	133.172087843976	Boreal	8	0.0315	-1.99572477570189	Other	0	NA	NA	MTT	0	NA	NA	Medium	0	NA	NA	Boreal_Other_MTT_Medium	CC-G-T	-1.99572477570189
16	Ksat_C	All	58	133.172087843976	Boreal	8	0.0315	-1.99572477570189	Other	0	NA	NA	MTT	0	NA	NA	Fine	0	NA	NA	Boreal_Other_MTT_Fine	CC-G-T	-1.99572477570189
16	Ksat_C	All	58	133.172087843976	Boreal	8	0.0315	-1.99572477570189	Corn	0	NA	NA	OtherCC	0	NA	NA	Coarse	0	NA	NA	Boreal_Corn_OtherCC_Coarse	CC-G-T	-1.99572477570189
16	Ksat_C	All	58	133.172087843976	Boreal	8	0.0315	-1.99572477570189	Corn	0	NA	NA	OtherCC	0	NA	NA	Medium	0	NA	NA	Boreal_Corn_OtherCC_Medium	CC-G-T	-1.99572477570189
16	Ksat_C	All	58	133.172087843976	Boreal	8	0.0315	-1.99572477570189	Corn	0	NA	NA	OtherCC	0	NA	NA	Fine	0	NA	NA	Boreal_Corn_OtherCC_Fine	CC-G-T	-1.99572477570189
16	Ksat_C	All	58	133.172087843976	Boreal	8	0.0315	-1.99572477570189	Soybean	0	NA	NA	OtherCC	0	NA	NA	Coarse	0	NA	NA	Boreal_Soybean_OtherCC_Coarse	CC-G-T	-1.99572477570189
16	Ksat_C	All	58	133.172087843976	Boreal	8	0.0315	-1.99572477570189	Soybean	0	NA	NA	OtherCC	0	NA	NA	Medium	0	NA	NA	Boreal_Soybean_OtherCC_Medium	CC-G-T	-1.99572477570189
16	Ksat_C	All	58	133.172087843976	Boreal	8	0.0315	-1.99572477570189	Soybean	0	NA	NA	OtherCC	0	NA	NA	Fine	0	NA	NA	Boreal_Soybean_OtherCC_Fine	CC-G-T	-1.99572477570189
16	Ksat_C	All	58	133.172087843976	Boreal	8	0.0315	-1.99572477570189	Wheat	0	NA	NA	OtherCC	0	NA	NA	Coarse	0	NA	NA	Boreal_Wheat_OtherCC_Coarse	CC-G-T	-1.99572477570189
16	Ksat_C	All	58	133.172087843976	Boreal	8	0.0315	-1.99572477570189	Wheat	0	NA	NA	OtherCC	0	NA	NA	Medium	0	NA	NA	Boreal_Wheat_OtherCC_Medium	CC-G-T	-1.99572477570189
16	Ksat_C	All	58	133.172087843976	Boreal	8	0.0315	-1.99572477570189	Wheat	0	NA	NA	OtherCC	0	NA	NA	Fine	0	NA	NA	Boreal_Wheat_OtherCC_Fine	CC-G-T	-1.99572477570189
16	Ksat_C	All	58	133.172087843976	Boreal	8	0.0315	-1.99572477570189	Vegetable	0	NA	NA	OtherCC	0	NA	NA	Coarse	0	NA	NA	Boreal_Vegetable_OtherCC_Coarse	CC-G-T	-1.99572477570189
16	Ksat_C	All	58	133.172087843976	Boreal	8	0.0315	-1.99572477570189	Vegetable	0	NA	NA	OtherCC	0	NA	NA	Medium	0	NA	NA	Boreal_Vegetable_OtherCC_Medium	CC-G-T	-1.99572477570189
16	Ksat_C	All	58	133.172087843976	Boreal	8	0.0315	-1.99572477570189	Vegetable	0	NA	NA	OtherCC	0	NA	NA	Fine	0	NA	NA	Boreal_Vegetable_OtherCC_Fine	CC-G-T	-1.99572477570189
16	Ksat_C	All	58	133.172087843976	Boreal	8	0.0315	-1.99572477570189	CS	0	NA	NA	OtherCC	0	NA	NA	Coarse	0	NA	NA	Boreal_CS_OtherCC_Coarse	CC-G-T	-1.99572477570189
16	Ksat_C	All	58	133.172087843976	Boreal	8	0.0315	-1.99572477570189	CS	0	NA	NA	OtherCC	0	NA	NA	Medium	0	NA	NA	Boreal_CS_OtherCC_Medium	CC-G-T	-1.99572477570189
16	Ksat_C	All	58	133.172087843976	Boreal	8	0.0315	-1.99572477570189	CS	0	NA	NA	OtherCC	0	NA	NA	Fine	0	NA	NA	Boreal_CS_OtherCC_Fine	CC-G-T	-1.99572477570189
16	Ksat_C	All	58	133.172087843976	Boreal	8	0.0315	-1.99572477570189	CSW	0	NA	NA	OtherCC	0	NA	NA	Coarse	0	NA	NA	Boreal_CSW_OtherCC_Coarse	CC-G-T	-1.99572477570189
16	Ksat_C	All	58	133.172087843976	Boreal	8	0.0315	-1.99572477570189	CSW	0	NA	NA	OtherCC	0	NA	NA	Medium	0	NA	NA	Boreal_CSW_OtherCC_Medium	CC-G-T	-1.99572477570189
16	Ksat_C	All	58	133.172087843976	Boreal	8	0.0315	-1.99572477570189	CSW	0	NA	NA	OtherCC	0	NA	NA	Fine	0	NA	NA	Boreal_CSW_OtherCC_Fine	CC-G-T	-1.99572477570189
16	Ksat_C	All	58	133.172087843976	Boreal	8	0.0315	-1.99572477570189	Other	0	NA	NA	OtherCC	0	NA	NA	Coarse	0	NA	NA	Boreal_Other_OtherCC_Coarse	CC-G-T	-1.99572477570189
16	Ksat_C	All	58	133.172087843976	Boreal	8	0.0315	-1.99572477570189	Other	0	NA	NA	OtherCC	0	NA	NA	Medium	0	NA	NA	Boreal_Other_OtherCC_Medium	CC-G-T	-1.99572477570189
16	Ksat_C	All	58	133.172087843976	Boreal	8	0.0315	-1.99572477570189	Other	0	NA	NA	OtherCC	0	NA	NA	Fine	0	NA	NA	Boreal_Other_OtherCC_Fine	CC-G-T	-1.99572477570189
23	Weed_C	All	281	-44.884686864203	Tropical	6	0.092	-52.2677686123433	Corn	6	NA	-52.380255127107	Legume	6	NA	-52.287943597748	Coarse	6	NA	-52.0622682261786	Tropical_Corn_Legume_Coarse	CC-G-T	-52.0622682261786
23	Weed_C	All	281	-44.884686864203	Tropical	6	0.092	-52.2677686123433	Corn	6	NA	-52.380255127107	Legume	6	NA	-52.287943597748	Medium	0	NA	NA	Tropical_Corn_Legume_Medium	CC-G-T	-52.287943597748
23	Weed_C	All	281	-44.884686864203	Tropical	6	0.092	-52.2677686123433	Corn	6	NA	-52.380255127107	Legume	6	NA	-52.287943597748	Fine	0	NA	NA	Tropical_Corn_Legume_Fine	CC-G-T	-52.287943597748
23	Weed_C	All	281	-44.884686864203	Tropical	6	0.092	-52.2677686123433	Soybean	6	NA	-52.380255127107	Legume	0	NA	NA	Coarse	0	NA	NA	Tropical_Soybean_Legume_Coarse	CC-G-T	-52.380255127107
23	Weed_C	All	281	-44.884686864203	Tropical	6	0.092	-52.2677686123433	Soybean	6	NA	-52.380255127107	Legume	0	NA	NA	Medium	0	NA	NA	Tropical_Soybean_Legume_Medium	CC-G-T	-52.380255127107
23	Weed_C	All	281	-44.884686864203	Tropical	6	0.092	-52.2677686123433	Soybean	6	NA	-52.380255127107	Legume	0	NA	NA	Fine	0	NA	NA	Tropical_Soybean_Legume_Fine	CC-G-T	-52.380255127107
23	Weed_C	All	281	-44.884686864203	Tropical	6	0.092	-52.2677686123433	Wheat	6	NA	-52.380255127107	Legume	0	NA	NA	Coarse	0	NA	NA	Tropical_Wheat_Legume_Coarse	CC-G-T	-52.380255127107
23	Weed_C	All	281	-44.884686864203	Tropical	6	0.092	-52.2677686123433	Wheat	6	NA	-52.380255127107	Legume	0	NA	NA	Medium	0	NA	NA	Tropical_Wheat_Legume_Medium	CC-G-T	-52.380255127107
23	Weed_C	All	281	-44.884686864203	Tropical	6	0.092	-52.2677686123433	Wheat	6	NA	-52.380255127107	Legume	0	NA	NA	Fine	0	NA	NA	Tropical_Wheat_Legume_Fine	CC-G-T	-52.380255127107
23	Weed_C	All	281	-44.884686864203	Tropical	6	0.092	-52.2677686123433	Vegetable	6	NA	-52.380255127107	Legume	0	NA	NA	Coarse	0	NA	NA	Tropical_Vegetable_Legume_Coarse	CC-G-T	-52.380255127107
23	Weed_C	All	281	-44.884686864203	Tropical	6	0.092	-52.2677686123433	Vegetable	6	NA	-52.380255127107	Legume	0	NA	NA	Medium	0	NA	NA	Tropical_Vegetable_Legume_Medium	CC-G-T	-52.380255127107
23	Weed_C	All	281	-44.884686864203	Tropical	6	0.092	-52.2677686123433	Vegetable	6	NA	-52.380255127107	Legume	0	NA	NA	Fine	0	NA	NA	Tropical_Vegetable_Legume_Fine	CC-G-T	-52.380255127107
23	Weed_C	All	281	-44.884686864203	Tropical	6	0.092	-52.2677686123433	CS	6	NA	-52.380255127107	Legume	0	NA	NA	Coarse	0	NA	NA	Tropical_CS_Legume_Coarse	CC-G-T	-52.380255127107
23	Weed_C	All	281	-44.884686864203	Tropical	6	0.092	-52.2677686123433	CS	6	NA	-52.380255127107	Legume	0	NA	NA	Medium	0	NA	NA	Tropical_CS_Legume_Medium	CC-G-T	-52.380255127107
23	Weed_C	All	281	-44.884686864203	Tropical	6	0.092	-52.2677686123433	CS	6	NA	-52.380255127107	Legume	0	NA	NA	Fine	0	NA	NA	Tropical_CS_Legume_Fine	CC-G-T	-52.380255127107
23	Weed_C	All	281	-44.884686864203	Tropical	6	0.092	-52.2677686123433	CSW	6	NA	-52.380255127107	Legume	0	NA	NA	Coarse	0	NA	NA	Tropical_CSW_Legume_Coarse	CC-G-T	-52.380255127107
23	Weed_C	All	281	-44.884686864203	Tropical	6	0.092	-52.2677686123433	CSW	6	NA	-52.380255127107	Legume	0	NA	NA	Medium	0	NA	NA	Tropical_CSW_Legume_Medium	CC-G-T	-52.380255127107
23	Weed_C	All	281	-44.884686864203	Tropical	6	0.092	-52.2677686123433	CSW	6	NA	-52.380255127107	Legume	0	NA	NA	Fine	0	NA	NA	Tropical_CSW_Legume_Fine	CC-G-T	-52.380255127107
23	Weed_C	All	281	-44.884686864203	Tropical	6	0.092	-52.2677686123433	Other	6	NA	-52.380255127107	Legume	0	NA	NA	Coarse	0	NA	NA	Tropical_Other_Legume_Coarse	CC-G-T	-52.380255127107
23	Weed_C	All	281	-44.884686864203	Tropical	6	0.092	-52.2677686123433	Other	6	NA	-52.380255127107	Legume	0	NA	NA	Medium	0	NA	NA	Tropical_Other_Legume_Medium	CC-G-T	-52.380255127107
23	Weed_C	All	281	-44.884686864203	Tropical	6	0.092	-52.2677686123433	Other	6	NA	-52.380255127107	Legume	0	NA	NA	Fine	0	NA	NA	Tropical_Other_Legume_Fine	CC-G-T	-52.380255127107
23	Weed_C	All	281	-44.884686864203	Tropical	6	0.092	-52.2677686123433	Corn	0	NA	NA	Grass	0	NA	NA	Coarse	0	NA	NA	Tropical_Corn_Grass_Coarse	CC-G-T	-52.2677686123433
23	Weed_C	All	281	-44.884686864203	Tropical	6	0.092	-52.2677686123433	Corn	0	NA	NA	Grass	0	NA	NA	Medium	0	NA	NA	Tropical_Corn_Grass_Medium	CC-G-T	-52.2677686123433
23	Weed_C	All	281	-44.884686864203	Tropical	6	0.092	-52.2677686123433	Corn	0	NA	NA	Grass	0	NA	NA	Fine	0	NA	NA	Tropical_Corn_Grass_Fine	CC-G-T	-52.2677686123433
23	Weed_C	All	281	-44.884686864203	Tropical	6	0.092	-52.2677686123433	Soybean	0	NA	NA	Grass	0	NA	NA	Coarse	0	NA	NA	Tropical_Soybean_Grass_Coarse	CC-G-T	-52.2677686123433
23	Weed_C	All	281	-44.884686864203	Tropical	6	0.092	-52.2677686123433	Soybean	0	NA	NA	Grass	0	NA	NA	Medium	0	NA	NA	Tropical_Soybean_Grass_Medium	CC-G-T	-52.2677686123433
23	Weed_C	All	281	-44.884686864203	Tropical	6	0.092	-52.2677686123433	Soybean	0	NA	NA	Grass	0	NA	NA	Fine	0	NA	NA	Tropical_Soybean_Grass_Fine	CC-G-T	-52.2677686123433
23	Weed_C	All	281	-44.884686864203	Tropical	6	0.092	-52.2677686123433	Wheat	0	NA	NA	Grass	0	NA	NA	Coarse	0	NA	NA	Tropical_Wheat_Grass_Coarse	CC-G-T	-52.2677686123433
23	Weed_C	All	281	-44.884686864203	Tropical	6	0.092	-52.2677686123433	Wheat	0	NA	NA	Grass	0	NA	NA	Medium	0	NA	NA	Tropical_Wheat_Grass_Medium	CC-G-T	-52.2677686123433
23	Weed_C	All	281	-44.884686864203	Tropical	6	0.092	-52.2677686123433	Wheat	0	NA	NA	Grass	0	NA	NA	Fine	0	NA	NA	Tropical_Wheat_Grass_Fine	CC-G-T	-52.2677686123433
23	Weed_C	All	281	-44.884686864203	Tropical	6	0.092	-52.2677686123433	Vegetable	0	NA	NA	Grass	0	NA	NA	Coarse	0	NA	NA	Tropical_Vegetable_Grass_Coarse	CC-G-T	-52.2677686123433
23	Weed_C	All	281	-44.884686864203	Tropical	6	0.092	-52.2677686123433	Vegetable	0	NA	NA	Grass	0	NA	NA	Medium	0	NA	NA	Tropical_Vegetable_Grass_Medium	CC-G-T	-52.2677686123433
23	Weed_C	All	281	-44.884686864203	Tropical	6	0.092	-52.2677686123433	Vegetable	0	NA	NA	Grass	0	NA	NA	Fine	0	NA	NA	Tropical_Vegetable_Grass_Fine	CC-G-T	-52.2677686123433
23	Weed_C	All	281	-44.884686864203	Tropical	6	0.092	-52.2677686123433	CS	0	NA	NA	Grass	0	NA	NA	Coarse	0	NA	NA	Tropical_CS_Grass_Coarse	CC-G-T	-52.2677686123433
23	Weed_C	All	281	-44.884686864203	Tropical	6	0.092	-52.2677686123433	CS	0	NA	NA	Grass	0	NA	NA	Medium	0	NA	NA	Tropical_CS_Grass_Medium	CC-G-T	-52.2677686123433
23	Weed_C	All	281	-44.884686864203	Tropical	6	0.092	-52.2677686123433	CS	0	NA	NA	Grass	0	NA	NA	Fine	0	NA	NA	Tropical_CS_Grass_Fine	CC-G-T	-52.2677686123433
23	Weed_C	All	281	-44.884686864203	Tropical	6	0.092	-52.2677686123433	CSW	0	NA	NA	Grass	0	NA	NA	Coarse	0	NA	NA	Tropical_CSW_Grass_Coarse	CC-G-T	-52.2677686123433
23	Weed_C	All	281	-44.884686864203	Tropical	6	0.092	-52.2677686123433	CSW	0	NA	NA	Grass	0	NA	NA	Medium	0	NA	NA	Tropical_CSW_Grass_Medium	CC-G-T	-52.2677686123433
23	Weed_C	All	281	-44.884686864203	Tropical	6	0.092	-52.2677686123433	CSW	0	NA	NA	Grass	0	NA	NA	Fine	0	NA	NA	Tropical_CSW_Grass_Fine	CC-G-T	-52.2677686123433
23	Weed_C	All	281	-44.884686864203	Tropical	6	0.092	-52.2677686123433	Other	0	NA	NA	Grass	0	NA	NA	Coarse	0	NA	NA	Tropical_Other_Grass_Coarse	CC-G-T	-52.2677686123433
23	Weed_C	All	281	-44.884686864203	Tropical	6	0.092	-52.2677686123433	Other	0	NA	NA	Grass	0	NA	NA	Medium	0	NA	NA	Tropical_Other_Grass_Medium	CC-G-T	-52.2677686123433
23	Weed_C	All	281	-44.884686864203	Tropical	6	0.092	-52.2677686123433	Other	0	NA	NA	Grass	0	NA	NA	Fine	0	NA	NA	Tropical_Other_Grass_Fine	CC-G-T	-52.2677686123433
23	Weed_C	All	281	-44.884686864203	Tropical	6	0.092	-52.2677686123433	Corn	0	NA	NA	MTT	0	NA	NA	Coarse	0	NA	NA	Tropical_Corn_MTT_Coarse	CC-G-T	-52.2677686123433
23	Weed_C	All	281	-44.884686864203	Tropical	6	0.092	-52.2677686123433	Corn	0	NA	NA	MTT	0	NA	NA	Medium	0	NA	NA	Tropical_Corn_MTT_Medium	CC-G-T	-52.2677686123433
23	Weed_C	All	281	-44.884686864203	Tropical	6	0.092	-52.2677686123433	Corn	0	NA	NA	MTT	0	NA	NA	Fine	0	NA	NA	Tropical_Corn_MTT_Fine	CC-G-T	-52.2677686123433
23	Weed_C	All	281	-44.884686864203	Tropical	6	0.092	-52.2677686123433	Soybean	0	NA	NA	MTT	0	NA	NA	Coarse	0	NA	NA	Tropical_Soybean_MTT_Coarse	CC-G-T	-52.2677686123433
23	Weed_C	All	281	-44.884686864203	Tropical	6	0.092	-52.2677686123433	Soybean	0	NA	NA	MTT	0	NA	NA	Medium	0	NA	NA	Tropical_Soybean_MTT_Medium	CC-G-T	-52.2677686123433
23	Weed_C	All	281	-44.884686864203	Tropical	6	0.092	-52.2677686123433	Soybean	0	NA	NA	MTT	0	NA	NA	Fine	0	NA	NA	Tropical_Soybean_MTT_Fine	CC-G-T	-52.2677686123433
23	Weed_C	All	281	-44.884686864203	Tropical	6	0.092	-52.2677686123433	Wheat	0	NA	NA	MTT	0	NA	NA	Coarse	0	NA	NA	Tropical_Wheat_MTT_Coarse	CC-G-T	-52.2677686123433
23	Weed_C	All	281	-44.884686864203	Tropical	6	0.092	-52.2677686123433	Wheat	0	NA	NA	MTT	0	NA	NA	Medium	0	NA	NA	Tropical_Wheat_MTT_Medium	CC-G-T	-52.2677686123433
23	Weed_C	All	281	-44.884686864203	Tropical	6	0.092	-52.2677686123433	Wheat	0	NA	NA	MTT	0	NA	NA	Fine	0	NA	NA	Tropical_Wheat_MTT_Fine	CC-G-T	-52.2677686123433
23	Weed_C	All	281	-44.884686864203	Tropical	6	0.092	-52.2677686123433	Vegetable	0	NA	NA	MTT	0	NA	NA	Coarse	0	NA	NA	Tropical_Vegetable_MTT_Coarse	CC-G-T	-52.2677686123433
23	Weed_C	All	281	-44.884686864203	Tropical	6	0.092	-52.2677686123433	Vegetable	0	NA	NA	MTT	0	NA	NA	Medium	0	NA	NA	Tropical_Vegetable_MTT_Medium	CC-G-T	-52.2677686123433
23	Weed_C	All	281	-44.884686864203	Tropical	6	0.092	-52.2677686123433	Vegetable	0	NA	NA	MTT	0	NA	NA	Fine	0	NA	NA	Tropical_Vegetable_MTT_Fine	CC-G-T	-52.2677686123433
23	Weed_C	All	281	-44.884686864203	Tropical	6	0.092	-52.2677686123433	CS	0	NA	NA	MTT	0	NA	NA	Coarse	0	NA	NA	Tropical_CS_MTT_Coarse	CC-G-T	-52.2677686123433
23	Weed_C	All	281	-44.884686864203	Tropical	6	0.092	-52.2677686123433	CS	0	NA	NA	MTT	0	NA	NA	Medium	0	NA	NA	Tropical_CS_MTT_Medium	CC-G-T	-52.2677686123433
23	Weed_C	All	281	-44.884686864203	Tropical	6	0.092	-52.2677686123433	CS	0	NA	NA	MTT	0	NA	NA	Fine	0	NA	NA	Tropical_CS_MTT_Fine	CC-G-T	-52.2677686123433
23	Weed_C	All	281	-44.884686864203	Tropical	6	0.092	-52.2677686123433	CSW	0	NA	NA	MTT	0	NA	NA	Coarse	0	NA	NA	Tropical_CSW_MTT_Coarse	CC-G-T	-52.2677686123433
23	Weed_C	All	281	-44.884686864203	Tropical	6	0.092	-52.2677686123433	CSW	0	NA	NA	MTT	0	NA	NA	Medium	0	NA	NA	Tropical_CSW_MTT_Medium	CC-G-T	-52.2677686123433
23	Weed_C	All	281	-44.884686864203	Tropical	6	0.092	-52.2677686123433	CSW	0	NA	NA	MTT	0	NA	NA	Fine	0	NA	NA	Tropical_CSW_MTT_Fine	CC-G-T	-52.2677686123433
23	Weed_C	All	281	-44.884686864203	Tropical	6	0.092	-52.2677686123433	Other	0	NA	NA	MTT	0	NA	NA	Coarse	0	NA	NA	Tropical_Other_MTT_Coarse	CC-G-T	-52.2677686123433
23	Weed_C	All	281	-44.884686864203	Tropical	6	0.092	-52.2677686123433	Other	0	NA	NA	MTT	0	NA	NA	Medium	0	NA	NA	Tropical_Other_MTT_Medium	CC-G-T	-52.2677686123433
23	Weed_C	All	281	-44.884686864203	Tropical	6	0.092	-52.2677686123433	Other	0	NA	NA	MTT	0	NA	NA	Fine	0	NA	NA	Tropical_Other_MTT_Fine	CC-G-T	-52.2677686123433
23	Weed_C	All	281	-44.884686864203	Tropical	6	0.092	-52.2677686123433	Corn	0	NA	NA	OtherCC	0	NA	NA	Coarse	0	NA	NA	Tropical_Corn_OtherCC_Coarse	CC-G-T	-52.2677686123433
23	Weed_C	All	281	-44.884686864203	Tropical	6	0.092	-52.2677686123433	Corn	0	NA	NA	OtherCC	0	NA	NA	Medium	0	NA	NA	Tropical_Corn_OtherCC_Medium	CC-G-T	-52.2677686123433
23	Weed_C	All	281	-44.884686864203	Tropical	6	0.092	-52.2677686123433	Corn	0	NA	NA	OtherCC	0	NA	NA	Fine	0	NA	NA	Tropical_Corn_OtherCC_Fine	CC-G-T	-52.2677686123433
23	Weed_C	All	281	-44.884686864203	Tropical	6	0.092	-52.2677686123433	Soybean	0	NA	NA	OtherCC	0	NA	NA	Coarse	0	NA	NA	Tropical_Soybean_OtherCC_Coarse	CC-G-T	-52.2677686123433
23	Weed_C	All	281	-44.884686864203	Tropical	6	0.092	-52.2677686123433	Soybean	0	NA	NA	OtherCC	0	NA	NA	Medium	0	NA	NA	Tropical_Soybean_OtherCC_Medium	CC-G-T	-52.2677686123433
23	Weed_C	All	281	-44.884686864203	Tropical	6	0.092	-52.2677686123433	Soybean	0	NA	NA	OtherCC	0	NA	NA	Fine	0	NA	NA	Tropical_Soybean_OtherCC_Fine	CC-G-T	-52.2677686123433
23	Weed_C	All	281	-44.884686864203	Tropical	6	0.092	-52.2677686123433	Wheat	0	NA	NA	OtherCC	0	NA	NA	Coarse	0	NA	NA	Tropical_Wheat_OtherCC_Coarse	CC-G-T	-52.2677686123433
23	Weed_C	All	281	-44.884686864203	Tropical	6	0.092	-52.2677686123433	Wheat	0	NA	NA	OtherCC	0	NA	NA	Medium	0	NA	NA	Tropical_Wheat_OtherCC_Medium	CC-G-T	-52.2677686123433
23	Weed_C	All	281	-44.884686864203	Tropical	6	0.092	-52.2677686123433	Wheat	0	NA	NA	OtherCC	0	NA	NA	Fine	0	NA	NA	Tropical_Wheat_OtherCC_Fine	CC-G-T	-52.2677686123433
23	Weed_C	All	281	-44.884686864203	Tropical	6	0.092	-52.2677686123433	Vegetable	0	NA	NA	OtherCC	0	NA	NA	Coarse	0	NA	NA	Tropical_Vegetable_OtherCC_Coarse	CC-G-T	-52.2677686123433
23	Weed_C	All	281	-44.884686864203	Tropical	6	0.092	-52.2677686123433	Vegetable	0	NA	NA	OtherCC	0	NA	NA	Medium	0	NA	NA	Tropical_Vegetable_OtherCC_Medium	CC-G-T	-52.2677686123433
23	Weed_C	All	281	-44.884686864203	Tropical	6	0.092	-52.2677686123433	Vegetable	0	NA	NA	OtherCC	0	NA	NA	Fine	0	NA	NA	Tropical_Vegetable_OtherCC_Fine	CC-G-T	-52.2677686123433
23	Weed_C	All	281	-44.884686864203	Tropical	6	0.092	-52.2677686123433	CS	0	NA	NA	OtherCC	0	NA	NA	Coarse	0	NA	NA	Tropical_CS_OtherCC_Coarse	CC-G-T	-52.2677686123433
23	Weed_C	All	281	-44.884686864203	Tropical	6	0.092	-52.2677686123433	CS	0	NA	NA	OtherCC	0	NA	NA	Medium	0	NA	NA	Tropical_CS_OtherCC_Medium	CC-G-T	-52.2677686123433
23	Weed_C	All	281	-44.884686864203	Tropical	6	0.092	-52.2677686123433	CS	0	NA	NA	OtherCC	0	NA	NA	Fine	0	NA	NA	Tropical_CS_OtherCC_Fine	CC-G-T	-52.2677686123433
23	Weed_C	All	281	-44.884686864203	Tropical	6	0.092	-52.2677686123433	CSW	0	NA	NA	OtherCC	0	NA	NA	Coarse	0	NA	NA	Tropical_CSW_OtherCC_Coarse	CC-G-T	-52.2677686123433
23	Weed_C	All	281	-44.884686864203	Tropical	6	0.092	-52.2677686123433	CSW	0	NA	NA	OtherCC	0	NA	NA	Medium	0	NA	NA	Tropical_CSW_OtherCC_Medium	CC-G-T	-52.2677686123433
23	Weed_C	All	281	-44.884686864203	Tropical	6	0.092	-52.2677686123433	CSW	0	NA	NA	OtherCC	0	NA	NA	Fine	0	NA	NA	Tropical_CSW_OtherCC_Fine	CC-G-T	-52.2677686123433
23	Weed_C	All	281	-44.884686864203	Tropical	6	0.092	-52.2677686123433	Other	0	NA	NA	OtherCC	0	NA	NA	Coarse	0	NA	NA	Tropical_Other_OtherCC_Coarse	CC-G-T	-52.2677686123433
23	Weed_C	All	281	-44.884686864203	Tropical	6	0.092	-52.2677686123433	Other	0	NA	NA	OtherCC	0	NA	NA	Medium	0	NA	NA	Tropical_Other_OtherCC_Medium	CC-G-T	-52.2677686123433
23	Weed_C	All	281	-44.884686864203	Tropical	6	0.092	-52.2677686123433	Other	0	NA	NA	OtherCC	0	NA	NA	Fine	0	NA	NA	Tropical_Other_OtherCC_Fine	CC-G-T	-52.2677686123433
23	Weed_C	All	281	-44.884686864203	Arid	0	0.092	NA	Corn	0	NA	NA	Legume	0	NA	NA	Coarse	0	NA	NA	Arid_Corn_Legume_Coarse	CC-G-T	-44.884686864203
23	Weed_C	All	281	-44.884686864203	Arid	0	0.092	NA	Corn	0	NA	NA	Legume	0	NA	NA	Medium	0	NA	NA	Arid_Corn_Legume_Medium	CC-G-T	-44.884686864203
23	Weed_C	All	281	-44.884686864203	Arid	0	0.092	NA	Corn	0	NA	NA	Legume	0	NA	NA	Fine	0	NA	NA	Arid_Corn_Legume_Fine	CC-G-T	-44.884686864203
23	Weed_C	All	281	-44.884686864203	Arid	0	0.092	NA	Soybean	0	NA	NA	Legume	0	NA	NA	Coarse	0	NA	NA	Arid_Soybean_Legume_Coarse	CC-G-T	-44.884686864203
23	Weed_C	All	281	-44.884686864203	Arid	0	0.092	NA	Soybean	0	NA	NA	Legume	0	NA	NA	Medium	0	NA	NA	Arid_Soybean_Legume_Medium	CC-G-T	-44.884686864203
23	Weed_C	All	281	-44.884686864203	Arid	0	0.092	NA	Soybean	0	NA	NA	Legume	0	NA	NA	Fine	0	NA	NA	Arid_Soybean_Legume_Fine	CC-G-T	-44.884686864203
23	Weed_C	All	281	-44.884686864203	Arid	0	0.092	NA	Wheat	0	NA	NA	Legume	0	NA	NA	Coarse	0	NA	NA	Arid_Wheat_Legume_Coarse	CC-G-T	-44.884686864203
23	Weed_C	All	281	-44.884686864203	Arid	0	0.092	NA	Wheat	0	NA	NA	Legume	0	NA	NA	Medium	0	NA	NA	Arid_Wheat_Legume_Medium	CC-G-T	-44.884686864203
23	Weed_C	All	281	-44.884686864203	Arid	0	0.092	NA	Wheat	0	NA	NA	Legume	0	NA	NA	Fine	0	NA	NA	Arid_Wheat_Legume_Fine	CC-G-T	-44.884686864203
23	Weed_C	All	281	-44.884686864203	Arid	0	0.092	NA	Vegetable	0	NA	NA	Legume	0	NA	NA	Coarse	0	NA	NA	Arid_Vegetable_Legume_Coarse	CC-G-T	-44.884686864203
23	Weed_C	All	281	-44.884686864203	Arid	0	0.092	NA	Vegetable	0	NA	NA	Legume	0	NA	NA	Medium	0	NA	NA	Arid_Vegetable_Legume_Medium	CC-G-T	-44.884686864203
23	Weed_C	All	281	-44.884686864203	Arid	0	0.092	NA	Vegetable	0	NA	NA	Legume	0	NA	NA	Fine	0	NA	NA	Arid_Vegetable_Legume_Fine	CC-G-T	-44.884686864203
23	Weed_C	All	281	-44.884686864203	Arid	0	0.092	NA	CS	0	NA	NA	Legume	0	NA	NA	Coarse	0	NA	NA	Arid_CS_Legume_Coarse	CC-G-T	-44.884686864203
23	Weed_C	All	281	-44.884686864203	Arid	0	0.092	NA	CS	0	NA	NA	Legume	0	NA	NA	Medium	0	NA	NA	Arid_CS_Legume_Medium	CC-G-T	-44.884686864203
23	Weed_C	All	281	-44.884686864203	Arid	0	0.092	NA	CS	0	NA	NA	Legume	0	NA	NA	Fine	0	NA	NA	Arid_CS_Legume_Fine	CC-G-T	-44.884686864203
23	Weed_C	All	281	-44.884686864203	Arid	0	0.092	NA	CSW	0	NA	NA	Legume	0	NA	NA	Coarse	0	NA	NA	Arid_CSW_Legume_Coarse	CC-G-T	-44.884686864203
23	Weed_C	All	281	-44.884686864203	Arid	0	0.092	NA	CSW	0	NA	NA	Legume	0	NA	NA	Medium	0	NA	NA	Arid_CSW_Legume_Medium	CC-G-T	-44.884686864203
23	Weed_C	All	281	-44.884686864203	Arid	0	0.092	NA	CSW	0	NA	NA	Legume	0	NA	NA	Fine	0	NA	NA	Arid_CSW_Legume_Fine	CC-G-T	-44.884686864203
23	Weed_C	All	281	-44.884686864203	Arid	0	0.092	NA	Other	0	NA	NA	Legume	0	NA	NA	Coarse	0	NA	NA	Arid_Other_Legume_Coarse	CC-G-T	-44.884686864203
23	Weed_C	All	281	-44.884686864203	Arid	0	0.092	NA	Other	0	NA	NA	Legume	0	NA	NA	Medium	0	NA	NA	Arid_Other_Legume_Medium	CC-G-T	-44.884686864203
23	Weed_C	All	281	-44.884686864203	Arid	0	0.092	NA	Other	0	NA	NA	Legume	0	NA	NA	Fine	0	NA	NA	Arid_Other_Legume_Fine	CC-G-T	-44.884686864203
23	Weed_C	All	281	-44.884686864203	Arid	0	0.092	NA	Corn	0	NA	NA	Grass	0	NA	NA	Coarse	0	NA	NA	Arid_Corn_Grass_Coarse	CC-G-T	-44.884686864203
23	Weed_C	All	281	-44.884686864203	Arid	0	0.092	NA	Corn	0	NA	NA	Grass	0	NA	NA	Medium	0	NA	NA	Arid_Corn_Grass_Medium	CC-G-T	-44.884686864203
23	Weed_C	All	281	-44.884686864203	Arid	0	0.092	NA	Corn	0	NA	NA	Grass	0	NA	NA	Fine	0	NA	NA	Arid_Corn_Grass_Fine	CC-G-T	-44.884686864203
23	Weed_C	All	281	-44.884686864203	Arid	0	0.092	NA	Soybean	0	NA	NA	Grass	0	NA	NA	Coarse	0	NA	NA	Arid_Soybean_Grass_Coarse	CC-G-T	-44.884686864203
23	Weed_C	All	281	-44.884686864203	Arid	0	0.092	NA	Soybean	0	NA	NA	Grass	0	NA	NA	Medium	0	NA	NA	Arid_Soybean_Grass_Medium	CC-G-T	-44.884686864203
23	Weed_C	All	281	-44.884686864203	Arid	0	0.092	NA	Soybean	0	NA	NA	Grass	0	NA	NA	Fine	0	NA	NA	Arid_Soybean_Grass_Fine	CC-G-T	-44.884686864203
23	Weed_C	All	281	-44.884686864203	Arid	0	0.092	NA	Wheat	0	NA	NA	Grass	0	NA	NA	Coarse	0	NA	NA	Arid_Wheat_Grass_Coarse	CC-G-T	-44.884686864203
23	Weed_C	All	281	-44.884686864203	Arid	0	0.092	NA	Wheat	0	NA	NA	Grass	0	NA	NA	Medium	0	NA	NA	Arid_Wheat_Grass_Medium	CC-G-T	-44.884686864203
23	Weed_C	All	281	-44.884686864203	Arid	0	0.092	NA	Wheat	0	NA	NA	Grass	0	NA	NA	Fine	0	NA	NA	Arid_Wheat_Grass_Fine	CC-G-T	-44.884686864203
23	Weed_C	All	281	-44.884686864203	Arid	0	0.092	NA	Vegetable	0	NA	NA	Grass	0	NA	NA	Coarse	0	NA	NA	Arid_Vegetable_Grass_Coarse	CC-G-T	-44.884686864203
23	Weed_C	All	281	-44.884686864203	Arid	0	0.092	NA	Vegetable	0	NA	NA	Grass	0	NA	NA	Medium	0	NA	NA	Arid_Vegetable_Grass_Medium	CC-G-T	-44.884686864203
23	Weed_C	All	281	-44.884686864203	Arid	0	0.092	NA	Vegetable	0	NA	NA	Grass	0	NA	NA	Fine	0	NA	NA	Arid_Vegetable_Grass_Fine	CC-G-T	-44.884686864203
23	Weed_C	All	281	-44.884686864203	Arid	0	0.092	NA	CS	0	NA	NA	Grass	0	NA	NA	Coarse	0	NA	NA	Arid_CS_Grass_Coarse	CC-G-T	-44.884686864203
23	Weed_C	All	281	-44.884686864203	Arid	0	0.092	NA	CS	0	NA	NA	Grass	0	NA	NA	Medium	0	NA	NA	Arid_CS_Grass_Medium	CC-G-T	-44.884686864203
23	Weed_C	All	281	-44.884686864203	Arid	0	0.092	NA	CS	0	NA	NA	Grass	0	NA	NA	Fine	0	NA	NA	Arid_CS_Grass_Fine	CC-G-T	-44.884686864203
23	Weed_C	All	281	-44.884686864203	Arid	0	0.092	NA	CSW	0	NA	NA	Grass	0	NA	NA	Coarse	0	NA	NA	Arid_CSW_Grass_Coarse	CC-G-T	-44.884686864203
23	Weed_C	All	281	-44.884686864203	Arid	0	0.092	NA	CSW	0	NA	NA	Grass	0	NA	NA	Medium	0	NA	NA	Arid_CSW_Grass_Medium	CC-G-T	-44.884686864203
23	Weed_C	All	281	-44.884686864203	Arid	0	0.092	NA	CSW	0	NA	NA	Grass	0	NA	NA	Fine	0	NA	NA	Arid_CSW_Grass_Fine	CC-G-T	-44.884686864203
23	Weed_C	All	281	-44.884686864203	Arid	0	0.092	NA	Other	0	NA	NA	Grass	0	NA	NA	Coarse	0	NA	NA	Arid_Other_Grass_Coarse	CC-G-T	-44.884686864203
23	Weed_C	All	281	-44.884686864203	Arid	0	0.092	NA	Other	0	NA	NA	Grass	0	NA	NA	Medium	0	NA	NA	Arid_Other_Grass_Medium	CC-G-T	-44.884686864203
23	Weed_C	All	281	-44.884686864203	Arid	0	0.092	NA	Other	0	NA	NA	Grass	0	NA	NA	Fine	0	NA	NA	Arid_Other_Grass_Fine	CC-G-T	-44.884686864203
23	Weed_C	All	281	-44.884686864203	Arid	0	0.092	NA	Corn	0	NA	NA	MTT	0	NA	NA	Coarse	0	NA	NA	Arid_Corn_MTT_Coarse	CC-G-T	-44.884686864203
23	Weed_C	All	281	-44.884686864203	Arid	0	0.092	NA	Corn	0	NA	NA	MTT	0	NA	NA	Medium	0	NA	NA	Arid_Corn_MTT_Medium	CC-G-T	-44.884686864203
23	Weed_C	All	281	-44.884686864203	Arid	0	0.092	NA	Corn	0	NA	NA	MTT	0	NA	NA	Fine	0	NA	NA	Arid_Corn_MTT_Fine	CC-G-T	-44.884686864203
23	Weed_C	All	281	-44.884686864203	Arid	0	0.092	NA	Soybean	0	NA	NA	MTT	0	NA	NA	Coarse	0	NA	NA	Arid_Soybean_MTT_Coarse	CC-G-T	-44.884686864203
23	Weed_C	All	281	-44.884686864203	Arid	0	0.092	NA	Soybean	0	NA	NA	MTT	0	NA	NA	Medium	0	NA	NA	Arid_Soybean_MTT_Medium	CC-G-T	-44.884686864203
23	Weed_C	All	281	-44.884686864203	Arid	0	0.092	NA	Soybean	0	NA	NA	MTT	0	NA	NA	Fine	0	NA	NA	Arid_Soybean_MTT_Fine	CC-G-T	-44.884686864203
23	Weed_C	All	281	-44.884686864203	Arid	0	0.092	NA	Wheat	0	NA	NA	MTT	0	NA	NA	Coarse	0	NA	NA	Arid_Wheat_MTT_Coarse	CC-G-T	-44.884686864203
23	Weed_C	All	281	-44.884686864203	Arid	0	0.092	NA	Wheat	0	NA	NA	MTT	0	NA	NA	Medium	0	NA	NA	Arid_Wheat_MTT_Medium	CC-G-T	-44.884686864203
23	Weed_C	All	281	-44.884686864203	Arid	0	0.092	NA	Wheat	0	NA	NA	MTT	0	NA	NA	Fine	0	NA	NA	Arid_Wheat_MTT_Fine	CC-G-T	-44.884686864203
23	Weed_C	All	281	-44.884686864203	Arid	0	0.092	NA	Vegetable	0	NA	NA	MTT	0	NA	NA	Coarse	0	NA	NA	Arid_Vegetable_MTT_Coarse	CC-G-T	-44.884686864203
23	Weed_C	All	281	-44.884686864203	Arid	0	0.092	NA	Vegetable	0	NA	NA	MTT	0	NA	NA	Medium	0	NA	NA	Arid_Vegetable_MTT_Medium	CC-G-T	-44.884686864203
23	Weed_C	All	281	-44.884686864203	Arid	0	0.092	NA	Vegetable	0	NA	NA	MTT	0	NA	NA	Fine	0	NA	NA	Arid_Vegetable_MTT_Fine	CC-G-T	-44.884686864203
23	Weed_C	All	281	-44.884686864203	Arid	0	0.092	NA	CS	0	NA	NA	MTT	0	NA	NA	Coarse	0	NA	NA	Arid_CS_MTT_Coarse	CC-G-T	-44.884686864203
23	Weed_C	All	281	-44.884686864203	Arid	0	0.092	NA	CS	0	NA	NA	MTT	0	NA	NA	Medium	0	NA	NA	Arid_CS_MTT_Medium	CC-G-T	-44.884686864203
23	Weed_C	All	281	-44.884686864203	Arid	0	0.092	NA	CS	0	NA	NA	MTT	0	NA	NA	Fine	0	NA	NA	Arid_CS_MTT_Fine	CC-G-T	-44.884686864203
23	Weed_C	All	281	-44.884686864203	Arid	0	0.092	NA	CSW	0	NA	NA	MTT	0	NA	NA	Coarse	0	NA	NA	Arid_CSW_MTT_Coarse	CC-G-T	-44.884686864203
23	Weed_C	All	281	-44.884686864203	Arid	0	0.092	NA	CSW	0	NA	NA	MTT	0	NA	NA	Medium	0	NA	NA	Arid_CSW_MTT_Medium	CC-G-T	-44.884686864203
23	Weed_C	All	281	-44.884686864203	Arid	0	0.092	NA	CSW	0	NA	NA	MTT	0	NA	NA	Fine	0	NA	NA	Arid_CSW_MTT_Fine	CC-G-T	-44.884686864203
23	Weed_C	All	281	-44.884686864203	Arid	0	0.092	NA	Other	0	NA	NA	MTT	0	NA	NA	Coarse	0	NA	NA	Arid_Other_MTT_Coarse	CC-G-T	-44.884686864203
23	Weed_C	All	281	-44.884686864203	Arid	0	0.092	NA	Other	0	NA	NA	MTT	0	NA	NA	Medium	0	NA	NA	Arid_Other_MTT_Medium	CC-G-T	-44.884686864203
23	Weed_C	All	281	-44.884686864203	Arid	0	0.092	NA	Other	0	NA	NA	MTT	0	NA	NA	Fine	0	NA	NA	Arid_Other_MTT_Fine	CC-G-T	-44.884686864203
23	Weed_C	All	281	-44.884686864203	Arid	0	0.092	NA	Corn	0	NA	NA	OtherCC	0	NA	NA	Coarse	0	NA	NA	Arid_Corn_OtherCC_Coarse	CC-G-T	-44.884686864203
23	Weed_C	All	281	-44.884686864203	Arid	0	0.092	NA	Corn	0	NA	NA	OtherCC	0	NA	NA	Medium	0	NA	NA	Arid_Corn_OtherCC_Medium	CC-G-T	-44.884686864203
23	Weed_C	All	281	-44.884686864203	Arid	0	0.092	NA	Corn	0	NA	NA	OtherCC	0	NA	NA	Fine	0	NA	NA	Arid_Corn_OtherCC_Fine	CC-G-T	-44.884686864203
23	Weed_C	All	281	-44.884686864203	Arid	0	0.092	NA	Soybean	0	NA	NA	OtherCC	0	NA	NA	Coarse	0	NA	NA	Arid_Soybean_OtherCC_Coarse	CC-G-T	-44.884686864203
23	Weed_C	All	281	-44.884686864203	Arid	0	0.092	NA	Soybean	0	NA	NA	OtherCC	0	NA	NA	Medium	0	NA	NA	Arid_Soybean_OtherCC_Medium	CC-G-T	-44.884686864203
23	Weed_C	All	281	-44.884686864203	Arid	0	0.092	NA	Soybean	0	NA	NA	OtherCC	0	NA	NA	Fine	0	NA	NA	Arid_Soybean_OtherCC_Fine	CC-G-T	-44.884686864203
23	Weed_C	All	281	-44.884686864203	Arid	0	0.092	NA	Wheat	0	NA	NA	OtherCC	0	NA	NA	Coarse	0	NA	NA	Arid_Wheat_OtherCC_Coarse	CC-G-T	-44.884686864203
23	Weed_C	All	281	-44.884686864203	Arid	0	0.092	NA	Wheat	0	NA	NA	OtherCC	0	NA	NA	Medium	0	NA	NA	Arid_Wheat_OtherCC_Medium	CC-G-T	-44.884686864203
23	Weed_C	All	281	-44.884686864203	Arid	0	0.092	NA	Wheat	0	NA	NA	OtherCC	0	NA	NA	Fine	0	NA	NA	Arid_Wheat_OtherCC_Fine	CC-G-T	-44.884686864203
23	Weed_C	All	281	-44.884686864203	Arid	0	0.092	NA	Vegetable	0	NA	NA	OtherCC	0	NA	NA	Coarse	0	NA	NA	Arid_Vegetable_OtherCC_Coarse	CC-G-T	-44.884686864203
23	Weed_C	All	281	-44.884686864203	Arid	0	0.092	NA	Vegetable	0	NA	NA	OtherCC	0	NA	NA	Medium	0	NA	NA	Arid_Vegetable_OtherCC_Medium	CC-G-T	-44.884686864203
23	Weed_C	All	281	-44.884686864203	Arid	0	0.092	NA	Vegetable	0	NA	NA	OtherCC	0	NA	NA	Fine	0	NA	NA	Arid_Vegetable_OtherCC_Fine	CC-G-T	-44.884686864203
23	Weed_C	All	281	-44.884686864203	Arid	0	0.092	NA	CS	0	NA	NA	OtherCC	0	NA	NA	Coarse	0	NA	NA	Arid_CS_OtherCC_Coarse	CC-G-T	-44.884686864203
23	Weed_C	All	281	-44.884686864203	Arid	0	0.092	NA	CS	0	NA	NA	OtherCC	0	NA	NA	Medium	0	NA	NA	Arid_CS_OtherCC_Medium	CC-G-T	-44.884686864203
23	Weed_C	All	281	-44.884686864203	Arid	0	0.092	NA	CS	0	NA	NA	OtherCC	0	NA	NA	Fine	0	NA	NA	Arid_CS_OtherCC_Fine	CC-G-T	-44.884686864203
23	Weed_C	All	281	-44.884686864203	Arid	0	0.092	NA	CSW	0	NA	NA	OtherCC	0	NA	NA	Coarse	0	NA	NA	Arid_CSW_OtherCC_Coarse	CC-G-T	-44.884686864203
23	Weed_C	All	281	-44.884686864203	Arid	0	0.092	NA	CSW	0	NA	NA	OtherCC	0	NA	NA	Medium	0	NA	NA	Arid_CSW_OtherCC_Medium	CC-G-T	-44.884686864203
23	Weed_C	All	281	-44.884686864203	Arid	0	0.092	NA	CSW	0	NA	NA	OtherCC	0	NA	NA	Fine	0	NA	NA	Arid_CSW_OtherCC_Fine	CC-G-T	-44.884686864203
23	Weed_C	All	281	-44.884686864203	Arid	0	0.092	NA	Other	0	NA	NA	OtherCC	0	NA	NA	Coarse	0	NA	NA	Arid_Other_OtherCC_Coarse	CC-G-T	-44.884686864203
23	Weed_C	All	281	-44.884686864203	Arid	0	0.092	NA	Other	0	NA	NA	OtherCC	0	NA	NA	Medium	0	NA	NA	Arid_Other_OtherCC_Medium	CC-G-T	-44.884686864203
23	Weed_C	All	281	-44.884686864203	Arid	0	0.092	NA	Other	0	NA	NA	OtherCC	0	NA	NA	Fine	0	NA	NA	Arid_Other_OtherCC_Fine	CC-G-T	-44.884686864203
23	Weed_C	All	281	-44.884686864203	Temperate	97	0.092	-26.9811156966785	Corn	20	0	-92.1944939480455	Legume	12	0.0153	-96.7672564723374	Coarse	0	NA	NA	Temperate_Corn_Legume_Coarse	CC-G-T	-96.7672564723374
23	Weed_C	All	281	-44.884686864203	Temperate	97	0.092	-26.9811156966785	Corn	20	0	-92.1944939480455	Legume	12	0.0153	-96.7672564723374	Medium	0	NA	NA	Temperate_Corn_Legume_Medium	CC-G-T	-96.7672564723374
23	Weed_C	All	281	-44.884686864203	Temperate	97	0.092	-26.9811156966785	Corn	20	0	-92.1944939480455	Legume	12	0.0153	-96.7672564723374	Fine	0	NA	NA	Temperate_Corn_Legume_Fine	CC-G-T	-96.7672564723374
23	Weed_C	All	281	-44.884686864203	Temperate	97	0.092	-26.9811156966785	Soybean	20	0	-92.1944939480455	Legume	0	0.0153	NA	Coarse	0	NA	NA	Temperate_Soybean_Legume_Coarse	CC-G-T	-92.1944939480455
23	Weed_C	All	281	-44.884686864203	Temperate	97	0.092	-26.9811156966785	Soybean	20	0	-92.1944939480455	Legume	0	0.0153	NA	Medium	0	NA	NA	Temperate_Soybean_Legume_Medium	CC-G-T	-92.1944939480455
23	Weed_C	All	281	-44.884686864203	Temperate	97	0.092	-26.9811156966785	Soybean	20	0	-92.1944939480455	Legume	0	0.0153	NA	Fine	0	NA	NA	Temperate_Soybean_Legume_Fine	CC-G-T	-92.1944939480455
23	Weed_C	All	281	-44.884686864203	Temperate	97	0.092	-26.9811156966785	Wheat	20	0	-92.1944939480455	Legume	0	0.0153	NA	Coarse	0	NA	NA	Temperate_Wheat_Legume_Coarse	CC-G-T	-92.1944939480455
23	Weed_C	All	281	-44.884686864203	Temperate	97	0.092	-26.9811156966785	Wheat	20	0	-92.1944939480455	Legume	0	0.0153	NA	Medium	0	NA	NA	Temperate_Wheat_Legume_Medium	CC-G-T	-92.1944939480455
23	Weed_C	All	281	-44.884686864203	Temperate	97	0.092	-26.9811156966785	Wheat	20	0	-92.1944939480455	Legume	0	0.0153	NA	Fine	0	NA	NA	Temperate_Wheat_Legume_Fine	CC-G-T	-92.1944939480455
23	Weed_C	All	281	-44.884686864203	Temperate	97	0.092	-26.9811156966785	Vegetable	20	0	-92.1944939480455	Legume	8	0.0153	-68.0809698996374	Coarse	0	NA	NA	Temperate_Vegetable_Legume_Coarse	CC-G-T	-68.0809698996374
23	Weed_C	All	281	-44.884686864203	Temperate	97	0.092	-26.9811156966785	Vegetable	20	0	-92.1944939480455	Legume	8	0.0153	-68.0809698996374	Medium	8	NA	-68.1994705102821	Temperate_Vegetable_Legume_Medium	CC-G-T	-68.1994705102821
23	Weed_C	All	281	-44.884686864203	Temperate	97	0.092	-26.9811156966785	Vegetable	20	0	-92.1944939480455	Legume	8	0.0153	-68.0809698996374	Fine	0	NA	NA	Temperate_Vegetable_Legume_Fine	CC-G-T	-68.0809698996374
23	Weed_C	All	281	-44.884686864203	Temperate	97	0.092	-26.9811156966785	CS	20	0	-92.1944939480455	Legume	0	0.0153	NA	Coarse	0	NA	NA	Temperate_CS_Legume_Coarse	CC-G-T	-92.1944939480455
23	Weed_C	All	281	-44.884686864203	Temperate	97	0.092	-26.9811156966785	CS	20	0	-92.1944939480455	Legume	0	0.0153	NA	Medium	0	NA	NA	Temperate_CS_Legume_Medium	CC-G-T	-92.1944939480455
23	Weed_C	All	281	-44.884686864203	Temperate	97	0.092	-26.9811156966785	CS	20	0	-92.1944939480455	Legume	0	0.0153	NA	Fine	0	NA	NA	Temperate_CS_Legume_Fine	CC-G-T	-92.1944939480455
23	Weed_C	All	281	-44.884686864203	Temperate	97	0.092	-26.9811156966785	CSW	20	0	-92.1944939480455	Legume	0	0.0153	NA	Coarse	0	NA	NA	Temperate_CSW_Legume_Coarse	CC-G-T	-92.1944939480455
23	Weed_C	All	281	-44.884686864203	Temperate	97	0.092	-26.9811156966785	CSW	20	0	-92.1944939480455	Legume	0	0.0153	NA	Medium	0	NA	NA	Temperate_CSW_Legume_Medium	CC-G-T	-92.1944939480455
23	Weed_C	All	281	-44.884686864203	Temperate	97	0.092	-26.9811156966785	CSW	20	0	-92.1944939480455	Legume	0	0.0153	NA	Fine	0	NA	NA	Temperate_CSW_Legume_Fine	CC-G-T	-92.1944939480455
23	Weed_C	All	281	-44.884686864203	Temperate	97	0.092	-26.9811156966785	Other	20	0	-92.1944939480455	Legume	0	0.0153	NA	Coarse	0	NA	NA	Temperate_Other_Legume_Coarse	CC-G-T	-92.1944939480455
23	Weed_C	All	281	-44.884686864203	Temperate	97	0.092	-26.9811156966785	Other	20	0	-92.1944939480455	Legume	0	0.0153	NA	Medium	0	NA	NA	Temperate_Other_Legume_Medium	CC-G-T	-92.1944939480455
23	Weed_C	All	281	-44.884686864203	Temperate	97	0.092	-26.9811156966785	Other	20	0	-92.1944939480455	Legume	0	0.0153	NA	Fine	0	NA	NA	Temperate_Other_Legume_Fine	CC-G-T	-92.1944939480455
23	Weed_C	All	281	-44.884686864203	Temperate	97	0.092	-26.9811156966785	Corn	34	0	-33.8310775615059	Grass	0	NA	NA	Coarse	0	NA	NA	Temperate_Corn_Grass_Coarse	CC-G-T	-33.8310775615059
23	Weed_C	All	281	-44.884686864203	Temperate	97	0.092	-26.9811156966785	Corn	34	0	-33.8310775615059	Grass	0	NA	NA	Medium	0	NA	NA	Temperate_Corn_Grass_Medium	CC-G-T	-33.8310775615059
23	Weed_C	All	281	-44.884686864203	Temperate	97	0.092	-26.9811156966785	Corn	34	0	-33.8310775615059	Grass	0	NA	NA	Fine	0	NA	NA	Temperate_Corn_Grass_Fine	CC-G-T	-33.8310775615059
23	Weed_C	All	281	-44.884686864203	Temperate	97	0.092	-26.9811156966785	Soybean	34	0	-33.8310775615059	Grass	0	NA	NA	Coarse	0	NA	NA	Temperate_Soybean_Grass_Coarse	CC-G-T	-33.8310775615059
23	Weed_C	All	281	-44.884686864203	Temperate	97	0.092	-26.9811156966785	Soybean	34	0	-33.8310775615059	Grass	0	NA	NA	Medium	0	NA	NA	Temperate_Soybean_Grass_Medium	CC-G-T	-33.8310775615059
23	Weed_C	All	281	-44.884686864203	Temperate	97	0.092	-26.9811156966785	Soybean	34	0	-33.8310775615059	Grass	0	NA	NA	Fine	0	NA	NA	Temperate_Soybean_Grass_Fine	CC-G-T	-33.8310775615059
23	Weed_C	All	281	-44.884686864203	Temperate	97	0.092	-26.9811156966785	Wheat	34	0	-33.8310775615059	Grass	0	NA	NA	Coarse	0	NA	NA	Temperate_Wheat_Grass_Coarse	CC-G-T	-33.8310775615059
23	Weed_C	All	281	-44.884686864203	Temperate	97	0.092	-26.9811156966785	Wheat	34	0	-33.8310775615059	Grass	0	NA	NA	Medium	0	NA	NA	Temperate_Wheat_Grass_Medium	CC-G-T	-33.8310775615059
23	Weed_C	All	281	-44.884686864203	Temperate	97	0.092	-26.9811156966785	Wheat	34	0	-33.8310775615059	Grass	0	NA	NA	Fine	0	NA	NA	Temperate_Wheat_Grass_Fine	CC-G-T	-33.8310775615059
23	Weed_C	All	281	-44.884686864203	Temperate	97	0.092	-26.9811156966785	Vegetable	34	0	-33.8310775615059	Grass	34	NA	-33.7578734732067	Coarse	0	NA	NA	Temperate_Vegetable_Grass_Coarse	CC-G-T	-33.7578734732067
23	Weed_C	All	281	-44.884686864203	Temperate	97	0.092	-26.9811156966785	Vegetable	34	0	-33.8310775615059	Grass	34	NA	-33.7578734732067	Medium	34	NA	-33.7864929105188	Temperate_Vegetable_Grass_Medium	CC-G-T	-33.7864929105188
23	Weed_C	All	281	-44.884686864203	Temperate	97	0.092	-26.9811156966785	Vegetable	34	0	-33.8310775615059	Grass	34	NA	-33.7578734732067	Fine	0	NA	NA	Temperate_Vegetable_Grass_Fine	CC-G-T	-33.7578734732067
23	Weed_C	All	281	-44.884686864203	Temperate	97	0.092	-26.9811156966785	CS	34	0	-33.8310775615059	Grass	0	NA	NA	Coarse	0	NA	NA	Temperate_CS_Grass_Coarse	CC-G-T	-33.8310775615059
23	Weed_C	All	281	-44.884686864203	Temperate	97	0.092	-26.9811156966785	CS	34	0	-33.8310775615059	Grass	0	NA	NA	Medium	0	NA	NA	Temperate_CS_Grass_Medium	CC-G-T	-33.8310775615059
23	Weed_C	All	281	-44.884686864203	Temperate	97	0.092	-26.9811156966785	CS	34	0	-33.8310775615059	Grass	0	NA	NA	Fine	0	NA	NA	Temperate_CS_Grass_Fine	CC-G-T	-33.8310775615059
23	Weed_C	All	281	-44.884686864203	Temperate	97	0.092	-26.9811156966785	CSW	34	0	-33.8310775615059	Grass	0	NA	NA	Coarse	0	NA	NA	Temperate_CSW_Grass_Coarse	CC-G-T	-33.8310775615059
23	Weed_C	All	281	-44.884686864203	Temperate	97	0.092	-26.9811156966785	CSW	34	0	-33.8310775615059	Grass	0	NA	NA	Medium	0	NA	NA	Temperate_CSW_Grass_Medium	CC-G-T	-33.8310775615059
23	Weed_C	All	281	-44.884686864203	Temperate	97	0.092	-26.9811156966785	CSW	34	0	-33.8310775615059	Grass	0	NA	NA	Fine	0	NA	NA	Temperate_CSW_Grass_Fine	CC-G-T	-33.8310775615059
23	Weed_C	All	281	-44.884686864203	Temperate	97	0.092	-26.9811156966785	Other	34	0	-33.8310775615059	Grass	0	NA	NA	Coarse	0	NA	NA	Temperate_Other_Grass_Coarse	CC-G-T	-33.8310775615059
23	Weed_C	All	281	-44.884686864203	Temperate	97	0.092	-26.9811156966785	Other	34	0	-33.8310775615059	Grass	0	NA	NA	Medium	0	NA	NA	Temperate_Other_Grass_Medium	CC-G-T	-33.8310775615059
23	Weed_C	All	281	-44.884686864203	Temperate	97	0.092	-26.9811156966785	Other	34	0	-33.8310775615059	Grass	0	NA	NA	Fine	0	NA	NA	Temperate_Other_Grass_Fine	CC-G-T	-33.8310775615059
23	Weed_C	All	281	-44.884686864203	Temperate	97	0.092	-26.9811156966785	Corn	0	0	NA	MTT	0	NA	NA	Coarse	0	NA	NA	Temperate_Corn_MTT_Coarse	CC-G-T	-26.9811156966785
23	Weed_C	All	281	-44.884686864203	Temperate	97	0.092	-26.9811156966785	Corn	0	0	NA	MTT	0	NA	NA	Medium	0	NA	NA	Temperate_Corn_MTT_Medium	CC-G-T	-26.9811156966785
23	Weed_C	All	281	-44.884686864203	Temperate	97	0.092	-26.9811156966785	Corn	0	0	NA	MTT	0	NA	NA	Fine	0	NA	NA	Temperate_Corn_MTT_Fine	CC-G-T	-26.9811156966785
23	Weed_C	All	281	-44.884686864203	Temperate	97	0.092	-26.9811156966785	Soybean	0	0	NA	MTT	0	NA	NA	Coarse	0	NA	NA	Temperate_Soybean_MTT_Coarse	CC-G-T	-26.9811156966785
23	Weed_C	All	281	-44.884686864203	Temperate	97	0.092	-26.9811156966785	Soybean	0	0	NA	MTT	0	NA	NA	Medium	0	NA	NA	Temperate_Soybean_MTT_Medium	CC-G-T	-26.9811156966785
23	Weed_C	All	281	-44.884686864203	Temperate	97	0.092	-26.9811156966785	Soybean	0	0	NA	MTT	0	NA	NA	Fine	0	NA	NA	Temperate_Soybean_MTT_Fine	CC-G-T	-26.9811156966785
23	Weed_C	All	281	-44.884686864203	Temperate	97	0.092	-26.9811156966785	Wheat	0	0	NA	MTT	0	NA	NA	Coarse	0	NA	NA	Temperate_Wheat_MTT_Coarse	CC-G-T	-26.9811156966785
23	Weed_C	All	281	-44.884686864203	Temperate	97	0.092	-26.9811156966785	Wheat	0	0	NA	MTT	0	NA	NA	Medium	0	NA	NA	Temperate_Wheat_MTT_Medium	CC-G-T	-26.9811156966785
23	Weed_C	All	281	-44.884686864203	Temperate	97	0.092	-26.9811156966785	Wheat	0	0	NA	MTT	0	NA	NA	Fine	0	NA	NA	Temperate_Wheat_MTT_Fine	CC-G-T	-26.9811156966785
23	Weed_C	All	281	-44.884686864203	Temperate	97	0.092	-26.9811156966785	Vegetable	0	0	NA	MTT	0	NA	NA	Coarse	0	NA	NA	Temperate_Vegetable_MTT_Coarse	CC-G-T	-26.9811156966785
23	Weed_C	All	281	-44.884686864203	Temperate	97	0.092	-26.9811156966785	Vegetable	0	0	NA	MTT	0	NA	NA	Medium	0	NA	NA	Temperate_Vegetable_MTT_Medium	CC-G-T	-26.9811156966785
23	Weed_C	All	281	-44.884686864203	Temperate	97	0.092	-26.9811156966785	Vegetable	0	0	NA	MTT	0	NA	NA	Fine	0	NA	NA	Temperate_Vegetable_MTT_Fine	CC-G-T	-26.9811156966785
23	Weed_C	All	281	-44.884686864203	Temperate	97	0.092	-26.9811156966785	CS	0	0	NA	MTT	0	NA	NA	Coarse	0	NA	NA	Temperate_CS_MTT_Coarse	CC-G-T	-26.9811156966785
23	Weed_C	All	281	-44.884686864203	Temperate	97	0.092	-26.9811156966785	CS	0	0	NA	MTT	0	NA	NA	Medium	0	NA	NA	Temperate_CS_MTT_Medium	CC-G-T	-26.9811156966785
23	Weed_C	All	281	-44.884686864203	Temperate	97	0.092	-26.9811156966785	CS	0	0	NA	MTT	0	NA	NA	Fine	0	NA	NA	Temperate_CS_MTT_Fine	CC-G-T	-26.9811156966785
23	Weed_C	All	281	-44.884686864203	Temperate	97	0.092	-26.9811156966785	CSW	0	0	NA	MTT	0	NA	NA	Coarse	0	NA	NA	Temperate_CSW_MTT_Coarse	CC-G-T	-26.9811156966785
23	Weed_C	All	281	-44.884686864203	Temperate	97	0.092	-26.9811156966785	CSW	0	0	NA	MTT	0	NA	NA	Medium	0	NA	NA	Temperate_CSW_MTT_Medium	CC-G-T	-26.9811156966785
23	Weed_C	All	281	-44.884686864203	Temperate	97	0.092	-26.9811156966785	CSW	0	0	NA	MTT	0	NA	NA	Fine	0	NA	NA	Temperate_CSW_MTT_Fine	CC-G-T	-26.9811156966785
23	Weed_C	All	281	-44.884686864203	Temperate	97	0.092	-26.9811156966785	Other	0	0	NA	MTT	0	NA	NA	Coarse	0	NA	NA	Temperate_Other_MTT_Coarse	CC-G-T	-26.9811156966785
23	Weed_C	All	281	-44.884686864203	Temperate	97	0.092	-26.9811156966785	Other	0	0	NA	MTT	0	NA	NA	Medium	0	NA	NA	Temperate_Other_MTT_Medium	CC-G-T	-26.9811156966785
23	Weed_C	All	281	-44.884686864203	Temperate	97	0.092	-26.9811156966785	Other	0	0	NA	MTT	0	NA	NA	Fine	0	NA	NA	Temperate_Other_MTT_Fine	CC-G-T	-26.9811156966785
23	Weed_C	All	281	-44.884686864203	Temperate	97	0.092	-26.9811156966785	Corn	43	0	126.591199310896	OtherCC	15	0.0034	381.734303346811	Coarse	0	NA	NA	Temperate_Corn_OtherCC_Coarse	CC-G-T	381.734303346811
23	Weed_C	All	281	-44.884686864203	Temperate	97	0.092	-26.9811156966785	Corn	43	0	126.591199310896	OtherCC	15	0.0034	381.734303346811	Medium	0	NA	NA	Temperate_Corn_OtherCC_Medium	CC-G-T	381.734303346811
23	Weed_C	All	281	-44.884686864203	Temperate	97	0.092	-26.9811156966785	Corn	43	0	126.591199310896	OtherCC	15	0.0034	381.734303346811	Fine	0	NA	NA	Temperate_Corn_OtherCC_Fine	CC-G-T	381.734303346811
23	Weed_C	All	281	-44.884686864203	Temperate	97	0.092	-26.9811156966785	Soybean	43	0	126.591199310896	OtherCC	12	0.0034	196.240768174674	Coarse	0	NA	NA	Temperate_Soybean_OtherCC_Coarse	CC-G-T	196.240768174674
23	Weed_C	All	281	-44.884686864203	Temperate	97	0.092	-26.9811156966785	Soybean	43	0	126.591199310896	OtherCC	12	0.0034	196.240768174674	Medium	0	NA	NA	Temperate_Soybean_OtherCC_Medium	CC-G-T	196.240768174674
23	Weed_C	All	281	-44.884686864203	Temperate	97	0.092	-26.9811156966785	Soybean	43	0	126.591199310896	OtherCC	12	0.0034	196.240768174674	Fine	0	NA	NA	Temperate_Soybean_OtherCC_Fine	CC-G-T	196.240768174674
23	Weed_C	All	281	-44.884686864203	Temperate	97	0.092	-26.9811156966785	Wheat	43	0	126.591199310896	OtherCC	0	0.0034	NA	Coarse	0	NA	NA	Temperate_Wheat_OtherCC_Coarse	CC-G-T	126.591199310896
23	Weed_C	All	281	-44.884686864203	Temperate	97	0.092	-26.9811156966785	Wheat	43	0	126.591199310896	OtherCC	0	0.0034	NA	Medium	0	NA	NA	Temperate_Wheat_OtherCC_Medium	CC-G-T	126.591199310896
23	Weed_C	All	281	-44.884686864203	Temperate	97	0.092	-26.9811156966785	Wheat	43	0	126.591199310896	OtherCC	0	0.0034	NA	Fine	0	NA	NA	Temperate_Wheat_OtherCC_Fine	CC-G-T	126.591199310896
23	Weed_C	All	281	-44.884686864203	Temperate	97	0.092	-26.9811156966785	Vegetable	43	0	126.591199310896	OtherCC	10	0.0034	-28.9185812619751	Coarse	0	NA	NA	Temperate_Vegetable_OtherCC_Coarse	CC-G-T	-28.9185812619751
23	Weed_C	All	281	-44.884686864203	Temperate	97	0.092	-26.9811156966785	Vegetable	43	0	126.591199310896	OtherCC	10	0.0034	-28.9185812619751	Medium	10	NA	-28.4341600491176	Temperate_Vegetable_OtherCC_Medium	CC-G-T	-28.4341600491176
23	Weed_C	All	281	-44.884686864203	Temperate	97	0.092	-26.9811156966785	Vegetable	43	0	126.591199310896	OtherCC	10	0.0034	-28.9185812619751	Fine	0	NA	NA	Temperate_Vegetable_OtherCC_Fine	CC-G-T	-28.9185812619751
23	Weed_C	All	281	-44.884686864203	Temperate	97	0.092	-26.9811156966785	CS	43	0	126.591199310896	OtherCC	0	0.0034	NA	Coarse	0	NA	NA	Temperate_CS_OtherCC_Coarse	CC-G-T	126.591199310896
23	Weed_C	All	281	-44.884686864203	Temperate	97	0.092	-26.9811156966785	CS	43	0	126.591199310896	OtherCC	0	0.0034	NA	Medium	0	NA	NA	Temperate_CS_OtherCC_Medium	CC-G-T	126.591199310896
23	Weed_C	All	281	-44.884686864203	Temperate	97	0.092	-26.9811156966785	CS	43	0	126.591199310896	OtherCC	0	0.0034	NA	Fine	0	NA	NA	Temperate_CS_OtherCC_Fine	CC-G-T	126.591199310896
23	Weed_C	All	281	-44.884686864203	Temperate	97	0.092	-26.9811156966785	CSW	43	0	126.591199310896	OtherCC	0	0.0034	NA	Coarse	0	NA	NA	Temperate_CSW_OtherCC_Coarse	CC-G-T	126.591199310896
23	Weed_C	All	281	-44.884686864203	Temperate	97	0.092	-26.9811156966785	CSW	43	0	126.591199310896	OtherCC	0	0.0034	NA	Medium	0	NA	NA	Temperate_CSW_OtherCC_Medium	CC-G-T	126.591199310896
23	Weed_C	All	281	-44.884686864203	Temperate	97	0.092	-26.9811156966785	CSW	43	0	126.591199310896	OtherCC	0	0.0034	NA	Fine	0	NA	NA	Temperate_CSW_OtherCC_Fine	CC-G-T	126.591199310896
23	Weed_C	All	281	-44.884686864203	Temperate	97	0.092	-26.9811156966785	Other	43	0	126.591199310896	OtherCC	6	0.0034	24.0707636214512	Coarse	0	NA	NA	Temperate_Other_OtherCC_Coarse	CC-G-T	24.0707636214512
23	Weed_C	All	281	-44.884686864203	Temperate	97	0.092	-26.9811156966785	Other	43	0	126.591199310896	OtherCC	6	0.0034	24.0707636214512	Medium	6	NA	24.296850059651	Temperate_Other_OtherCC_Medium	CC-G-T	24.296850059651
23	Weed_C	All	281	-44.884686864203	Temperate	97	0.092	-26.9811156966785	Other	43	0	126.591199310896	OtherCC	6	0.0034	24.0707636214512	Fine	0	NA	NA	Temperate_Other_OtherCC_Fine	CC-G-T	24.0707636214512
23	Weed_C	All	281	-44.884686864203	Boreal	178	0.092	-53.0137518806019	Corn	33	0	15.6966594615703	Legume	11	0.0052	197.203660793661	Coarse	0	NA	NA	Boreal_Corn_Legume_Coarse	CC-G-T	197.203660793661
23	Weed_C	All	281	-44.884686864203	Boreal	178	0.092	-53.0137518806019	Corn	33	0	15.6966594615703	Legume	11	0.0052	197.203660793661	Medium	11	NA	196.675609879977	Boreal_Corn_Legume_Medium	CC-G-T	196.675609879977
23	Weed_C	All	281	-44.884686864203	Boreal	178	0.092	-53.0137518806019	Corn	33	0	15.6966594615703	Legume	11	0.0052	197.203660793661	Fine	0	NA	NA	Boreal_Corn_Legume_Fine	CC-G-T	197.203660793661
23	Weed_C	All	281	-44.884686864203	Boreal	178	0.092	-53.0137518806019	Soybean	33	0	15.6966594615703	Legume	0	0.0052	NA	Coarse	0	NA	NA	Boreal_Soybean_Legume_Coarse	CC-G-T	15.6966594615703
23	Weed_C	All	281	-44.884686864203	Boreal	178	0.092	-53.0137518806019	Soybean	33	0	15.6966594615703	Legume	0	0.0052	NA	Medium	0	NA	NA	Boreal_Soybean_Legume_Medium	CC-G-T	15.6966594615703
23	Weed_C	All	281	-44.884686864203	Boreal	178	0.092	-53.0137518806019	Soybean	33	0	15.6966594615703	Legume	0	0.0052	NA	Fine	0	NA	NA	Boreal_Soybean_Legume_Fine	CC-G-T	15.6966594615703
23	Weed_C	All	281	-44.884686864203	Boreal	178	0.092	-53.0137518806019	Wheat	33	0	15.6966594615703	Legume	0	0.0052	NA	Coarse	0	NA	NA	Boreal_Wheat_Legume_Coarse	CC-G-T	15.6966594615703
23	Weed_C	All	281	-44.884686864203	Boreal	178	0.092	-53.0137518806019	Wheat	33	0	15.6966594615703	Legume	0	0.0052	NA	Medium	0	NA	NA	Boreal_Wheat_Legume_Medium	CC-G-T	15.6966594615703
23	Weed_C	All	281	-44.884686864203	Boreal	178	0.092	-53.0137518806019	Wheat	33	0	15.6966594615703	Legume	0	0.0052	NA	Fine	0	NA	NA	Boreal_Wheat_Legume_Fine	CC-G-T	15.6966594615703
23	Weed_C	All	281	-44.884686864203	Boreal	178	0.092	-53.0137518806019	Vegetable	33	0	15.6966594615703	Legume	12	0.0052	-1.59738835411316	Coarse	0	NA	NA	Boreal_Vegetable_Legume_Coarse	CC-G-T	-1.59738835411316
23	Weed_C	All	281	-44.884686864203	Boreal	178	0.092	-53.0137518806019	Vegetable	33	0	15.6966594615703	Legume	12	0.0052	-1.59738835411316	Medium	12	NA	-1.75269853212177	Boreal_Vegetable_Legume_Medium	CC-G-T	-1.75269853212177
23	Weed_C	All	281	-44.884686864203	Boreal	178	0.092	-53.0137518806019	Vegetable	33	0	15.6966594615703	Legume	12	0.0052	-1.59738835411316	Fine	0	NA	NA	Boreal_Vegetable_Legume_Fine	CC-G-T	-1.59738835411316
23	Weed_C	All	281	-44.884686864203	Boreal	178	0.092	-53.0137518806019	CS	33	0	15.6966594615703	Legume	0	0.0052	NA	Coarse	0	NA	NA	Boreal_CS_Legume_Coarse	CC-G-T	15.6966594615703
23	Weed_C	All	281	-44.884686864203	Boreal	178	0.092	-53.0137518806019	CS	33	0	15.6966594615703	Legume	0	0.0052	NA	Medium	0	NA	NA	Boreal_CS_Legume_Medium	CC-G-T	15.6966594615703
23	Weed_C	All	281	-44.884686864203	Boreal	178	0.092	-53.0137518806019	CS	33	0	15.6966594615703	Legume	0	0.0052	NA	Fine	0	NA	NA	Boreal_CS_Legume_Fine	CC-G-T	15.6966594615703
23	Weed_C	All	281	-44.884686864203	Boreal	178	0.092	-53.0137518806019	CSW	33	0	15.6966594615703	Legume	0	0.0052	NA	Coarse	0	NA	NA	Boreal_CSW_Legume_Coarse	CC-G-T	15.6966594615703
23	Weed_C	All	281	-44.884686864203	Boreal	178	0.092	-53.0137518806019	CSW	33	0	15.6966594615703	Legume	0	0.0052	NA	Medium	0	NA	NA	Boreal_CSW_Legume_Medium	CC-G-T	15.6966594615703
23	Weed_C	All	281	-44.884686864203	Boreal	178	0.092	-53.0137518806019	CSW	33	0	15.6966594615703	Legume	0	0.0052	NA	Fine	0	NA	NA	Boreal_CSW_Legume_Fine	CC-G-T	15.6966594615703
23	Weed_C	All	281	-44.884686864203	Boreal	178	0.092	-53.0137518806019	Other	33	0	15.6966594615703	Legume	10	0.0052	-52.7368830865621	Coarse	2	0.2149	-78.9500802851887	Boreal_Other_Legume_Coarse	CC-G-T	-61.9173835746958
23	Weed_C	All	281	-44.884686864203	Boreal	178	0.092	-53.0137518806019	Other	33	0	15.6966594615703	Legume	10	0.0052	-52.7368830865621	Medium	8	0.2149	-43.502931621191	Boreal_Other_Legume_Medium	CC-G-T	-43.502931621191
23	Weed_C	All	281	-44.884686864203	Boreal	178	0.092	-53.0137518806019	Other	33	0	15.6966594615703	Legume	10	0.0052	-52.7368830865621	Fine	0	0.2149	NA	Boreal_Other_Legume_Fine	CC-G-T	-52.7368830865621
23	Weed_C	All	281	-44.884686864203	Boreal	178	0.092	-53.0137518806019	Corn	89	0	-34.1202692496742	Grass	6	0	-16.5192780169864	Coarse	0	NA	NA	Boreal_Corn_Grass_Coarse	CC-G-T	-16.5192780169864
23	Weed_C	All	281	-44.884686864203	Boreal	178	0.092	-53.0137518806019	Corn	89	0	-34.1202692496742	Grass	6	0	-16.5192780169864	Medium	6	NA	-16.9978654621816	Boreal_Corn_Grass_Medium	CC-G-T	-16.9978654621816
23	Weed_C	All	281	-44.884686864203	Boreal	178	0.092	-53.0137518806019	Corn	89	0	-34.1202692496742	Grass	6	0	-16.5192780169864	Fine	0	NA	NA	Boreal_Corn_Grass_Fine	CC-G-T	-16.5192780169864
23	Weed_C	All	281	-44.884686864203	Boreal	178	0.092	-53.0137518806019	Soybean	89	0	-34.1202692496742	Grass	12	0	28.1074153386131	Coarse	0	NA	NA	Boreal_Soybean_Grass_Coarse	CC-G-T	28.1074153386131
23	Weed_C	All	281	-44.884686864203	Boreal	178	0.092	-53.0137518806019	Soybean	89	0	-34.1202692496742	Grass	12	0	28.1074153386131	Medium	12	NA	27.8420879799858	Boreal_Soybean_Grass_Medium	CC-G-T	27.8420879799858
23	Weed_C	All	281	-44.884686864203	Boreal	178	0.092	-53.0137518806019	Soybean	89	0	-34.1202692496742	Grass	12	0	28.1074153386131	Fine	0	NA	NA	Boreal_Soybean_Grass_Fine	CC-G-T	28.1074153386131
23	Weed_C	All	281	-44.884686864203	Boreal	178	0.092	-53.0137518806019	Wheat	89	0	-34.1202692496742	Grass	0	0	NA	Coarse	0	NA	NA	Boreal_Wheat_Grass_Coarse	CC-G-T	-34.1202692496742
23	Weed_C	All	281	-44.884686864203	Boreal	178	0.092	-53.0137518806019	Wheat	89	0	-34.1202692496742	Grass	0	0	NA	Medium	0	NA	NA	Boreal_Wheat_Grass_Medium	CC-G-T	-34.1202692496742
23	Weed_C	All	281	-44.884686864203	Boreal	178	0.092	-53.0137518806019	Wheat	89	0	-34.1202692496742	Grass	0	0	NA	Fine	0	NA	NA	Boreal_Wheat_Grass_Fine	CC-G-T	-34.1202692496742
23	Weed_C	All	281	-44.884686864203	Boreal	178	0.092	-53.0137518806019	Vegetable	89	0	-34.1202692496742	Grass	63	0	-29.6921829582321	Coarse	0	NA	NA	Boreal_Vegetable_Grass_Coarse	CC-G-T	-29.6921829582321
23	Weed_C	All	281	-44.884686864203	Boreal	178	0.092	-53.0137518806019	Vegetable	89	0	-34.1202692496742	Grass	63	0	-29.6921829582321	Medium	63	NA	-29.5779817687749	Boreal_Vegetable_Grass_Medium	CC-G-T	-29.5779817687749
23	Weed_C	All	281	-44.884686864203	Boreal	178	0.092	-53.0137518806019	Vegetable	89	0	-34.1202692496742	Grass	63	0	-29.6921829582321	Fine	0	NA	NA	Boreal_Vegetable_Grass_Fine	CC-G-T	-29.6921829582321
23	Weed_C	All	281	-44.884686864203	Boreal	178	0.092	-53.0137518806019	CS	89	0	-34.1202692496742	Grass	0	0	NA	Coarse	0	NA	NA	Boreal_CS_Grass_Coarse	CC-G-T	-34.1202692496742
23	Weed_C	All	281	-44.884686864203	Boreal	178	0.092	-53.0137518806019	CS	89	0	-34.1202692496742	Grass	0	0	NA	Medium	0	NA	NA	Boreal_CS_Grass_Medium	CC-G-T	-34.1202692496742
23	Weed_C	All	281	-44.884686864203	Boreal	178	0.092	-53.0137518806019	CS	89	0	-34.1202692496742	Grass	0	0	NA	Fine	0	NA	NA	Boreal_CS_Grass_Fine	CC-G-T	-34.1202692496742
23	Weed_C	All	281	-44.884686864203	Boreal	178	0.092	-53.0137518806019	CSW	89	0	-34.1202692496742	Grass	0	0	NA	Coarse	0	NA	NA	Boreal_CSW_Grass_Coarse	CC-G-T	-34.1202692496742
23	Weed_C	All	281	-44.884686864203	Boreal	178	0.092	-53.0137518806019	CSW	89	0	-34.1202692496742	Grass	0	0	NA	Medium	0	NA	NA	Boreal_CSW_Grass_Medium	CC-G-T	-34.1202692496742
23	Weed_C	All	281	-44.884686864203	Boreal	178	0.092	-53.0137518806019	CSW	89	0	-34.1202692496742	Grass	0	0	NA	Fine	0	NA	NA	Boreal_CSW_Grass_Fine	CC-G-T	-34.1202692496742
23	Weed_C	All	281	-44.884686864203	Boreal	178	0.092	-53.0137518806019	Other	89	0	-34.1202692496742	Grass	8	0	-87.5269833788664	Coarse	4	0.674	-83.3889521467081	Boreal_Other_Grass_Coarse	CC-G-T	-83.3889521467081
23	Weed_C	All	281	-44.884686864203	Boreal	178	0.092	-53.0137518806019	Other	89	0	-34.1202692496742	Grass	8	0	-87.5269833788664	Medium	4	0.674	-91.2807617337101	Boreal_Other_Grass_Medium	CC-G-T	-91.2807617337101
23	Weed_C	All	281	-44.884686864203	Boreal	178	0.092	-53.0137518806019	Other	89	0	-34.1202692496742	Grass	8	0	-87.5269833788664	Fine	0	0.674	NA	Boreal_Other_Grass_Fine	CC-G-T	-87.5269833788664
23	Weed_C	All	281	-44.884686864203	Boreal	178	0.092	-53.0137518806019	Corn	52	0	-83.886543524399	MTT	0	0	NA	Coarse	0	NA	NA	Boreal_Corn_MTT_Coarse	CC-G-T	-83.886543524399
23	Weed_C	All	281	-44.884686864203	Boreal	178	0.092	-53.0137518806019	Corn	52	0	-83.886543524399	MTT	0	0	NA	Medium	0	NA	NA	Boreal_Corn_MTT_Medium	CC-G-T	-83.886543524399
23	Weed_C	All	281	-44.884686864203	Boreal	178	0.092	-53.0137518806019	Corn	52	0	-83.886543524399	MTT	0	0	NA	Fine	0	NA	NA	Boreal_Corn_MTT_Fine	CC-G-T	-83.886543524399
23	Weed_C	All	281	-44.884686864203	Boreal	178	0.092	-53.0137518806019	Soybean	52	0	-83.886543524399	MTT	0	0	NA	Coarse	0	NA	NA	Boreal_Soybean_MTT_Coarse	CC-G-T	-83.886543524399
23	Weed_C	All	281	-44.884686864203	Boreal	178	0.092	-53.0137518806019	Soybean	52	0	-83.886543524399	MTT	0	0	NA	Medium	0	NA	NA	Boreal_Soybean_MTT_Medium	CC-G-T	-83.886543524399
23	Weed_C	All	281	-44.884686864203	Boreal	178	0.092	-53.0137518806019	Soybean	52	0	-83.886543524399	MTT	0	0	NA	Fine	0	NA	NA	Boreal_Soybean_MTT_Fine	CC-G-T	-83.886543524399
23	Weed_C	All	281	-44.884686864203	Boreal	178	0.092	-53.0137518806019	Wheat	52	0	-83.886543524399	MTT	0	0	NA	Coarse	0	NA	NA	Boreal_Wheat_MTT_Coarse	CC-G-T	-83.886543524399
23	Weed_C	All	281	-44.884686864203	Boreal	178	0.092	-53.0137518806019	Wheat	52	0	-83.886543524399	MTT	0	0	NA	Medium	0	NA	NA	Boreal_Wheat_MTT_Medium	CC-G-T	-83.886543524399
23	Weed_C	All	281	-44.884686864203	Boreal	178	0.092	-53.0137518806019	Wheat	52	0	-83.886543524399	MTT	0	0	NA	Fine	0	NA	NA	Boreal_Wheat_MTT_Fine	CC-G-T	-83.886543524399
23	Weed_C	All	281	-44.884686864203	Boreal	178	0.092	-53.0137518806019	Vegetable	52	0	-83.886543524399	MTT	18	0	-38.8935879082532	Coarse	0	NA	NA	Boreal_Vegetable_MTT_Coarse	CC-G-T	-38.8935879082532
23	Weed_C	All	281	-44.884686864203	Boreal	178	0.092	-53.0137518806019	Vegetable	52	0	-83.886543524399	MTT	18	0	-38.8935879082532	Medium	18	NA	-38.8279131403437	Boreal_Vegetable_MTT_Medium	CC-G-T	-38.8279131403437
23	Weed_C	All	281	-44.884686864203	Boreal	178	0.092	-53.0137518806019	Vegetable	52	0	-83.886543524399	MTT	18	0	-38.8935879082532	Fine	0	NA	NA	Boreal_Vegetable_MTT_Fine	CC-G-T	-38.8935879082532
23	Weed_C	All	281	-44.884686864203	Boreal	178	0.092	-53.0137518806019	CS	52	0	-83.886543524399	MTT	0	0	NA	Coarse	0	NA	NA	Boreal_CS_MTT_Coarse	CC-G-T	-83.886543524399
23	Weed_C	All	281	-44.884686864203	Boreal	178	0.092	-53.0137518806019	CS	52	0	-83.886543524399	MTT	0	0	NA	Medium	0	NA	NA	Boreal_CS_MTT_Medium	CC-G-T	-83.886543524399
23	Weed_C	All	281	-44.884686864203	Boreal	178	0.092	-53.0137518806019	CS	52	0	-83.886543524399	MTT	0	0	NA	Fine	0	NA	NA	Boreal_CS_MTT_Fine	CC-G-T	-83.886543524399
23	Weed_C	All	281	-44.884686864203	Boreal	178	0.092	-53.0137518806019	CSW	52	0	-83.886543524399	MTT	0	0	NA	Coarse	0	NA	NA	Boreal_CSW_MTT_Coarse	CC-G-T	-83.886543524399
23	Weed_C	All	281	-44.884686864203	Boreal	178	0.092	-53.0137518806019	CSW	52	0	-83.886543524399	MTT	0	0	NA	Medium	0	NA	NA	Boreal_CSW_MTT_Medium	CC-G-T	-83.886543524399
23	Weed_C	All	281	-44.884686864203	Boreal	178	0.092	-53.0137518806019	CSW	52	0	-83.886543524399	MTT	0	0	NA	Fine	0	NA	NA	Boreal_CSW_MTT_Fine	CC-G-T	-83.886543524399
23	Weed_C	All	281	-44.884686864203	Boreal	178	0.092	-53.0137518806019	Other	52	0	-83.886543524399	MTT	34	0	-91.9479250677771	Coarse	10	0.4562	-88.4281473046453	Boreal_Other_MTT_Coarse	CC-G-T	-88.4281473046453
23	Weed_C	All	281	-44.884686864203	Boreal	178	0.092	-53.0137518806019	Other	52	0	-83.886543524399	MTT	34	0	-91.9479250677771	Medium	24	0.4562	-92.9691044255817	Boreal_Other_MTT_Medium	CC-G-T	-92.9691044255817
23	Weed_C	All	281	-44.884686864203	Boreal	178	0.092	-53.0137518806019	Other	52	0	-83.886543524399	MTT	34	0	-91.9479250677771	Fine	0	0.4562	NA	Boreal_Other_MTT_Fine	CC-G-T	-91.9479250677771
23	Weed_C	All	281	-44.884686864203	Boreal	178	0.092	-53.0137518806019	Corn	4	0	-82.6381921318151	OtherCC	0	NA	NA	Coarse	0	NA	NA	Boreal_Corn_OtherCC_Coarse	CC-G-T	-82.6381921318151
23	Weed_C	All	281	-44.884686864203	Boreal	178	0.092	-53.0137518806019	Corn	4	0	-82.6381921318151	OtherCC	0	NA	NA	Medium	0	NA	NA	Boreal_Corn_OtherCC_Medium	CC-G-T	-82.6381921318151
23	Weed_C	All	281	-44.884686864203	Boreal	178	0.092	-53.0137518806019	Corn	4	0	-82.6381921318151	OtherCC	0	NA	NA	Fine	0	NA	NA	Boreal_Corn_OtherCC_Fine	CC-G-T	-82.6381921318151
23	Weed_C	All	281	-44.884686864203	Boreal	178	0.092	-53.0137518806019	Soybean	4	0	-82.6381921318151	OtherCC	0	NA	NA	Coarse	0	NA	NA	Boreal_Soybean_OtherCC_Coarse	CC-G-T	-82.6381921318151
23	Weed_C	All	281	-44.884686864203	Boreal	178	0.092	-53.0137518806019	Soybean	4	0	-82.6381921318151	OtherCC	0	NA	NA	Medium	0	NA	NA	Boreal_Soybean_OtherCC_Medium	CC-G-T	-82.6381921318151
23	Weed_C	All	281	-44.884686864203	Boreal	178	0.092	-53.0137518806019	Soybean	4	0	-82.6381921318151	OtherCC	0	NA	NA	Fine	0	NA	NA	Boreal_Soybean_OtherCC_Fine	CC-G-T	-82.6381921318151
23	Weed_C	All	281	-44.884686864203	Boreal	178	0.092	-53.0137518806019	Wheat	4	0	-82.6381921318151	OtherCC	0	NA	NA	Coarse	0	NA	NA	Boreal_Wheat_OtherCC_Coarse	CC-G-T	-82.6381921318151
23	Weed_C	All	281	-44.884686864203	Boreal	178	0.092	-53.0137518806019	Wheat	4	0	-82.6381921318151	OtherCC	0	NA	NA	Medium	0	NA	NA	Boreal_Wheat_OtherCC_Medium	CC-G-T	-82.6381921318151
23	Weed_C	All	281	-44.884686864203	Boreal	178	0.092	-53.0137518806019	Wheat	4	0	-82.6381921318151	OtherCC	0	NA	NA	Fine	0	NA	NA	Boreal_Wheat_OtherCC_Fine	CC-G-T	-82.6381921318151
23	Weed_C	All	281	-44.884686864203	Boreal	178	0.092	-53.0137518806019	Vegetable	4	0	-82.6381921318151	OtherCC	0	NA	NA	Coarse	0	NA	NA	Boreal_Vegetable_OtherCC_Coarse	CC-G-T	-82.6381921318151
23	Weed_C	All	281	-44.884686864203	Boreal	178	0.092	-53.0137518806019	Vegetable	4	0	-82.6381921318151	OtherCC	0	NA	NA	Medium	0	NA	NA	Boreal_Vegetable_OtherCC_Medium	CC-G-T	-82.6381921318151
23	Weed_C	All	281	-44.884686864203	Boreal	178	0.092	-53.0137518806019	Vegetable	4	0	-82.6381921318151	OtherCC	0	NA	NA	Fine	0	NA	NA	Boreal_Vegetable_OtherCC_Fine	CC-G-T	-82.6381921318151
23	Weed_C	All	281	-44.884686864203	Boreal	178	0.092	-53.0137518806019	CS	4	0	-82.6381921318151	OtherCC	0	NA	NA	Coarse	0	NA	NA	Boreal_CS_OtherCC_Coarse	CC-G-T	-82.6381921318151
23	Weed_C	All	281	-44.884686864203	Boreal	178	0.092	-53.0137518806019	CS	4	0	-82.6381921318151	OtherCC	0	NA	NA	Medium	0	NA	NA	Boreal_CS_OtherCC_Medium	CC-G-T	-82.6381921318151
23	Weed_C	All	281	-44.884686864203	Boreal	178	0.092	-53.0137518806019	CS	4	0	-82.6381921318151	OtherCC	0	NA	NA	Fine	0	NA	NA	Boreal_CS_OtherCC_Fine	CC-G-T	-82.6381921318151
23	Weed_C	All	281	-44.884686864203	Boreal	178	0.092	-53.0137518806019	CSW	4	0	-82.6381921318151	OtherCC	0	NA	NA	Coarse	0	NA	NA	Boreal_CSW_OtherCC_Coarse	CC-G-T	-82.6381921318151
23	Weed_C	All	281	-44.884686864203	Boreal	178	0.092	-53.0137518806019	CSW	4	0	-82.6381921318151	OtherCC	0	NA	NA	Medium	0	NA	NA	Boreal_CSW_OtherCC_Medium	CC-G-T	-82.6381921318151
23	Weed_C	All	281	-44.884686864203	Boreal	178	0.092	-53.0137518806019	CSW	4	0	-82.6381921318151	OtherCC	0	NA	NA	Fine	0	NA	NA	Boreal_CSW_OtherCC_Fine	CC-G-T	-82.6381921318151
23	Weed_C	All	281	-44.884686864203	Boreal	178	0.092	-53.0137518806019	Other	4	0	-82.6381921318151	OtherCC	4	NA	-82.6381921318151	Coarse	0	NA	NA	Boreal_Other_OtherCC_Coarse	CC-G-T	-82.6381921318151
23	Weed_C	All	281	-44.884686864203	Boreal	178	0.092	-53.0137518806019	Other	4	0	-82.6381921318151	OtherCC	4	NA	-82.6381921318151	Medium	4	NA	-82.6381921318151	Boreal_Other_OtherCC_Medium	CC-G-T	-82.6381921318151
23	Weed_C	All	281	-44.884686864203	Boreal	178	0.092	-53.0137518806019	Other	4	0	-82.6381921318151	OtherCC	4	NA	-82.6381921318151	Fine	0	NA	NA	Boreal_Other_OtherCC_Fine	CC-G-T	-82.6381921318151
3	BD_C	All	699	-1.11457119901168	Tropical	40	0.0124	-0.944257990083852	Corn	20	0.003	1.64846445565461	Legume	11	0.1089	2.06094348162669	Coarse	11	NA	2.06305388745129	Tropical_Corn_Legume_Coarse	T-CC-G	2.06305388745129
3	BD_C	All	699	-1.11457119901168	Tropical	40	0.0124	-0.944257990083852	Soybean	20	0.003	1.64846445565461	Legume	11	0.1089	2.06094348162669	Coarse	0	NA	NA	Tropical_Soybean_Legume_Coarse	T-CC-G	2.06094348162669
3	BD_C	All	699	-1.11457119901168	Tropical	40	0.0124	-0.944257990083852	Wheat	20	0.003	1.64846445565461	Legume	11	0.1089	2.06094348162669	Coarse	0	NA	NA	Tropical_Wheat_Legume_Coarse	T-CC-G	2.06094348162669
3	BD_C	All	699	-1.11457119901168	Tropical	40	0.0124	-0.944257990083852	Vegetable	20	0.003	1.64846445565461	Legume	11	0.1089	2.06094348162669	Coarse	0	NA	NA	Tropical_Vegetable_Legume_Coarse	T-CC-G	2.06094348162669
3	BD_C	All	699	-1.11457119901168	Tropical	40	0.0124	-0.944257990083852	CS	20	0.003	1.64846445565461	Legume	11	0.1089	2.06094348162669	Coarse	0	NA	NA	Tropical_CS_Legume_Coarse	T-CC-G	2.06094348162669
3	BD_C	All	699	-1.11457119901168	Tropical	40	0.0124	-0.944257990083852	CSW	20	0.003	1.64846445565461	Legume	11	0.1089	2.06094348162669	Coarse	0	NA	NA	Tropical_CSW_Legume_Coarse	T-CC-G	2.06094348162669
3	BD_C	All	699	-1.11457119901168	Tropical	40	0.0124	-0.944257990083852	Other	20	0.003	1.64846445565461	Legume	11	0.1089	2.06094348162669	Coarse	0	NA	NA	Tropical_Other_Legume_Coarse	T-CC-G	2.06094348162669
3	BD_C	All	699	-1.11457119901168	Tropical	40	0.0124	-0.944257990083852	Corn	20	0.003	1.64846445565461	Grass	7	0.1089	2.2853986126286	Coarse	7	NA	2.28605680712053	Tropical_Corn_Grass_Coarse	T-CC-G	2.28605680712053
3	BD_C	All	699	-1.11457119901168	Tropical	40	0.0124	-0.944257990083852	Soybean	20	0.003	1.64846445565461	Grass	7	0.1089	2.2853986126286	Coarse	0	NA	NA	Tropical_Soybean_Grass_Coarse	T-CC-G	2.2853986126286
3	BD_C	All	699	-1.11457119901168	Tropical	40	0.0124	-0.944257990083852	Wheat	20	0.003	1.64846445565461	Grass	7	0.1089	2.2853986126286	Coarse	0	NA	NA	Tropical_Wheat_Grass_Coarse	T-CC-G	2.2853986126286
3	BD_C	All	699	-1.11457119901168	Tropical	40	0.0124	-0.944257990083852	Vegetable	20	0.003	1.64846445565461	Grass	7	0.1089	2.2853986126286	Coarse	0	NA	NA	Tropical_Vegetable_Grass_Coarse	T-CC-G	2.2853986126286
3	BD_C	All	699	-1.11457119901168	Tropical	40	0.0124	-0.944257990083852	CS	20	0.003	1.64846445565461	Grass	7	0.1089	2.2853986126286	Coarse	0	NA	NA	Tropical_CS_Grass_Coarse	T-CC-G	2.2853986126286
3	BD_C	All	699	-1.11457119901168	Tropical	40	0.0124	-0.944257990083852	CSW	20	0.003	1.64846445565461	Grass	7	0.1089	2.2853986126286	Coarse	0	NA	NA	Tropical_CSW_Grass_Coarse	T-CC-G	2.2853986126286
3	BD_C	All	699	-1.11457119901168	Tropical	40	0.0124	-0.944257990083852	Other	20	0.003	1.64846445565461	Grass	7	0.1089	2.2853986126286	Coarse	0	NA	NA	Tropical_Other_Grass_Coarse	T-CC-G	2.2853986126286
3	BD_C	All	699	-1.11457119901168	Tropical	40	0.0124	-0.944257990083852	Corn	20	0.003	1.64846445565461	MTT	0	0.1089	NA	Coarse	0	NA	NA	Tropical_Corn_MTT_Coarse	T-CC-G	1.64846445565461
3	BD_C	All	699	-1.11457119901168	Tropical	40	0.0124	-0.944257990083852	Soybean	20	0.003	1.64846445565461	MTT	0	0.1089	NA	Coarse	0	NA	NA	Tropical_Soybean_MTT_Coarse	T-CC-G	1.64846445565461
3	BD_C	All	699	-1.11457119901168	Tropical	40	0.0124	-0.944257990083852	Wheat	20	0.003	1.64846445565461	MTT	0	0.1089	NA	Coarse	0	NA	NA	Tropical_Wheat_MTT_Coarse	T-CC-G	1.64846445565461
3	BD_C	All	699	-1.11457119901168	Tropical	40	0.0124	-0.944257990083852	Vegetable	20	0.003	1.64846445565461	MTT	0	0.1089	NA	Coarse	0	NA	NA	Tropical_Vegetable_MTT_Coarse	T-CC-G	1.64846445565461
3	BD_C	All	699	-1.11457119901168	Tropical	40	0.0124	-0.944257990083852	CS	20	0.003	1.64846445565461	MTT	0	0.1089	NA	Coarse	0	NA	NA	Tropical_CS_MTT_Coarse	T-CC-G	1.64846445565461
3	BD_C	All	699	-1.11457119901168	Tropical	40	0.0124	-0.944257990083852	CSW	20	0.003	1.64846445565461	MTT	0	0.1089	NA	Coarse	0	NA	NA	Tropical_CSW_MTT_Coarse	T-CC-G	1.64846445565461
3	BD_C	All	699	-1.11457119901168	Tropical	40	0.0124	-0.944257990083852	Other	20	0.003	1.64846445565461	MTT	0	0.1089	NA	Coarse	0	NA	NA	Tropical_Other_MTT_Coarse	T-CC-G	1.64846445565461
3	BD_C	All	699	-1.11457119901168	Tropical	40	0.0124	-0.944257990083852	Corn	20	0.003	1.64846445565461	OtherCC	2	0.1089	-7.30938938719495	Coarse	0	NA	NA	Tropical_Corn_OtherCC_Coarse	T-CC-G	-4.21198029310332
3	BD_C	All	699	-1.11457119901168	Tropical	40	0.0124	-0.944257990083852	Soybean	20	0.003	1.64846445565461	OtherCC	2	0.1089	-7.30938938719495	Coarse	0	NA	NA	Tropical_Soybean_OtherCC_Coarse	T-CC-G	-4.21198029310332
3	BD_C	All	699	-1.11457119901168	Tropical	40	0.0124	-0.944257990083852	Wheat	20	0.003	1.64846445565461	OtherCC	2	0.1089	-7.30938938719495	Coarse	0	NA	NA	Tropical_Wheat_OtherCC_Coarse	T-CC-G	-4.21198029310332
3	BD_C	All	699	-1.11457119901168	Tropical	40	0.0124	-0.944257990083852	Vegetable	20	0.003	1.64846445565461	OtherCC	2	0.1089	-7.30938938719495	Coarse	2	NA	-7.30938938719495	Tropical_Vegetable_OtherCC_Coarse	T-CC-G	-4.21198029310332
3	BD_C	All	699	-1.11457119901168	Tropical	40	0.0124	-0.944257990083852	CS	20	0.003	1.64846445565461	OtherCC	2	0.1089	-7.30938938719495	Coarse	0	NA	NA	Tropical_CS_OtherCC_Coarse	T-CC-G	-4.21198029310332
3	BD_C	All	699	-1.11457119901168	Tropical	40	0.0124	-0.944257990083852	CSW	20	0.003	1.64846445565461	OtherCC	2	0.1089	-7.30938938719495	Coarse	0	NA	NA	Tropical_CSW_OtherCC_Coarse	T-CC-G	-4.21198029310332
3	BD_C	All	699	-1.11457119901168	Tropical	40	0.0124	-0.944257990083852	Other	20	0.003	1.64846445565461	OtherCC	2	0.1089	-7.30938938719495	Coarse	0	NA	NA	Tropical_Other_OtherCC_Coarse	T-CC-G	-4.21198029310332
3	BD_C	All	699	-1.11457119901168	Tropical	40	0.0124	-0.944257990083852	Corn	0	0.003	NA	Legume	0	NA	NA	Medium	0	NA	NA	Tropical_Corn_Legume_Medium	T-CC-G	-0.944257990083852
3	BD_C	All	699	-1.11457119901168	Tropical	40	0.0124	-0.944257990083852	Soybean	0	0.003	NA	Legume	0	NA	NA	Medium	0	NA	NA	Tropical_Soybean_Legume_Medium	T-CC-G	-0.944257990083852
3	BD_C	All	699	-1.11457119901168	Tropical	40	0.0124	-0.944257990083852	Wheat	0	0.003	NA	Legume	0	NA	NA	Medium	0	NA	NA	Tropical_Wheat_Legume_Medium	T-CC-G	-0.944257990083852
3	BD_C	All	699	-1.11457119901168	Tropical	40	0.0124	-0.944257990083852	Vegetable	0	0.003	NA	Legume	0	NA	NA	Medium	0	NA	NA	Tropical_Vegetable_Legume_Medium	T-CC-G	-0.944257990083852
3	BD_C	All	699	-1.11457119901168	Tropical	40	0.0124	-0.944257990083852	CS	0	0.003	NA	Legume	0	NA	NA	Medium	0	NA	NA	Tropical_CS_Legume_Medium	T-CC-G	-0.944257990083852
3	BD_C	All	699	-1.11457119901168	Tropical	40	0.0124	-0.944257990083852	CSW	0	0.003	NA	Legume	0	NA	NA	Medium	0	NA	NA	Tropical_CSW_Legume_Medium	T-CC-G	-0.944257990083852
3	BD_C	All	699	-1.11457119901168	Tropical	40	0.0124	-0.944257990083852	Other	0	0.003	NA	Legume	0	NA	NA	Medium	0	NA	NA	Tropical_Other_Legume_Medium	T-CC-G	-0.944257990083852
3	BD_C	All	699	-1.11457119901168	Tropical	40	0.0124	-0.944257990083852	Corn	0	0.003	NA	Grass	0	NA	NA	Medium	0	NA	NA	Tropical_Corn_Grass_Medium	T-CC-G	-0.944257990083852
3	BD_C	All	699	-1.11457119901168	Tropical	40	0.0124	-0.944257990083852	Soybean	0	0.003	NA	Grass	0	NA	NA	Medium	0	NA	NA	Tropical_Soybean_Grass_Medium	T-CC-G	-0.944257990083852
3	BD_C	All	699	-1.11457119901168	Tropical	40	0.0124	-0.944257990083852	Wheat	0	0.003	NA	Grass	0	NA	NA	Medium	0	NA	NA	Tropical_Wheat_Grass_Medium	T-CC-G	-0.944257990083852
3	BD_C	All	699	-1.11457119901168	Tropical	40	0.0124	-0.944257990083852	Vegetable	0	0.003	NA	Grass	0	NA	NA	Medium	0	NA	NA	Tropical_Vegetable_Grass_Medium	T-CC-G	-0.944257990083852
3	BD_C	All	699	-1.11457119901168	Tropical	40	0.0124	-0.944257990083852	CS	0	0.003	NA	Grass	0	NA	NA	Medium	0	NA	NA	Tropical_CS_Grass_Medium	T-CC-G	-0.944257990083852
3	BD_C	All	699	-1.11457119901168	Tropical	40	0.0124	-0.944257990083852	CSW	0	0.003	NA	Grass	0	NA	NA	Medium	0	NA	NA	Tropical_CSW_Grass_Medium	T-CC-G	-0.944257990083852
3	BD_C	All	699	-1.11457119901168	Tropical	40	0.0124	-0.944257990083852	Other	0	0.003	NA	Grass	0	NA	NA	Medium	0	NA	NA	Tropical_Other_Grass_Medium	T-CC-G	-0.944257990083852
3	BD_C	All	699	-1.11457119901168	Tropical	40	0.0124	-0.944257990083852	Corn	0	0.003	NA	MTT	0	NA	NA	Medium	0	NA	NA	Tropical_Corn_MTT_Medium	T-CC-G	-0.944257990083852
3	BD_C	All	699	-1.11457119901168	Tropical	40	0.0124	-0.944257990083852	Soybean	0	0.003	NA	MTT	0	NA	NA	Medium	0	NA	NA	Tropical_Soybean_MTT_Medium	T-CC-G	-0.944257990083852
3	BD_C	All	699	-1.11457119901168	Tropical	40	0.0124	-0.944257990083852	Wheat	0	0.003	NA	MTT	0	NA	NA	Medium	0	NA	NA	Tropical_Wheat_MTT_Medium	T-CC-G	-0.944257990083852
3	BD_C	All	699	-1.11457119901168	Tropical	40	0.0124	-0.944257990083852	Vegetable	0	0.003	NA	MTT	0	NA	NA	Medium	0	NA	NA	Tropical_Vegetable_MTT_Medium	T-CC-G	-0.944257990083852
3	BD_C	All	699	-1.11457119901168	Tropical	40	0.0124	-0.944257990083852	CS	0	0.003	NA	MTT	0	NA	NA	Medium	0	NA	NA	Tropical_CS_MTT_Medium	T-CC-G	-0.944257990083852
3	BD_C	All	699	-1.11457119901168	Tropical	40	0.0124	-0.944257990083852	CSW	0	0.003	NA	MTT	0	NA	NA	Medium	0	NA	NA	Tropical_CSW_MTT_Medium	T-CC-G	-0.944257990083852
3	BD_C	All	699	-1.11457119901168	Tropical	40	0.0124	-0.944257990083852	Other	0	0.003	NA	MTT	0	NA	NA	Medium	0	NA	NA	Tropical_Other_MTT_Medium	T-CC-G	-0.944257990083852
3	BD_C	All	699	-1.11457119901168	Tropical	40	0.0124	-0.944257990083852	Corn	0	0.003	NA	OtherCC	0	NA	NA	Medium	0	NA	NA	Tropical_Corn_OtherCC_Medium	T-CC-G	-0.944257990083852
3	BD_C	All	699	-1.11457119901168	Tropical	40	0.0124	-0.944257990083852	Soybean	0	0.003	NA	OtherCC	0	NA	NA	Medium	0	NA	NA	Tropical_Soybean_OtherCC_Medium	T-CC-G	-0.944257990083852
3	BD_C	All	699	-1.11457119901168	Tropical	40	0.0124	-0.944257990083852	Wheat	0	0.003	NA	OtherCC	0	NA	NA	Medium	0	NA	NA	Tropical_Wheat_OtherCC_Medium	T-CC-G	-0.944257990083852
3	BD_C	All	699	-1.11457119901168	Tropical	40	0.0124	-0.944257990083852	Vegetable	0	0.003	NA	OtherCC	0	NA	NA	Medium	0	NA	NA	Tropical_Vegetable_OtherCC_Medium	T-CC-G	-0.944257990083852
3	BD_C	All	699	-1.11457119901168	Tropical	40	0.0124	-0.944257990083852	CS	0	0.003	NA	OtherCC	0	NA	NA	Medium	0	NA	NA	Tropical_CS_OtherCC_Medium	T-CC-G	-0.944257990083852
3	BD_C	All	699	-1.11457119901168	Tropical	40	0.0124	-0.944257990083852	CSW	0	0.003	NA	OtherCC	0	NA	NA	Medium	0	NA	NA	Tropical_CSW_OtherCC_Medium	T-CC-G	-0.944257990083852
3	BD_C	All	699	-1.11457119901168	Tropical	40	0.0124	-0.944257990083852	Other	0	0.003	NA	OtherCC	0	NA	NA	Medium	0	NA	NA	Tropical_Other_OtherCC_Medium	T-CC-G	-0.944257990083852
3	BD_C	All	699	-1.11457119901168	Tropical	40	0.0124	-0.944257990083852	Corn	20	0.003	-3.64380138043925	Legume	8	5e-04	-6.0117069349083	Fine	8	NA	-6.00706185239352	Tropical_Corn_Legume_Fine	T-CC-G	-6.00706185239352
3	BD_C	All	699	-1.11457119901168	Tropical	40	0.0124	-0.944257990083852	Soybean	20	0.003	-3.64380138043925	Legume	8	5e-04	-6.0117069349083	Fine	0	NA	NA	Tropical_Soybean_Legume_Fine	T-CC-G	-6.0117069349083
3	BD_C	All	699	-1.11457119901168	Tropical	40	0.0124	-0.944257990083852	Wheat	20	0.003	-3.64380138043925	Legume	8	5e-04	-6.0117069349083	Fine	0	NA	NA	Tropical_Wheat_Legume_Fine	T-CC-G	-6.0117069349083
3	BD_C	All	699	-1.11457119901168	Tropical	40	0.0124	-0.944257990083852	Vegetable	20	0.003	-3.64380138043925	Legume	8	5e-04	-6.0117069349083	Fine	0	NA	NA	Tropical_Vegetable_Legume_Fine	T-CC-G	-6.0117069349083
3	BD_C	All	699	-1.11457119901168	Tropical	40	0.0124	-0.944257990083852	CS	20	0.003	-3.64380138043925	Legume	8	5e-04	-6.0117069349083	Fine	0	NA	NA	Tropical_CS_Legume_Fine	T-CC-G	-6.0117069349083
3	BD_C	All	699	-1.11457119901168	Tropical	40	0.0124	-0.944257990083852	CSW	20	0.003	-3.64380138043925	Legume	8	5e-04	-6.0117069349083	Fine	0	NA	NA	Tropical_CSW_Legume_Fine	T-CC-G	-6.0117069349083
3	BD_C	All	699	-1.11457119901168	Tropical	40	0.0124	-0.944257990083852	Other	20	0.003	-3.64380138043925	Legume	8	5e-04	-6.0117069349083	Fine	0	NA	NA	Tropical_Other_Legume_Fine	T-CC-G	-6.0117069349083
3	BD_C	All	699	-1.11457119901168	Tropical	40	0.0124	-0.944257990083852	Corn	20	0.003	-3.64380138043925	Grass	5	5e-04	-0.994940697011992	Fine	0	NA	NA	Tropical_Corn_Grass_Fine	T-CC-G	-0.994940697011992
3	BD_C	All	699	-1.11457119901168	Tropical	40	0.0124	-0.944257990083852	Soybean	20	0.003	-3.64380138043925	Grass	5	5e-04	-0.994940697011992	Fine	0	NA	NA	Tropical_Soybean_Grass_Fine	T-CC-G	-0.994940697011992
3	BD_C	All	699	-1.11457119901168	Tropical	40	0.0124	-0.944257990083852	Wheat	20	0.003	-3.64380138043925	Grass	5	5e-04	-0.994940697011992	Fine	0	NA	NA	Tropical_Wheat_Grass_Fine	T-CC-G	-0.994940697011992
3	BD_C	All	699	-1.11457119901168	Tropical	40	0.0124	-0.944257990083852	Vegetable	20	0.003	-3.64380138043925	Grass	5	5e-04	-0.994940697011992	Fine	0	NA	NA	Tropical_Vegetable_Grass_Fine	T-CC-G	-0.994940697011992
3	BD_C	All	699	-1.11457119901168	Tropical	40	0.0124	-0.944257990083852	CS	20	0.003	-3.64380138043925	Grass	5	5e-04	-0.994940697011992	Fine	0	NA	NA	Tropical_CS_Grass_Fine	T-CC-G	-0.994940697011992
3	BD_C	All	699	-1.11457119901168	Tropical	40	0.0124	-0.944257990083852	CSW	20	0.003	-3.64380138043925	Grass	5	5e-04	-0.994940697011992	Fine	0	NA	NA	Tropical_CSW_Grass_Fine	T-CC-G	-0.994940697011992
3	BD_C	All	699	-1.11457119901168	Tropical	40	0.0124	-0.944257990083852	Other	20	0.003	-3.64380138043925	Grass	5	5e-04	-0.994940697011992	Fine	5	NA	-0.994940697011992	Tropical_Other_Grass_Fine	T-CC-G	-0.994940697011992
3	BD_C	All	699	-1.11457119901168	Tropical	40	0.0124	-0.944257990083852	Corn	20	0.003	-3.64380138043925	MTT	2	5e-04	3.6253414089132	Fine	0	NA	NA	Tropical_Corn_MTT_Fine	T-CC-G	1.25538510495076
3	BD_C	All	699	-1.11457119901168	Tropical	40	0.0124	-0.944257990083852	Soybean	20	0.003	-3.64380138043925	MTT	2	5e-04	3.6253414089132	Fine	0	NA	NA	Tropical_Soybean_MTT_Fine	T-CC-G	1.25538510495076
3	BD_C	All	699	-1.11457119901168	Tropical	40	0.0124	-0.944257990083852	Wheat	20	0.003	-3.64380138043925	MTT	2	5e-04	3.6253414089132	Fine	0	NA	NA	Tropical_Wheat_MTT_Fine	T-CC-G	1.25538510495076
3	BD_C	All	699	-1.11457119901168	Tropical	40	0.0124	-0.944257990083852	Vegetable	20	0.003	-3.64380138043925	MTT	2	5e-04	3.6253414089132	Fine	0	NA	NA	Tropical_Vegetable_MTT_Fine	T-CC-G	1.25538510495076
3	BD_C	All	699	-1.11457119901168	Tropical	40	0.0124	-0.944257990083852	CS	20	0.003	-3.64380138043925	MTT	2	5e-04	3.6253414089132	Fine	0	NA	NA	Tropical_CS_MTT_Fine	T-CC-G	1.25538510495076
3	BD_C	All	699	-1.11457119901168	Tropical	40	0.0124	-0.944257990083852	CSW	20	0.003	-3.64380138043925	MTT	2	5e-04	3.6253414089132	Fine	0	NA	NA	Tropical_CSW_MTT_Fine	T-CC-G	1.25538510495076
3	BD_C	All	699	-1.11457119901168	Tropical	40	0.0124	-0.944257990083852	Other	20	0.003	-3.64380138043925	MTT	2	5e-04	3.6253414089132	Fine	2	NA	3.6253414089132	Tropical_Other_MTT_Fine	T-CC-G	1.25538510495076
3	BD_C	All	699	-1.11457119901168	Tropical	40	0.0124	-0.944257990083852	Corn	20	0.003	-3.64380138043925	OtherCC	5	5e-04	-5.53194151165719	Fine	0	NA	NA	Tropical_Corn_OtherCC_Fine	T-CC-G	-5.53194151165719
3	BD_C	All	699	-1.11457119901168	Tropical	40	0.0124	-0.944257990083852	Soybean	20	0.003	-3.64380138043925	OtherCC	5	5e-04	-5.53194151165719	Fine	0	NA	NA	Tropical_Soybean_OtherCC_Fine	T-CC-G	-5.53194151165719
3	BD_C	All	699	-1.11457119901168	Tropical	40	0.0124	-0.944257990083852	Wheat	20	0.003	-3.64380138043925	OtherCC	5	5e-04	-5.53194151165719	Fine	0	NA	NA	Tropical_Wheat_OtherCC_Fine	T-CC-G	-5.53194151165719
3	BD_C	All	699	-1.11457119901168	Tropical	40	0.0124	-0.944257990083852	Vegetable	20	0.003	-3.64380138043925	OtherCC	5	5e-04	-5.53194151165719	Fine	5	NA	-5.28623715842478	Tropical_Vegetable_OtherCC_Fine	T-CC-G	-5.28623715842478
3	BD_C	All	699	-1.11457119901168	Tropical	40	0.0124	-0.944257990083852	CS	20	0.003	-3.64380138043925	OtherCC	5	5e-04	-5.53194151165719	Fine	0	NA	NA	Tropical_CS_OtherCC_Fine	T-CC-G	-5.53194151165719
3	BD_C	All	699	-1.11457119901168	Tropical	40	0.0124	-0.944257990083852	CSW	20	0.003	-3.64380138043925	OtherCC	5	5e-04	-5.53194151165719	Fine	0	NA	NA	Tropical_CSW_OtherCC_Fine	T-CC-G	-5.53194151165719
3	BD_C	All	699	-1.11457119901168	Tropical	40	0.0124	-0.944257990083852	Other	20	0.003	-3.64380138043925	OtherCC	5	5e-04	-5.53194151165719	Fine	0	NA	NA	Tropical_Other_OtherCC_Fine	T-CC-G	-5.53194151165719
3	BD_C	All	699	-1.11457119901168	Arid	33	0.0124	-3.73916135407102	Corn	0	0.7836	NA	Legume	0	NA	NA	Coarse	0	NA	NA	Arid_Corn_Legume_Coarse	T-CC-G	-3.73916135407102
3	BD_C	All	699	-1.11457119901168	Arid	33	0.0124	-3.73916135407102	Soybean	0	0.7836	NA	Legume	0	NA	NA	Coarse	0	NA	NA	Arid_Soybean_Legume_Coarse	T-CC-G	-3.73916135407102
3	BD_C	All	699	-1.11457119901168	Arid	33	0.0124	-3.73916135407102	Wheat	0	0.7836	NA	Legume	0	NA	NA	Coarse	0	NA	NA	Arid_Wheat_Legume_Coarse	T-CC-G	-3.73916135407102
3	BD_C	All	699	-1.11457119901168	Arid	33	0.0124	-3.73916135407102	Vegetable	0	0.7836	NA	Legume	0	NA	NA	Coarse	0	NA	NA	Arid_Vegetable_Legume_Coarse	T-CC-G	-3.73916135407102
3	BD_C	All	699	-1.11457119901168	Arid	33	0.0124	-3.73916135407102	CS	0	0.7836	NA	Legume	0	NA	NA	Coarse	0	NA	NA	Arid_CS_Legume_Coarse	T-CC-G	-3.73916135407102
3	BD_C	All	699	-1.11457119901168	Arid	33	0.0124	-3.73916135407102	CSW	0	0.7836	NA	Legume	0	NA	NA	Coarse	0	NA	NA	Arid_CSW_Legume_Coarse	T-CC-G	-3.73916135407102
3	BD_C	All	699	-1.11457119901168	Arid	33	0.0124	-3.73916135407102	Other	0	0.7836	NA	Legume	0	NA	NA	Coarse	0	NA	NA	Arid_Other_Legume_Coarse	T-CC-G	-3.73916135407102
3	BD_C	All	699	-1.11457119901168	Arid	33	0.0124	-3.73916135407102	Corn	0	0.7836	NA	Grass	0	NA	NA	Coarse	0	NA	NA	Arid_Corn_Grass_Coarse	T-CC-G	-3.73916135407102
3	BD_C	All	699	-1.11457119901168	Arid	33	0.0124	-3.73916135407102	Soybean	0	0.7836	NA	Grass	0	NA	NA	Coarse	0	NA	NA	Arid_Soybean_Grass_Coarse	T-CC-G	-3.73916135407102
3	BD_C	All	699	-1.11457119901168	Arid	33	0.0124	-3.73916135407102	Wheat	0	0.7836	NA	Grass	0	NA	NA	Coarse	0	NA	NA	Arid_Wheat_Grass_Coarse	T-CC-G	-3.73916135407102
3	BD_C	All	699	-1.11457119901168	Arid	33	0.0124	-3.73916135407102	Vegetable	0	0.7836	NA	Grass	0	NA	NA	Coarse	0	NA	NA	Arid_Vegetable_Grass_Coarse	T-CC-G	-3.73916135407102
3	BD_C	All	699	-1.11457119901168	Arid	33	0.0124	-3.73916135407102	CS	0	0.7836	NA	Grass	0	NA	NA	Coarse	0	NA	NA	Arid_CS_Grass_Coarse	T-CC-G	-3.73916135407102
3	BD_C	All	699	-1.11457119901168	Arid	33	0.0124	-3.73916135407102	CSW	0	0.7836	NA	Grass	0	NA	NA	Coarse	0	NA	NA	Arid_CSW_Grass_Coarse	T-CC-G	-3.73916135407102
3	BD_C	All	699	-1.11457119901168	Arid	33	0.0124	-3.73916135407102	Other	0	0.7836	NA	Grass	0	NA	NA	Coarse	0	NA	NA	Arid_Other_Grass_Coarse	T-CC-G	-3.73916135407102
3	BD_C	All	699	-1.11457119901168	Arid	33	0.0124	-3.73916135407102	Corn	0	0.7836	NA	MTT	0	NA	NA	Coarse	0	NA	NA	Arid_Corn_MTT_Coarse	T-CC-G	-3.73916135407102
3	BD_C	All	699	-1.11457119901168	Arid	33	0.0124	-3.73916135407102	Soybean	0	0.7836	NA	MTT	0	NA	NA	Coarse	0	NA	NA	Arid_Soybean_MTT_Coarse	T-CC-G	-3.73916135407102
3	BD_C	All	699	-1.11457119901168	Arid	33	0.0124	-3.73916135407102	Wheat	0	0.7836	NA	MTT	0	NA	NA	Coarse	0	NA	NA	Arid_Wheat_MTT_Coarse	T-CC-G	-3.73916135407102
3	BD_C	All	699	-1.11457119901168	Arid	33	0.0124	-3.73916135407102	Vegetable	0	0.7836	NA	MTT	0	NA	NA	Coarse	0	NA	NA	Arid_Vegetable_MTT_Coarse	T-CC-G	-3.73916135407102
3	BD_C	All	699	-1.11457119901168	Arid	33	0.0124	-3.73916135407102	CS	0	0.7836	NA	MTT	0	NA	NA	Coarse	0	NA	NA	Arid_CS_MTT_Coarse	T-CC-G	-3.73916135407102
3	BD_C	All	699	-1.11457119901168	Arid	33	0.0124	-3.73916135407102	CSW	0	0.7836	NA	MTT	0	NA	NA	Coarse	0	NA	NA	Arid_CSW_MTT_Coarse	T-CC-G	-3.73916135407102
3	BD_C	All	699	-1.11457119901168	Arid	33	0.0124	-3.73916135407102	Other	0	0.7836	NA	MTT	0	NA	NA	Coarse	0	NA	NA	Arid_Other_MTT_Coarse	T-CC-G	-3.73916135407102
3	BD_C	All	699	-1.11457119901168	Arid	33	0.0124	-3.73916135407102	Corn	0	0.7836	NA	OtherCC	0	NA	NA	Coarse	0	NA	NA	Arid_Corn_OtherCC_Coarse	T-CC-G	-3.73916135407102
3	BD_C	All	699	-1.11457119901168	Arid	33	0.0124	-3.73916135407102	Soybean	0	0.7836	NA	OtherCC	0	NA	NA	Coarse	0	NA	NA	Arid_Soybean_OtherCC_Coarse	T-CC-G	-3.73916135407102
3	BD_C	All	699	-1.11457119901168	Arid	33	0.0124	-3.73916135407102	Wheat	0	0.7836	NA	OtherCC	0	NA	NA	Coarse	0	NA	NA	Arid_Wheat_OtherCC_Coarse	T-CC-G	-3.73916135407102
3	BD_C	All	699	-1.11457119901168	Arid	33	0.0124	-3.73916135407102	Vegetable	0	0.7836	NA	OtherCC	0	NA	NA	Coarse	0	NA	NA	Arid_Vegetable_OtherCC_Coarse	T-CC-G	-3.73916135407102
3	BD_C	All	699	-1.11457119901168	Arid	33	0.0124	-3.73916135407102	CS	0	0.7836	NA	OtherCC	0	NA	NA	Coarse	0	NA	NA	Arid_CS_OtherCC_Coarse	T-CC-G	-3.73916135407102
3	BD_C	All	699	-1.11457119901168	Arid	33	0.0124	-3.73916135407102	CSW	0	0.7836	NA	OtherCC	0	NA	NA	Coarse	0	NA	NA	Arid_CSW_OtherCC_Coarse	T-CC-G	-3.73916135407102
3	BD_C	All	699	-1.11457119901168	Arid	33	0.0124	-3.73916135407102	Other	0	0.7836	NA	OtherCC	0	NA	NA	Coarse	0	NA	NA	Arid_Other_OtherCC_Coarse	T-CC-G	-3.73916135407102
3	BD_C	All	699	-1.11457119901168	Arid	33	0.0124	-3.73916135407102	Corn	20	0.7836	-4.04902441273696	Legume	10	0.1826	-5.21216903290823	Medium	0	NA	NA	Arid_Corn_Legume_Medium	T-CC-G	-5.21216903290823
3	BD_C	All	699	-1.11457119901168	Arid	33	0.0124	-3.73916135407102	Soybean	20	0.7836	-4.04902441273696	Legume	10	0.1826	-5.21216903290823	Medium	0	NA	NA	Arid_Soybean_Legume_Medium	T-CC-G	-5.21216903290823
3	BD_C	All	699	-1.11457119901168	Arid	33	0.0124	-3.73916135407102	Wheat	20	0.7836	-4.04902441273696	Legume	10	0.1826	-5.21216903290823	Medium	0	NA	NA	Arid_Wheat_Legume_Medium	T-CC-G	-5.21216903290823
3	BD_C	All	699	-1.11457119901168	Arid	33	0.0124	-3.73916135407102	Vegetable	20	0.7836	-4.04902441273696	Legume	10	0.1826	-5.21216903290823	Medium	0	NA	NA	Arid_Vegetable_Legume_Medium	T-CC-G	-5.21216903290823
3	BD_C	All	699	-1.11457119901168	Arid	33	0.0124	-3.73916135407102	CS	20	0.7836	-4.04902441273696	Legume	10	0.1826	-5.21216903290823	Medium	0	NA	NA	Arid_CS_Legume_Medium	T-CC-G	-5.21216903290823
3	BD_C	All	699	-1.11457119901168	Arid	33	0.0124	-3.73916135407102	CSW	20	0.7836	-4.04902441273696	Legume	10	0.1826	-5.21216903290823	Medium	0	NA	NA	Arid_CSW_Legume_Medium	T-CC-G	-5.21216903290823
3	BD_C	All	699	-1.11457119901168	Arid	33	0.0124	-3.73916135407102	Other	20	0.7836	-4.04902441273696	Legume	10	0.1826	-5.21216903290823	Medium	10	NA	-5.19360098873798	Arid_Other_Legume_Medium	T-CC-G	-5.19360098873798
3	BD_C	All	699	-1.11457119901168	Arid	33	0.0124	-3.73916135407102	Corn	20	0.7836	-4.04902441273696	Grass	10	0.1826	-2.93709164312688	Medium	0	NA	NA	Arid_Corn_Grass_Medium	T-CC-G	-2.93709164312688
3	BD_C	All	699	-1.11457119901168	Arid	33	0.0124	-3.73916135407102	Soybean	20	0.7836	-4.04902441273696	Grass	10	0.1826	-2.93709164312688	Medium	0	NA	NA	Arid_Soybean_Grass_Medium	T-CC-G	-2.93709164312688
3	BD_C	All	699	-1.11457119901168	Arid	33	0.0124	-3.73916135407102	Wheat	20	0.7836	-4.04902441273696	Grass	10	0.1826	-2.93709164312688	Medium	0	NA	NA	Arid_Wheat_Grass_Medium	T-CC-G	-2.93709164312688
3	BD_C	All	699	-1.11457119901168	Arid	33	0.0124	-3.73916135407102	Vegetable	20	0.7836	-4.04902441273696	Grass	10	0.1826	-2.93709164312688	Medium	0	NA	NA	Arid_Vegetable_Grass_Medium	T-CC-G	-2.93709164312688
3	BD_C	All	699	-1.11457119901168	Arid	33	0.0124	-3.73916135407102	CS	20	0.7836	-4.04902441273696	Grass	10	0.1826	-2.93709164312688	Medium	0	NA	NA	Arid_CS_Grass_Medium	T-CC-G	-2.93709164312688
3	BD_C	All	699	-1.11457119901168	Arid	33	0.0124	-3.73916135407102	CSW	20	0.7836	-4.04902441273696	Grass	10	0.1826	-2.93709164312688	Medium	0	NA	NA	Arid_CSW_Grass_Medium	T-CC-G	-2.93709164312688
3	BD_C	All	699	-1.11457119901168	Arid	33	0.0124	-3.73916135407102	Other	20	0.7836	-4.04902441273696	Grass	10	0.1826	-2.93709164312688	Medium	10	NA	-2.88170351511251	Arid_Other_Grass_Medium	T-CC-G	-2.88170351511251
3	BD_C	All	699	-1.11457119901168	Arid	33	0.0124	-3.73916135407102	Corn	20	0.7836	-4.04902441273696	MTT	0	0.1826	NA	Medium	0	NA	NA	Arid_Corn_MTT_Medium	T-CC-G	-4.04902441273696
3	BD_C	All	699	-1.11457119901168	Arid	33	0.0124	-3.73916135407102	Soybean	20	0.7836	-4.04902441273696	MTT	0	0.1826	NA	Medium	0	NA	NA	Arid_Soybean_MTT_Medium	T-CC-G	-4.04902441273696
3	BD_C	All	699	-1.11457119901168	Arid	33	0.0124	-3.73916135407102	Wheat	20	0.7836	-4.04902441273696	MTT	0	0.1826	NA	Medium	0	NA	NA	Arid_Wheat_MTT_Medium	T-CC-G	-4.04902441273696
3	BD_C	All	699	-1.11457119901168	Arid	33	0.0124	-3.73916135407102	Vegetable	20	0.7836	-4.04902441273696	MTT	0	0.1826	NA	Medium	0	NA	NA	Arid_Vegetable_MTT_Medium	T-CC-G	-4.04902441273696
3	BD_C	All	699	-1.11457119901168	Arid	33	0.0124	-3.73916135407102	CS	20	0.7836	-4.04902441273696	MTT	0	0.1826	NA	Medium	0	NA	NA	Arid_CS_MTT_Medium	T-CC-G	-4.04902441273696
3	BD_C	All	699	-1.11457119901168	Arid	33	0.0124	-3.73916135407102	CSW	20	0.7836	-4.04902441273696	MTT	0	0.1826	NA	Medium	0	NA	NA	Arid_CSW_MTT_Medium	T-CC-G	-4.04902441273696
3	BD_C	All	699	-1.11457119901168	Arid	33	0.0124	-3.73916135407102	Other	20	0.7836	-4.04902441273696	MTT	0	0.1826	NA	Medium	0	NA	NA	Arid_Other_MTT_Medium	T-CC-G	-4.04902441273696
3	BD_C	All	699	-1.11457119901168	Arid	33	0.0124	-3.73916135407102	Corn	20	0.7836	-4.04902441273696	OtherCC	0	0.1826	NA	Medium	0	NA	NA	Arid_Corn_OtherCC_Medium	T-CC-G	-4.04902441273696
3	BD_C	All	699	-1.11457119901168	Arid	33	0.0124	-3.73916135407102	Soybean	20	0.7836	-4.04902441273696	OtherCC	0	0.1826	NA	Medium	0	NA	NA	Arid_Soybean_OtherCC_Medium	T-CC-G	-4.04902441273696
3	BD_C	All	699	-1.11457119901168	Arid	33	0.0124	-3.73916135407102	Wheat	20	0.7836	-4.04902441273696	OtherCC	0	0.1826	NA	Medium	0	NA	NA	Arid_Wheat_OtherCC_Medium	T-CC-G	-4.04902441273696
3	BD_C	All	699	-1.11457119901168	Arid	33	0.0124	-3.73916135407102	Vegetable	20	0.7836	-4.04902441273696	OtherCC	0	0.1826	NA	Medium	0	NA	NA	Arid_Vegetable_OtherCC_Medium	T-CC-G	-4.04902441273696
3	BD_C	All	699	-1.11457119901168	Arid	33	0.0124	-3.73916135407102	CS	20	0.7836	-4.04902441273696	OtherCC	0	0.1826	NA	Medium	0	NA	NA	Arid_CS_OtherCC_Medium	T-CC-G	-4.04902441273696
3	BD_C	All	699	-1.11457119901168	Arid	33	0.0124	-3.73916135407102	CSW	20	0.7836	-4.04902441273696	OtherCC	0	0.1826	NA	Medium	0	NA	NA	Arid_CSW_OtherCC_Medium	T-CC-G	-4.04902441273696
3	BD_C	All	699	-1.11457119901168	Arid	33	0.0124	-3.73916135407102	Other	20	0.7836	-4.04902441273696	OtherCC	0	0.1826	NA	Medium	0	NA	NA	Arid_Other_OtherCC_Medium	T-CC-G	-4.04902441273696
3	BD_C	All	699	-1.11457119901168	Arid	33	0.0124	-3.73916135407102	Corn	0	0.7836	NA	Legume	0	NA	NA	Fine	0	NA	NA	Arid_Corn_Legume_Fine	T-CC-G	-3.73916135407102
3	BD_C	All	699	-1.11457119901168	Arid	33	0.0124	-3.73916135407102	Soybean	0	0.7836	NA	Legume	0	NA	NA	Fine	0	NA	NA	Arid_Soybean_Legume_Fine	T-CC-G	-3.73916135407102
3	BD_C	All	699	-1.11457119901168	Arid	33	0.0124	-3.73916135407102	Wheat	0	0.7836	NA	Legume	0	NA	NA	Fine	0	NA	NA	Arid_Wheat_Legume_Fine	T-CC-G	-3.73916135407102
3	BD_C	All	699	-1.11457119901168	Arid	33	0.0124	-3.73916135407102	Vegetable	0	0.7836	NA	Legume	0	NA	NA	Fine	0	NA	NA	Arid_Vegetable_Legume_Fine	T-CC-G	-3.73916135407102
3	BD_C	All	699	-1.11457119901168	Arid	33	0.0124	-3.73916135407102	CS	0	0.7836	NA	Legume	0	NA	NA	Fine	0	NA	NA	Arid_CS_Legume_Fine	T-CC-G	-3.73916135407102
3	BD_C	All	699	-1.11457119901168	Arid	33	0.0124	-3.73916135407102	CSW	0	0.7836	NA	Legume	0	NA	NA	Fine	0	NA	NA	Arid_CSW_Legume_Fine	T-CC-G	-3.73916135407102
3	BD_C	All	699	-1.11457119901168	Arid	33	0.0124	-3.73916135407102	Other	0	0.7836	NA	Legume	0	NA	NA	Fine	0	NA	NA	Arid_Other_Legume_Fine	T-CC-G	-3.73916135407102
3	BD_C	All	699	-1.11457119901168	Arid	33	0.0124	-3.73916135407102	Corn	0	0.7836	NA	Grass	0	NA	NA	Fine	0	NA	NA	Arid_Corn_Grass_Fine	T-CC-G	-3.73916135407102
3	BD_C	All	699	-1.11457119901168	Arid	33	0.0124	-3.73916135407102	Soybean	0	0.7836	NA	Grass	0	NA	NA	Fine	0	NA	NA	Arid_Soybean_Grass_Fine	T-CC-G	-3.73916135407102
3	BD_C	All	699	-1.11457119901168	Arid	33	0.0124	-3.73916135407102	Wheat	0	0.7836	NA	Grass	0	NA	NA	Fine	0	NA	NA	Arid_Wheat_Grass_Fine	T-CC-G	-3.73916135407102
3	BD_C	All	699	-1.11457119901168	Arid	33	0.0124	-3.73916135407102	Vegetable	0	0.7836	NA	Grass	0	NA	NA	Fine	0	NA	NA	Arid_Vegetable_Grass_Fine	T-CC-G	-3.73916135407102
3	BD_C	All	699	-1.11457119901168	Arid	33	0.0124	-3.73916135407102	CS	0	0.7836	NA	Grass	0	NA	NA	Fine	0	NA	NA	Arid_CS_Grass_Fine	T-CC-G	-3.73916135407102
3	BD_C	All	699	-1.11457119901168	Arid	33	0.0124	-3.73916135407102	CSW	0	0.7836	NA	Grass	0	NA	NA	Fine	0	NA	NA	Arid_CSW_Grass_Fine	T-CC-G	-3.73916135407102
3	BD_C	All	699	-1.11457119901168	Arid	33	0.0124	-3.73916135407102	Other	0	0.7836	NA	Grass	0	NA	NA	Fine	0	NA	NA	Arid_Other_Grass_Fine	T-CC-G	-3.73916135407102
3	BD_C	All	699	-1.11457119901168	Arid	33	0.0124	-3.73916135407102	Corn	0	0.7836	NA	MTT	0	NA	NA	Fine	0	NA	NA	Arid_Corn_MTT_Fine	T-CC-G	-3.73916135407102
3	BD_C	All	699	-1.11457119901168	Arid	33	0.0124	-3.73916135407102	Soybean	0	0.7836	NA	MTT	0	NA	NA	Fine	0	NA	NA	Arid_Soybean_MTT_Fine	T-CC-G	-3.73916135407102
3	BD_C	All	699	-1.11457119901168	Arid	33	0.0124	-3.73916135407102	Wheat	0	0.7836	NA	MTT	0	NA	NA	Fine	0	NA	NA	Arid_Wheat_MTT_Fine	T-CC-G	-3.73916135407102
3	BD_C	All	699	-1.11457119901168	Arid	33	0.0124	-3.73916135407102	Vegetable	0	0.7836	NA	MTT	0	NA	NA	Fine	0	NA	NA	Arid_Vegetable_MTT_Fine	T-CC-G	-3.73916135407102
3	BD_C	All	699	-1.11457119901168	Arid	33	0.0124	-3.73916135407102	CS	0	0.7836	NA	MTT	0	NA	NA	Fine	0	NA	NA	Arid_CS_MTT_Fine	T-CC-G	-3.73916135407102
3	BD_C	All	699	-1.11457119901168	Arid	33	0.0124	-3.73916135407102	CSW	0	0.7836	NA	MTT	0	NA	NA	Fine	0	NA	NA	Arid_CSW_MTT_Fine	T-CC-G	-3.73916135407102
3	BD_C	All	699	-1.11457119901168	Arid	33	0.0124	-3.73916135407102	Other	0	0.7836	NA	MTT	0	NA	NA	Fine	0	NA	NA	Arid_Other_MTT_Fine	T-CC-G	-3.73916135407102
3	BD_C	All	699	-1.11457119901168	Arid	33	0.0124	-3.73916135407102	Corn	0	0.7836	NA	OtherCC	0	NA	NA	Fine	0	NA	NA	Arid_Corn_OtherCC_Fine	T-CC-G	-3.73916135407102
3	BD_C	All	699	-1.11457119901168	Arid	33	0.0124	-3.73916135407102	Soybean	0	0.7836	NA	OtherCC	0	NA	NA	Fine	0	NA	NA	Arid_Soybean_OtherCC_Fine	T-CC-G	-3.73916135407102
3	BD_C	All	699	-1.11457119901168	Arid	33	0.0124	-3.73916135407102	Wheat	0	0.7836	NA	OtherCC	0	NA	NA	Fine	0	NA	NA	Arid_Wheat_OtherCC_Fine	T-CC-G	-3.73916135407102
3	BD_C	All	699	-1.11457119901168	Arid	33	0.0124	-3.73916135407102	Vegetable	0	0.7836	NA	OtherCC	0	NA	NA	Fine	0	NA	NA	Arid_Vegetable_OtherCC_Fine	T-CC-G	-3.73916135407102
3	BD_C	All	699	-1.11457119901168	Arid	33	0.0124	-3.73916135407102	CS	0	0.7836	NA	OtherCC	0	NA	NA	Fine	0	NA	NA	Arid_CS_OtherCC_Fine	T-CC-G	-3.73916135407102
3	BD_C	All	699	-1.11457119901168	Arid	33	0.0124	-3.73916135407102	CSW	0	0.7836	NA	OtherCC	0	NA	NA	Fine	0	NA	NA	Arid_CSW_OtherCC_Fine	T-CC-G	-3.73916135407102
3	BD_C	All	699	-1.11457119901168	Arid	33	0.0124	-3.73916135407102	Other	0	0.7836	NA	OtherCC	0	NA	NA	Fine	0	NA	NA	Arid_Other_OtherCC_Fine	T-CC-G	-3.73916135407102
3	BD_C	All	699	-1.11457119901168	Temperate	440	0.0124	-1.13314864503039	Corn	216	0.21	-0.971001095214208	Legume	53	3e-04	-1.73672154685693	Coarse	2	0	-8.07843137254902	Temperate_Corn_Legume_Coarse	T-CC-G	-4.59650128578035
3	BD_C	All	699	-1.11457119901168	Temperate	440	0.0124	-1.13314864503039	Soybean	216	0.21	-0.971001095214208	Legume	53	3e-04	-1.73672154685693	Coarse	0	0	NA	Temperate_Soybean_Legume_Coarse	T-CC-G	-1.73672154685693
3	BD_C	All	699	-1.11457119901168	Temperate	440	0.0124	-1.13314864503039	Wheat	216	0.21	-0.971001095214208	Legume	53	3e-04	-1.73672154685693	Coarse	0	0	NA	Temperate_Wheat_Legume_Coarse	T-CC-G	-1.73672154685693
3	BD_C	All	699	-1.11457119901168	Temperate	440	0.0124	-1.13314864503039	Vegetable	216	0.21	-0.971001095214208	Legume	53	3e-04	-1.73672154685693	Coarse	5	0	-8.01338302033724	Temperate_Vegetable_Legume_Coarse	T-CC-G	-8.01338302033724
3	BD_C	All	699	-1.11457119901168	Temperate	440	0.0124	-1.13314864503039	CS	216	0.21	-0.971001095214208	Legume	53	3e-04	-1.73672154685693	Coarse	0	0	NA	Temperate_CS_Legume_Coarse	T-CC-G	-1.73672154685693
3	BD_C	All	699	-1.11457119901168	Temperate	440	0.0124	-1.13314864503039	CSW	216	0.21	-0.971001095214208	Legume	53	3e-04	-1.73672154685693	Coarse	0	0	NA	Temperate_CSW_Legume_Coarse	T-CC-G	-1.73672154685693
3	BD_C	All	699	-1.11457119901168	Temperate	440	0.0124	-1.13314864503039	Other	216	0.21	-0.971001095214208	Legume	53	3e-04	-1.73672154685693	Coarse	46	0	-0.627724280513597	Temperate_Other_Legume_Coarse	T-CC-G	-0.627724280513597
3	BD_C	All	699	-1.11457119901168	Temperate	440	0.0124	-1.13314864503039	Corn	216	0.21	-0.971001095214208	Grass	83	3e-04	-0.080321104820158	Coarse	0	0	NA	Temperate_Corn_Grass_Coarse	T-CC-G	-0.080321104820158
3	BD_C	All	699	-1.11457119901168	Temperate	440	0.0124	-1.13314864503039	Soybean	216	0.21	-0.971001095214208	Grass	83	3e-04	-0.080321104820158	Coarse	30	0	0.850607692350591	Temperate_Soybean_Grass_Coarse	T-CC-G	0.850607692350591
3	BD_C	All	699	-1.11457119901168	Temperate	440	0.0124	-1.13314864503039	Wheat	216	0.21	-0.971001095214208	Grass	83	3e-04	-0.080321104820158	Coarse	0	0	NA	Temperate_Wheat_Grass_Coarse	T-CC-G	-0.080321104820158
3	BD_C	All	699	-1.11457119901168	Temperate	440	0.0124	-1.13314864503039	Vegetable	216	0.21	-0.971001095214208	Grass	83	3e-04	-0.080321104820158	Coarse	1	0	-1.89542483660131	Temperate_Vegetable_Grass_Coarse	T-CC-G	-1.5049980178065
3	BD_C	All	699	-1.11457119901168	Temperate	440	0.0124	-1.13314864503039	CS	216	0.21	-0.971001095214208	Grass	83	3e-04	-0.080321104820158	Coarse	0	0	NA	Temperate_CS_Grass_Coarse	T-CC-G	-0.080321104820158
3	BD_C	All	699	-1.11457119901168	Temperate	440	0.0124	-1.13314864503039	CSW	216	0.21	-0.971001095214208	Grass	83	3e-04	-0.080321104820158	Coarse	0	0	NA	Temperate_CSW_Grass_Coarse	T-CC-G	-0.080321104820158
3	BD_C	All	699	-1.11457119901168	Temperate	440	0.0124	-1.13314864503039	Other	216	0.21	-0.971001095214208	Grass	83	3e-04	-0.080321104820158	Coarse	52	0	-0.607154222617445	Temperate_Other_Grass_Coarse	T-CC-G	-0.607154222617445
3	BD_C	All	699	-1.11457119901168	Temperate	440	0.0124	-1.13314864503039	Corn	216	0.21	-0.971001095214208	MTT	72	3e-04	-1.3406758346396	Coarse	3	0.0926	-1.11692378249065	Temperate_Corn_MTT_Coarse	T-CC-G	-1.11574749075116
3	BD_C	All	699	-1.11457119901168	Temperate	440	0.0124	-1.13314864503039	Soybean	216	0.21	-0.971001095214208	MTT	72	3e-04	-1.3406758346396	Coarse	1	0.0926	-6.39097744360902	Temperate_Soybean_MTT_Coarse	T-CC-G	-3.75277432131035
3	BD_C	All	699	-1.11457119901168	Temperate	440	0.0124	-1.13314864503039	Wheat	216	0.21	-0.971001095214208	MTT	72	3e-04	-1.3406758346396	Coarse	0	0.0926	NA	Temperate_Wheat_MTT_Coarse	T-CC-G	-1.3406758346396
3	BD_C	All	699	-1.11457119901168	Temperate	440	0.0124	-1.13314864503039	Vegetable	216	0.21	-0.971001095214208	MTT	72	3e-04	-1.3406758346396	Coarse	4	0.0926	-2.27852650416422	Temperate_Vegetable_MTT_Coarse	T-CC-G	-2.27852650416422
3	BD_C	All	699	-1.11457119901168	Temperate	440	0.0124	-1.13314864503039	CS	216	0.21	-0.971001095214208	MTT	72	3e-04	-1.3406758346396	Coarse	0	0.0926	NA	Temperate_CS_MTT_Coarse	T-CC-G	-1.3406758346396
3	BD_C	All	699	-1.11457119901168	Temperate	440	0.0124	-1.13314864503039	CSW	216	0.21	-0.971001095214208	MTT	72	3e-04	-1.3406758346396	Coarse	0	0.0926	NA	Temperate_CSW_MTT_Coarse	T-CC-G	-1.3406758346396
3	BD_C	All	699	-1.11457119901168	Temperate	440	0.0124	-1.13314864503039	Other	216	0.21	-0.971001095214208	MTT	72	3e-04	-1.3406758346396	Coarse	64	0.0926	-1.18392026073644	Temperate_Other_MTT_Coarse	T-CC-G	-1.18392026073644
3	BD_C	All	699	-1.11457119901168	Temperate	440	0.0124	-1.13314864503039	Corn	216	0.21	-0.971001095214208	OtherCC	8	3e-04	-2.22095104611828	Coarse	0	NA	NA	Temperate_Corn_OtherCC_Coarse	T-CC-G	-2.22095104611828
3	BD_C	All	699	-1.11457119901168	Temperate	440	0.0124	-1.13314864503039	Soybean	216	0.21	-0.971001095214208	OtherCC	8	3e-04	-2.22095104611828	Coarse	0	NA	NA	Temperate_Soybean_OtherCC_Coarse	T-CC-G	-2.22095104611828
3	BD_C	All	699	-1.11457119901168	Temperate	440	0.0124	-1.13314864503039	Wheat	216	0.21	-0.971001095214208	OtherCC	8	3e-04	-2.22095104611828	Coarse	0	NA	NA	Temperate_Wheat_OtherCC_Coarse	T-CC-G	-2.22095104611828
3	BD_C	All	699	-1.11457119901168	Temperate	440	0.0124	-1.13314864503039	Vegetable	216	0.21	-0.971001095214208	OtherCC	8	3e-04	-2.22095104611828	Coarse	0	NA	NA	Temperate_Vegetable_OtherCC_Coarse	T-CC-G	-2.22095104611828
3	BD_C	All	699	-1.11457119901168	Temperate	440	0.0124	-1.13314864503039	CS	216	0.21	-0.971001095214208	OtherCC	8	3e-04	-2.22095104611828	Coarse	0	NA	NA	Temperate_CS_OtherCC_Coarse	T-CC-G	-2.22095104611828
3	BD_C	All	699	-1.11457119901168	Temperate	440	0.0124	-1.13314864503039	CSW	216	0.21	-0.971001095214208	OtherCC	8	3e-04	-2.22095104611828	Coarse	0	NA	NA	Temperate_CSW_OtherCC_Coarse	T-CC-G	-2.22095104611828
3	BD_C	All	699	-1.11457119901168	Temperate	440	0.0124	-1.13314864503039	Other	216	0.21	-0.971001095214208	OtherCC	8	3e-04	-2.22095104611828	Coarse	8	NA	-2.02310245444791	Temperate_Other_OtherCC_Coarse	T-CC-G	-2.02310245444791
3	BD_C	All	699	-1.11457119901168	Temperate	440	0.0124	-1.13314864503039	Corn	177	0.21	-1.21605599572425	Legume	51	0.3251	-0.51562287778264	Medium	15	0.0234	-0.252843791602186	Temperate_Corn_Legume_Medium	T-CC-G	-0.252843791602186
3	BD_C	All	699	-1.11457119901168	Temperate	440	0.0124	-1.13314864503039	Soybean	177	0.21	-1.21605599572425	Legume	51	0.3251	-0.51562287778264	Medium	2	0.0234	0	Temperate_Soybean_Legume_Medium	T-CC-G	-0.55728559950584
3	BD_C	All	699	-1.11457119901168	Temperate	440	0.0124	-1.13314864503039	Wheat	177	0.21	-1.21605599572425	Legume	51	0.3251	-0.51562287778264	Medium	0	0.0234	NA	Temperate_Wheat_Legume_Medium	T-CC-G	-0.51562287778264
3	BD_C	All	699	-1.11457119901168	Temperate	440	0.0124	-1.13314864503039	Vegetable	177	0.21	-1.21605599572425	Legume	51	0.3251	-0.51562287778264	Medium	12	0.0234	3.58206500103051	Temperate_Vegetable_Legume_Medium	T-CC-G	3.58206500103051
3	BD_C	All	699	-1.11457119901168	Temperate	440	0.0124	-1.13314864503039	CS	177	0.21	-1.21605599572425	Legume	51	0.3251	-0.51562287778264	Medium	0	0.0234	NA	Temperate_CS_Legume_Medium	T-CC-G	-0.51562287778264
3	BD_C	All	699	-1.11457119901168	Temperate	440	0.0124	-1.13314864503039	CSW	177	0.21	-1.21605599572425	Legume	51	0.3251	-0.51562287778264	Medium	3	0.0234	1.22204127236449	Temperate_CSW_Legume_Medium	T-CC-G	0.053735036676405
3	BD_C	All	699	-1.11457119901168	Temperate	440	0.0124	-1.13314864503039	Other	177	0.21	-1.21605599572425	Legume	51	0.3251	-0.51562287778264	Medium	19	0.0234	-3.41541447624941	Temperate_Other_Legume_Medium	T-CC-G	-3.41541447624941
3	BD_C	All	699	-1.11457119901168	Temperate	440	0.0124	-1.13314864503039	Corn	177	0.21	-1.21605599572425	Grass	91	0.3251	-1.93616199159049	Medium	30	0.2423	-1.4195828475282	Temperate_Corn_Grass_Medium	T-CC-G	-1.4195828475282
3	BD_C	All	699	-1.11457119901168	Temperate	440	0.0124	-1.13314864503039	Soybean	177	0.21	-1.21605599572425	Grass	91	0.3251	-1.93616199159049	Medium	8	0.2423	0	Temperate_Soybean_Grass_Medium	T-CC-G	0
3	BD_C	All	699	-1.11457119901168	Temperate	440	0.0124	-1.13314864503039	Wheat	177	0.21	-1.21605599572425	Grass	91	0.3251	-1.93616199159049	Medium	0	0.2423	NA	Temperate_Wheat_Grass_Medium	T-CC-G	-1.93616199159049
3	BD_C	All	699	-1.11457119901168	Temperate	440	0.0124	-1.13314864503039	Vegetable	177	0.21	-1.21605599572425	Grass	91	0.3251	-1.93616199159049	Medium	15	0.2423	-1.17759022607484	Temperate_Vegetable_Grass_Medium	T-CC-G	-1.17759022607484
3	BD_C	All	699	-1.11457119901168	Temperate	440	0.0124	-1.13314864503039	CS	177	0.21	-1.21605599572425	Grass	91	0.3251	-1.93616199159049	Medium	22	0.2423	-2.45440502854907	Temperate_CS_Grass_Medium	T-CC-G	-2.45440502854907
3	BD_C	All	699	-1.11457119901168	Temperate	440	0.0124	-1.13314864503039	CSW	177	0.21	-1.21605599572425	Grass	91	0.3251	-1.93616199159049	Medium	0	0.2423	NA	Temperate_CSW_Grass_Medium	T-CC-G	-1.93616199159049
3	BD_C	All	699	-1.11457119901168	Temperate	440	0.0124	-1.13314864503039	Other	177	0.21	-1.21605599572425	Grass	91	0.3251	-1.93616199159049	Medium	16	0.2423	-3.91671729931554	Temperate_Other_Grass_Medium	T-CC-G	-3.91671729931554
3	BD_C	All	699	-1.11457119901168	Temperate	440	0.0124	-1.13314864503039	Corn	177	0.21	-1.21605599572425	MTT	13	0.3251	-0.0859600765516055	Medium	2	0.9995	0	Temperate_Corn_MTT_Medium	T-CC-G	-0.55728559950584
3	BD_C	All	699	-1.11457119901168	Temperate	440	0.0124	-1.13314864503039	Soybean	177	0.21	-1.21605599572425	MTT	13	0.3251	-0.0859600765516055	Medium	2	0.9995	0	Temperate_Soybean_MTT_Medium	T-CC-G	-0.55728559950584
3	BD_C	All	699	-1.11457119901168	Temperate	440	0.0124	-1.13314864503039	Wheat	177	0.21	-1.21605599572425	MTT	13	0.3251	-0.0859600765516055	Medium	0	0.9995	NA	Temperate_Wheat_MTT_Medium	T-CC-G	-0.0859600765516055
3	BD_C	All	699	-1.11457119901168	Temperate	440	0.0124	-1.13314864503039	Vegetable	177	0.21	-1.21605599572425	MTT	13	0.3251	-0.0859600765516055	Medium	0	0.9995	NA	Temperate_Vegetable_MTT_Medium	T-CC-G	-0.0859600765516055
3	BD_C	All	699	-1.11457119901168	Temperate	440	0.0124	-1.13314864503039	CS	177	0.21	-1.21605599572425	MTT	13	0.3251	-0.0859600765516055	Medium	0	0.9995	NA	Temperate_CS_MTT_Medium	T-CC-G	-0.0859600765516055
3	BD_C	All	699	-1.11457119901168	Temperate	440	0.0124	-1.13314864503039	CSW	177	0.21	-1.21605599572425	MTT	13	0.3251	-0.0859600765516055	Medium	0	0.9995	NA	Temperate_CSW_MTT_Medium	T-CC-G	-0.0859600765516055
3	BD_C	All	699	-1.11457119901168	Temperate	440	0.0124	-1.13314864503039	Other	177	0.21	-1.21605599572425	MTT	13	0.3251	-0.0859600765516055	Medium	9	0.9995	-0.0818435278408192	Temperate_Other_MTT_Medium	T-CC-G	-0.0818435278408192
3	BD_C	All	699	-1.11457119901168	Temperate	440	0.0124	-1.13314864503039	Corn	177	0.21	-1.21605599572425	OtherCC	22	0.3251	-0.409734304234455	Medium	4	0.1604	0	Temperate_Corn_OtherCC_Medium	T-CC-G	0
3	BD_C	All	699	-1.11457119901168	Temperate	440	0.0124	-1.13314864503039	Soybean	177	0.21	-1.21605599572425	OtherCC	22	0.3251	-0.409734304234455	Medium	4	0.1604	0	Temperate_Soybean_OtherCC_Medium	T-CC-G	0
3	BD_C	All	699	-1.11457119901168	Temperate	440	0.0124	-1.13314864503039	Wheat	177	0.21	-1.21605599572425	OtherCC	22	0.3251	-0.409734304234455	Medium	0	0.1604	NA	Temperate_Wheat_OtherCC_Medium	T-CC-G	-0.409734304234455
3	BD_C	All	699	-1.11457119901168	Temperate	440	0.0124	-1.13314864503039	Vegetable	177	0.21	-1.21605599572425	OtherCC	22	0.3251	-0.409734304234455	Medium	8	0.1604	3.52274850100287	Temperate_Vegetable_OtherCC_Medium	T-CC-G	3.52274850100287
3	BD_C	All	699	-1.11457119901168	Temperate	440	0.0124	-1.13314864503039	CS	177	0.21	-1.21605599572425	OtherCC	22	0.3251	-0.409734304234455	Medium	0	0.1604	NA	Temperate_CS_OtherCC_Medium	T-CC-G	-0.409734304234455
3	BD_C	All	699	-1.11457119901168	Temperate	440	0.0124	-1.13314864503039	CSW	177	0.21	-1.21605599572425	OtherCC	22	0.3251	-0.409734304234455	Medium	0	0.1604	NA	Temperate_CSW_OtherCC_Medium	T-CC-G	-0.409734304234455
3	BD_C	All	699	-1.11457119901168	Temperate	440	0.0124	-1.13314864503039	Other	177	0.21	-1.21605599572425	OtherCC	22	0.3251	-0.409734304234455	Medium	6	0.1604	-6.33091201516628	Temperate_Other_OtherCC_Medium	T-CC-G	-6.33091201516628
3	BD_C	All	699	-1.11457119901168	Temperate	440	0.0124	-1.13314864503039	Corn	14	0.21	-3.57632114651667	Legume	2	0.3365	-10.010111223458	Fine	0	NA	NA	Temperate_Corn_Legume_Fine	T-CC-G	-5.56234121123484
3	BD_C	All	699	-1.11457119901168	Temperate	440	0.0124	-1.13314864503039	Soybean	14	0.21	-3.57632114651667	Legume	2	0.3365	-10.010111223458	Fine	0	NA	NA	Temperate_Soybean_Legume_Fine	T-CC-G	-5.56234121123484
3	BD_C	All	699	-1.11457119901168	Temperate	440	0.0124	-1.13314864503039	Wheat	14	0.21	-3.57632114651667	Legume	2	0.3365	-10.010111223458	Fine	0	NA	NA	Temperate_Wheat_Legume_Fine	T-CC-G	-5.56234121123484
3	BD_C	All	699	-1.11457119901168	Temperate	440	0.0124	-1.13314864503039	Vegetable	14	0.21	-3.57632114651667	Legume	2	0.3365	-10.010111223458	Fine	0	NA	NA	Temperate_Vegetable_Legume_Fine	T-CC-G	-5.56234121123484
3	BD_C	All	699	-1.11457119901168	Temperate	440	0.0124	-1.13314864503039	CS	14	0.21	-3.57632114651667	Legume	2	0.3365	-10.010111223458	Fine	0	NA	NA	Temperate_CS_Legume_Fine	T-CC-G	-5.56234121123484
3	BD_C	All	699	-1.11457119901168	Temperate	440	0.0124	-1.13314864503039	CSW	14	0.21	-3.57632114651667	Legume	2	0.3365	-10.010111223458	Fine	0	NA	NA	Temperate_CSW_Legume_Fine	T-CC-G	-5.56234121123484
3	BD_C	All	699	-1.11457119901168	Temperate	440	0.0124	-1.13314864503039	Other	14	0.21	-3.57632114651667	Legume	2	0.3365	-10.010111223458	Fine	2	NA	-10.010111223458	Temperate_Other_Legume_Fine	T-CC-G	-5.56234121123484
3	BD_C	All	699	-1.11457119901168	Temperate	440	0.0124	-1.13314864503039	Corn	14	0.21	-3.57632114651667	Grass	6	0.3365	-1.35738731394205	Fine	0	NA	NA	Temperate_Corn_Grass_Fine	T-CC-G	-1.35738731394205
3	BD_C	All	699	-1.11457119901168	Temperate	440	0.0124	-1.13314864503039	Soybean	14	0.21	-3.57632114651667	Grass	6	0.3365	-1.35738731394205	Fine	0	NA	NA	Temperate_Soybean_Grass_Fine	T-CC-G	-1.35738731394205
3	BD_C	All	699	-1.11457119901168	Temperate	440	0.0124	-1.13314864503039	Wheat	14	0.21	-3.57632114651667	Grass	6	0.3365	-1.35738731394205	Fine	0	NA	NA	Temperate_Wheat_Grass_Fine	T-CC-G	-1.35738731394205
3	BD_C	All	699	-1.11457119901168	Temperate	440	0.0124	-1.13314864503039	Vegetable	14	0.21	-3.57632114651667	Grass	6	0.3365	-1.35738731394205	Fine	0	NA	NA	Temperate_Vegetable_Grass_Fine	T-CC-G	-1.35738731394205
3	BD_C	All	699	-1.11457119901168	Temperate	440	0.0124	-1.13314864503039	CS	14	0.21	-3.57632114651667	Grass	6	0.3365	-1.35738731394205	Fine	0	NA	NA	Temperate_CS_Grass_Fine	T-CC-G	-1.35738731394205
3	BD_C	All	699	-1.11457119901168	Temperate	440	0.0124	-1.13314864503039	CSW	14	0.21	-3.57632114651667	Grass	6	0.3365	-1.35738731394205	Fine	0	NA	NA	Temperate_CSW_Grass_Fine	T-CC-G	-1.35738731394205
3	BD_C	All	699	-1.11457119901168	Temperate	440	0.0124	-1.13314864503039	Other	14	0.21	-3.57632114651667	Grass	6	0.3365	-1.35738731394205	Fine	6	NA	-1.37563364888577	Temperate_Other_Grass_Fine	T-CC-G	-1.37563364888577
3	BD_C	All	699	-1.11457119901168	Temperate	440	0.0124	-1.13314864503039	Corn	14	0.21	-3.57632114651667	MTT	4	0.3365	-4.35922167129849	Fine	0	0.8199	NA	Temperate_Corn_MTT_Fine	T-CC-G	-4.35922167129849
3	BD_C	All	699	-1.11457119901168	Temperate	440	0.0124	-1.13314864503039	Soybean	14	0.21	-3.57632114651667	MTT	4	0.3365	-4.35922167129849	Fine	0	0.8199	NA	Temperate_Soybean_MTT_Fine	T-CC-G	-4.35922167129849
3	BD_C	All	699	-1.11457119901168	Temperate	440	0.0124	-1.13314864503039	Wheat	14	0.21	-3.57632114651667	MTT	4	0.3365	-4.35922167129849	Fine	3	0.8199	-5.19675996577094	Temperate_Wheat_MTT_Fine	T-CC-G	-3.15566558239131
3	BD_C	All	699	-1.11457119901168	Temperate	440	0.0124	-1.13314864503039	Vegetable	14	0.21	-3.57632114651667	MTT	4	0.3365	-4.35922167129849	Fine	0	0.8199	NA	Temperate_Vegetable_MTT_Fine	T-CC-G	-4.35922167129849
3	BD_C	All	699	-1.11457119901168	Temperate	440	0.0124	-1.13314864503039	CS	14	0.21	-3.57632114651667	MTT	4	0.3365	-4.35922167129849	Fine	0	0.8199	NA	Temperate_CS_MTT_Fine	T-CC-G	-4.35922167129849
3	BD_C	All	699	-1.11457119901168	Temperate	440	0.0124	-1.13314864503039	CSW	14	0.21	-3.57632114651667	MTT	4	0.3365	-4.35922167129849	Fine	0	0.8199	NA	Temperate_CSW_MTT_Fine	T-CC-G	-4.35922167129849
3	BD_C	All	699	-1.11457119901168	Temperate	440	0.0124	-1.13314864503039	Other	14	0.21	-3.57632114651667	MTT	4	0.3365	-4.35922167129849	Fine	1	0.8199	-6.19469026548671	Temperate_Other_MTT_Fine	T-CC-G	-3.6546307322492
3	BD_C	All	699	-1.11457119901168	Temperate	440	0.0124	-1.13314864503039	Corn	14	0.21	-3.57632114651667	OtherCC	2	0.3365	-1.80991904447646	Fine	0	NA	NA	Temperate_Corn_OtherCC_Fine	T-CC-G	-1.46224512174407
3	BD_C	All	699	-1.11457119901168	Temperate	440	0.0124	-1.13314864503039	Soybean	14	0.21	-3.57632114651667	OtherCC	2	0.3365	-1.80991904447646	Fine	0	NA	NA	Temperate_Soybean_OtherCC_Fine	T-CC-G	-1.46224512174407
3	BD_C	All	699	-1.11457119901168	Temperate	440	0.0124	-1.13314864503039	Wheat	14	0.21	-3.57632114651667	OtherCC	2	0.3365	-1.80991904447646	Fine	0	NA	NA	Temperate_Wheat_OtherCC_Fine	T-CC-G	-1.46224512174407
3	BD_C	All	699	-1.11457119901168	Temperate	440	0.0124	-1.13314864503039	Vegetable	14	0.21	-3.57632114651667	OtherCC	2	0.3365	-1.80991904447646	Fine	1	NA	-9.83606557377048	Temperate_Vegetable_OtherCC_Fine	T-CC-G	-5.47531838639108
3	BD_C	All	699	-1.11457119901168	Temperate	440	0.0124	-1.13314864503039	CS	14	0.21	-3.57632114651667	OtherCC	2	0.3365	-1.80991904447646	Fine	0	NA	NA	Temperate_CS_OtherCC_Fine	T-CC-G	-1.46224512174407
3	BD_C	All	699	-1.11457119901168	Temperate	440	0.0124	-1.13314864503039	CSW	14	0.21	-3.57632114651667	OtherCC	2	0.3365	-1.80991904447646	Fine	0	NA	NA	Temperate_CSW_OtherCC_Fine	T-CC-G	-1.46224512174407
3	BD_C	All	699	-1.11457119901168	Temperate	440	0.0124	-1.13314864503039	Other	14	0.21	-3.57632114651667	OtherCC	2	0.3365	-1.80991904447646	Fine	1	NA	6.93069306930694	Temperate_Other_OtherCC_Fine	T-CC-G	2.90806093514763
3	BD_C	All	699	-1.11457119901168	Boreal	186	0.0124	-0.631607378244425	Corn	1	0.5096	-3.62318840579708	Legume	0	NA	NA	Coarse	0	NA	NA	Boreal_Corn_Legume_Coarse	T-CC-G	-2.36887980240438
3	BD_C	All	699	-1.11457119901168	Boreal	186	0.0124	-0.631607378244425	Soybean	1	0.5096	-3.62318840579708	Legume	0	NA	NA	Coarse	0	NA	NA	Boreal_Soybean_Legume_Coarse	T-CC-G	-2.36887980240438
3	BD_C	All	699	-1.11457119901168	Boreal	186	0.0124	-0.631607378244425	Wheat	1	0.5096	-3.62318840579708	Legume	0	NA	NA	Coarse	0	NA	NA	Boreal_Wheat_Legume_Coarse	T-CC-G	-2.36887980240438
3	BD_C	All	699	-1.11457119901168	Boreal	186	0.0124	-0.631607378244425	Vegetable	1	0.5096	-3.62318840579708	Legume	0	NA	NA	Coarse	0	NA	NA	Boreal_Vegetable_Legume_Coarse	T-CC-G	-2.36887980240438
3	BD_C	All	699	-1.11457119901168	Boreal	186	0.0124	-0.631607378244425	CS	1	0.5096	-3.62318840579708	Legume	0	NA	NA	Coarse	0	NA	NA	Boreal_CS_Legume_Coarse	T-CC-G	-2.36887980240438
3	BD_C	All	699	-1.11457119901168	Boreal	186	0.0124	-0.631607378244425	CSW	1	0.5096	-3.62318840579708	Legume	0	NA	NA	Coarse	0	NA	NA	Boreal_CSW_Legume_Coarse	T-CC-G	-2.36887980240438
3	BD_C	All	699	-1.11457119901168	Boreal	186	0.0124	-0.631607378244425	Other	1	0.5096	-3.62318840579708	Legume	0	NA	NA	Coarse	0	NA	NA	Boreal_Other_Legume_Coarse	T-CC-G	-2.36887980240438
3	BD_C	All	699	-1.11457119901168	Boreal	186	0.0124	-0.631607378244425	Corn	1	0.5096	-3.62318840579708	Grass	0	NA	NA	Coarse	0	NA	NA	Boreal_Corn_Grass_Coarse	T-CC-G	-2.36887980240438
3	BD_C	All	699	-1.11457119901168	Boreal	186	0.0124	-0.631607378244425	Soybean	1	0.5096	-3.62318840579708	Grass	0	NA	NA	Coarse	0	NA	NA	Boreal_Soybean_Grass_Coarse	T-CC-G	-2.36887980240438
3	BD_C	All	699	-1.11457119901168	Boreal	186	0.0124	-0.631607378244425	Wheat	1	0.5096	-3.62318840579708	Grass	0	NA	NA	Coarse	0	NA	NA	Boreal_Wheat_Grass_Coarse	T-CC-G	-2.36887980240438
3	BD_C	All	699	-1.11457119901168	Boreal	186	0.0124	-0.631607378244425	Vegetable	1	0.5096	-3.62318840579708	Grass	0	NA	NA	Coarse	0	NA	NA	Boreal_Vegetable_Grass_Coarse	T-CC-G	-2.36887980240438
3	BD_C	All	699	-1.11457119901168	Boreal	186	0.0124	-0.631607378244425	CS	1	0.5096	-3.62318840579708	Grass	0	NA	NA	Coarse	0	NA	NA	Boreal_CS_Grass_Coarse	T-CC-G	-2.36887980240438
3	BD_C	All	699	-1.11457119901168	Boreal	186	0.0124	-0.631607378244425	CSW	1	0.5096	-3.62318840579708	Grass	0	NA	NA	Coarse	0	NA	NA	Boreal_CSW_Grass_Coarse	T-CC-G	-2.36887980240438
3	BD_C	All	699	-1.11457119901168	Boreal	186	0.0124	-0.631607378244425	Other	1	0.5096	-3.62318840579708	Grass	0	NA	NA	Coarse	0	NA	NA	Boreal_Other_Grass_Coarse	T-CC-G	-2.36887980240438
3	BD_C	All	699	-1.11457119901168	Boreal	186	0.0124	-0.631607378244425	Corn	1	0.5096	-3.62318840579708	MTT	1	NA	-3.62318840579708	Coarse	1	NA	-3.62318840579708	Boreal_Corn_MTT_Coarse	T-CC-G	-2.36887980240438
3	BD_C	All	699	-1.11457119901168	Boreal	186	0.0124	-0.631607378244425	Soybean	1	0.5096	-3.62318840579708	MTT	1	NA	-3.62318840579708	Coarse	0	NA	NA	Boreal_Soybean_MTT_Coarse	T-CC-G	-2.36887980240438
3	BD_C	All	699	-1.11457119901168	Boreal	186	0.0124	-0.631607378244425	Wheat	1	0.5096	-3.62318840579708	MTT	1	NA	-3.62318840579708	Coarse	0	NA	NA	Boreal_Wheat_MTT_Coarse	T-CC-G	-2.36887980240438
3	BD_C	All	699	-1.11457119901168	Boreal	186	0.0124	-0.631607378244425	Vegetable	1	0.5096	-3.62318840579708	MTT	1	NA	-3.62318840579708	Coarse	0	NA	NA	Boreal_Vegetable_MTT_Coarse	T-CC-G	-2.36887980240438
3	BD_C	All	699	-1.11457119901168	Boreal	186	0.0124	-0.631607378244425	CS	1	0.5096	-3.62318840579708	MTT	1	NA	-3.62318840579708	Coarse	0	NA	NA	Boreal_CS_MTT_Coarse	T-CC-G	-2.36887980240438
3	BD_C	All	699	-1.11457119901168	Boreal	186	0.0124	-0.631607378244425	CSW	1	0.5096	-3.62318840579708	MTT	1	NA	-3.62318840579708	Coarse	0	NA	NA	Boreal_CSW_MTT_Coarse	T-CC-G	-2.36887980240438
3	BD_C	All	699	-1.11457119901168	Boreal	186	0.0124	-0.631607378244425	Other	1	0.5096	-3.62318840579708	MTT	1	NA	-3.62318840579708	Coarse	0	NA	NA	Boreal_Other_MTT_Coarse	T-CC-G	-2.36887980240438
3	BD_C	All	699	-1.11457119901168	Boreal	186	0.0124	-0.631607378244425	Corn	1	0.5096	-3.62318840579708	OtherCC	0	NA	NA	Coarse	0	NA	NA	Boreal_Corn_OtherCC_Coarse	T-CC-G	-2.36887980240438
3	BD_C	All	699	-1.11457119901168	Boreal	186	0.0124	-0.631607378244425	Soybean	1	0.5096	-3.62318840579708	OtherCC	0	NA	NA	Coarse	0	NA	NA	Boreal_Soybean_OtherCC_Coarse	T-CC-G	-2.36887980240438
3	BD_C	All	699	-1.11457119901168	Boreal	186	0.0124	-0.631607378244425	Wheat	1	0.5096	-3.62318840579708	OtherCC	0	NA	NA	Coarse	0	NA	NA	Boreal_Wheat_OtherCC_Coarse	T-CC-G	-2.36887980240438
3	BD_C	All	699	-1.11457119901168	Boreal	186	0.0124	-0.631607378244425	Vegetable	1	0.5096	-3.62318840579708	OtherCC	0	NA	NA	Coarse	0	NA	NA	Boreal_Vegetable_OtherCC_Coarse	T-CC-G	-2.36887980240438
3	BD_C	All	699	-1.11457119901168	Boreal	186	0.0124	-0.631607378244425	CS	1	0.5096	-3.62318840579708	OtherCC	0	NA	NA	Coarse	0	NA	NA	Boreal_CS_OtherCC_Coarse	T-CC-G	-2.36887980240438
3	BD_C	All	699	-1.11457119901168	Boreal	186	0.0124	-0.631607378244425	CSW	1	0.5096	-3.62318840579708	OtherCC	0	NA	NA	Coarse	0	NA	NA	Boreal_CSW_OtherCC_Coarse	T-CC-G	-2.36887980240438
3	BD_C	All	699	-1.11457119901168	Boreal	186	0.0124	-0.631607378244425	Other	1	0.5096	-3.62318840579708	OtherCC	0	NA	NA	Coarse	0	NA	NA	Boreal_Other_OtherCC_Coarse	T-CC-G	-2.36887980240438
3	BD_C	All	699	-1.11457119901168	Boreal	186	0.0124	-0.631607378244425	Corn	161	0.5096	-0.370808841064896	Legume	67	0.0536	0.487508779757384	Medium	0	0.0094	NA	Boreal_Corn_Legume_Medium	T-CC-G	0.487508779757384
3	BD_C	All	699	-1.11457119901168	Boreal	186	0.0124	-0.631607378244425	Soybean	161	0.5096	-0.370808841064896	Legume	67	0.0536	0.487508779757384	Medium	0	0.0094	NA	Boreal_Soybean_Legume_Medium	T-CC-G	0.487508779757384
3	BD_C	All	699	-1.11457119901168	Boreal	186	0.0124	-0.631607378244425	Wheat	161	0.5096	-0.370808841064896	Legume	67	0.0536	0.487508779757384	Medium	6	0.0094	-0.392282611136963	Boreal_Wheat_Legume_Medium	T-CC-G	-0.392282611136963
3	BD_C	All	699	-1.11457119901168	Boreal	186	0.0124	-0.631607378244425	Vegetable	161	0.5096	-0.370808841064896	Legume	67	0.0536	0.487508779757384	Medium	0	0.0094	NA	Boreal_Vegetable_Legume_Medium	T-CC-G	0.487508779757384
3	BD_C	All	699	-1.11457119901168	Boreal	186	0.0124	-0.631607378244425	CS	161	0.5096	-0.370808841064896	Legume	67	0.0536	0.487508779757384	Medium	32	0.0094	3.14037250798891	Boreal_CS_Legume_Medium	T-CC-G	3.14037250798891
3	BD_C	All	699	-1.11457119901168	Boreal	186	0.0124	-0.631607378244425	CSW	161	0.5096	-0.370808841064896	Legume	67	0.0536	0.487508779757384	Medium	24	0.0094	-1.33721280632836	Boreal_CSW_Legume_Medium	T-CC-G	-1.33721280632836
3	BD_C	All	699	-1.11457119901168	Boreal	186	0.0124	-0.631607378244425	Other	161	0.5096	-0.370808841064896	Legume	67	0.0536	0.487508779757384	Medium	5	0.0094	-7.33263639297986	Boreal_Other_Legume_Medium	T-CC-G	-7.33263639297986
3	BD_C	All	699	-1.11457119901168	Boreal	186	0.0124	-0.631607378244425	Corn	161	0.5096	-0.370808841064896	Grass	66	0.0536	-0.792878041107714	Medium	7	0.3007	-2.10186787948173	Boreal_Corn_Grass_Medium	T-CC-G	-2.10186787948173
3	BD_C	All	699	-1.11457119901168	Boreal	186	0.0124	-0.631607378244425	Soybean	161	0.5096	-0.370808841064896	Grass	66	0.0536	-0.792878041107714	Medium	5	0.3007	0.671400242681841	Boreal_Soybean_Grass_Medium	T-CC-G	0.671400242681841
3	BD_C	All	699	-1.11457119901168	Boreal	186	0.0124	-0.631607378244425	Wheat	161	0.5096	-0.370808841064896	Grass	66	0.0536	-0.792878041107714	Medium	0	0.3007	NA	Boreal_Wheat_Grass_Medium	T-CC-G	-0.792878041107714
3	BD_C	All	699	-1.11457119901168	Boreal	186	0.0124	-0.631607378244425	Vegetable	161	0.5096	-0.370808841064896	Grass	66	0.0536	-0.792878041107714	Medium	0	0.3007	NA	Boreal_Vegetable_Grass_Medium	T-CC-G	-0.792878041107714
3	BD_C	All	699	-1.11457119901168	Boreal	186	0.0124	-0.631607378244425	CS	161	0.5096	-0.370808841064896	Grass	66	0.0536	-0.792878041107714	Medium	42	0.3007	-0.34770593714557	Boreal_CS_Grass_Medium	T-CC-G	-0.34770593714557
3	BD_C	All	699	-1.11457119901168	Boreal	186	0.0124	-0.631607378244425	CSW	161	0.5096	-0.370808841064896	Grass	66	0.0536	-0.792878041107714	Medium	12	0.3007	-2.26575740798334	Boreal_CSW_Grass_Medium	T-CC-G	-2.26575740798334
3	BD_C	All	699	-1.11457119901168	Boreal	186	0.0124	-0.631607378244425	Other	161	0.5096	-0.370808841064896	Grass	66	0.0536	-0.792878041107714	Medium	0	0.3007	NA	Boreal_Other_Grass_Medium	T-CC-G	-0.792878041107714
3	BD_C	All	699	-1.11457119901168	Boreal	186	0.0124	-0.631607378244425	Corn	161	0.5096	-0.370808841064896	MTT	23	0.0536	-2.32779365435536	Medium	1	0.3121	-5.97014925373135	Boreal_Corn_MTT_Medium	T-CC-G	-3.54236022637151
3	BD_C	All	699	-1.11457119901168	Boreal	186	0.0124	-0.631607378244425	Soybean	161	0.5096	-0.370808841064896	MTT	23	0.0536	-2.32779365435536	Medium	0	0.3121	NA	Boreal_Soybean_MTT_Medium	T-CC-G	-2.32779365435536
3	BD_C	All	699	-1.11457119901168	Boreal	186	0.0124	-0.631607378244425	Wheat	161	0.5096	-0.370808841064896	MTT	23	0.0536	-2.32779365435536	Medium	0	0.3121	NA	Boreal_Wheat_MTT_Medium	T-CC-G	-2.32779365435536
3	BD_C	All	699	-1.11457119901168	Boreal	186	0.0124	-0.631607378244425	Vegetable	161	0.5096	-0.370808841064896	MTT	23	0.0536	-2.32779365435536	Medium	0	0.3121	NA	Boreal_Vegetable_MTT_Medium	T-CC-G	-2.32779365435536
3	BD_C	All	699	-1.11457119901168	Boreal	186	0.0124	-0.631607378244425	CS	161	0.5096	-0.370808841064896	MTT	23	0.0536	-2.32779365435536	Medium	20	0.3121	-1.64280226751159	Boreal_CS_MTT_Medium	T-CC-G	-1.64280226751159
3	BD_C	All	699	-1.11457119901168	Boreal	186	0.0124	-0.631607378244425	CSW	161	0.5096	-0.370808841064896	MTT	23	0.0536	-2.32779365435536	Medium	0	0.3121	NA	Boreal_CSW_MTT_Medium	T-CC-G	-2.32779365435536
3	BD_C	All	699	-1.11457119901168	Boreal	186	0.0124	-0.631607378244425	Other	161	0.5096	-0.370808841064896	MTT	23	0.0536	-2.32779365435536	Medium	2	0.3121	-6.65746956323612	Boreal_Other_MTT_Medium	T-CC-G	-3.8860203811239
3	BD_C	All	699	-1.11457119901168	Boreal	186	0.0124	-0.631607378244425	Corn	161	0.5096	-0.370808841064896	OtherCC	5	0.0536	3.28379079438843	Medium	0	NA	NA	Boreal_Corn_OtherCC_Medium	T-CC-G	3.28379079438843
3	BD_C	All	699	-1.11457119901168	Boreal	186	0.0124	-0.631607378244425	Soybean	161	0.5096	-0.370808841064896	OtherCC	5	0.0536	3.28379079438843	Medium	0	NA	NA	Boreal_Soybean_OtherCC_Medium	T-CC-G	3.28379079438843
3	BD_C	All	699	-1.11457119901168	Boreal	186	0.0124	-0.631607378244425	Wheat	161	0.5096	-0.370808841064896	OtherCC	5	0.0536	3.28379079438843	Medium	0	NA	NA	Boreal_Wheat_OtherCC_Medium	T-CC-G	3.28379079438843
3	BD_C	All	699	-1.11457119901168	Boreal	186	0.0124	-0.631607378244425	Vegetable	161	0.5096	-0.370808841064896	OtherCC	5	0.0536	3.28379079438843	Medium	0	NA	NA	Boreal_Vegetable_OtherCC_Medium	T-CC-G	3.28379079438843
3	BD_C	All	699	-1.11457119901168	Boreal	186	0.0124	-0.631607378244425	CS	161	0.5096	-0.370808841064896	OtherCC	5	0.0536	3.28379079438843	Medium	0	NA	NA	Boreal_CS_OtherCC_Medium	T-CC-G	3.28379079438843
3	BD_C	All	699	-1.11457119901168	Boreal	186	0.0124	-0.631607378244425	CSW	161	0.5096	-0.370808841064896	OtherCC	5	0.0536	3.28379079438843	Medium	0	NA	NA	Boreal_CSW_OtherCC_Medium	T-CC-G	3.28379079438843
3	BD_C	All	699	-1.11457119901168	Boreal	186	0.0124	-0.631607378244425	Other	161	0.5096	-0.370808841064896	OtherCC	5	0.0536	3.28379079438843	Medium	5	NA	3.24302587408896	Boreal_Other_OtherCC_Medium	T-CC-G	3.24302587408896
3	BD_C	All	699	-1.11457119901168	Boreal	186	0.0124	-0.631607378244425	Corn	16	0.5096	-2.2252964522851	Legume	0	0.4926	NA	Fine	0	NA	NA	Boreal_Corn_Legume_Fine	T-CC-G	-2.2252964522851
3	BD_C	All	699	-1.11457119901168	Boreal	186	0.0124	-0.631607378244425	Soybean	16	0.5096	-2.2252964522851	Legume	0	0.4926	NA	Fine	0	NA	NA	Boreal_Soybean_Legume_Fine	T-CC-G	-2.2252964522851
3	BD_C	All	699	-1.11457119901168	Boreal	186	0.0124	-0.631607378244425	Wheat	16	0.5096	-2.2252964522851	Legume	0	0.4926	NA	Fine	0	NA	NA	Boreal_Wheat_Legume_Fine	T-CC-G	-2.2252964522851
3	BD_C	All	699	-1.11457119901168	Boreal	186	0.0124	-0.631607378244425	Vegetable	16	0.5096	-2.2252964522851	Legume	0	0.4926	NA	Fine	0	NA	NA	Boreal_Vegetable_Legume_Fine	T-CC-G	-2.2252964522851
3	BD_C	All	699	-1.11457119901168	Boreal	186	0.0124	-0.631607378244425	CS	16	0.5096	-2.2252964522851	Legume	0	0.4926	NA	Fine	0	NA	NA	Boreal_CS_Legume_Fine	T-CC-G	-2.2252964522851
3	BD_C	All	699	-1.11457119901168	Boreal	186	0.0124	-0.631607378244425	CSW	16	0.5096	-2.2252964522851	Legume	0	0.4926	NA	Fine	0	NA	NA	Boreal_CSW_Legume_Fine	T-CC-G	-2.2252964522851
3	BD_C	All	699	-1.11457119901168	Boreal	186	0.0124	-0.631607378244425	Other	16	0.5096	-2.2252964522851	Legume	0	0.4926	NA	Fine	0	NA	NA	Boreal_Other_Legume_Fine	T-CC-G	-2.2252964522851
3	BD_C	All	699	-1.11457119901168	Boreal	186	0.0124	-0.631607378244425	Corn	16	0.5096	-2.2252964522851	Grass	4	0.4926	-1.71219524153499	Fine	0	NA	NA	Boreal_Corn_Grass_Fine	T-CC-G	-1.71219524153499
3	BD_C	All	699	-1.11457119901168	Boreal	186	0.0124	-0.631607378244425	Soybean	16	0.5096	-2.2252964522851	Grass	4	0.4926	-1.71219524153499	Fine	0	NA	NA	Boreal_Soybean_Grass_Fine	T-CC-G	-1.71219524153499
3	BD_C	All	699	-1.11457119901168	Boreal	186	0.0124	-0.631607378244425	Wheat	16	0.5096	-2.2252964522851	Grass	4	0.4926	-1.71219524153499	Fine	0	NA	NA	Boreal_Wheat_Grass_Fine	T-CC-G	-1.71219524153499
3	BD_C	All	699	-1.11457119901168	Boreal	186	0.0124	-0.631607378244425	Vegetable	16	0.5096	-2.2252964522851	Grass	4	0.4926	-1.71219524153499	Fine	0	NA	NA	Boreal_Vegetable_Grass_Fine	T-CC-G	-1.71219524153499
[truncated: 2,369 more rows]
