# Supplementary material for: Quantifying cover crop effects on soil health and productivity
Source: Data Brief. 2020 Mar 5;29:105376. doi: 10.1016/j.dib.2020.105376 (PMC7078303; doi:10.1016/j.dib.2020.105376)
Supplement: Supplementary file 1 [file mmc1.zip › Supplemental_document_4_SoilHealth_Calculator.csv]

Code	1-Yield_C_Mean	2-BD_C_Mean	3-OC_C_Mean	4-N_C_Mean	5-Aggre_C_Mean	6-Infiltration_C_Mean	7-Ksat_C_Mean	8-Erosion_C_Mean	9-Runoff_C_Mean	10-Leaching_C_Mean	11-Weed_C_Mean	12-MBC_C_Mean	13-MBN_C_Mean
Arid_Corn_Grass_Coarse	-25.23699013	-3.739161354	18.71548945	-23.43812052	4.296926893	74.2893809	4.848620842	-64.79775419	-73.2866181	-61.60922549	-44.88468686	13.15604927	5.012076922
Arid_Corn_Grass_Fine	-25.23699013	-3.739161354	18.71548945	-23.43812052	17.17860179	74.2893809	4.848620842	-64.79775419	-73.2866181	-61.60922549	-44.88468686	30.23038063	27.90361459
Arid_Corn_Grass_Medium	-25.23699013	-2.937091643	18.67765991	-23.43812052	2.718131703	74.2893809	4.848620842	-64.79775419	-73.2866181	-61.60922549	-44.88468686	3.126369894	-4.255498862
Arid_Corn_Legume_Coarse	-25.42406456	-3.739161354	27.38209637	-31.26163099	4.296926893	74.2893809	4.848620842	-64.79775419	-73.2866181	-61.60922549	-44.88468686	16.86518494	-19.51070776
Arid_Corn_Legume_Fine	-25.42406456	-3.739161354	29.88188946	-27.82861511	59.44876112	74.2893809	4.848620842	-64.79775419	-73.2866181	-61.60922549	-44.88468686	16.86518494	-19.61052682
Arid_Corn_Legume_Medium	-25.42406456	-5.212169033	21.02042754	-34.14545721	-38.25925218	74.2893809	4.848620842	-64.79775419	-73.2866181	-61.60922549	-44.88468686	16.86518494	-19.51070776
Arid_Corn_MTT_Coarse	-25.23699013	-3.739161354	21.00344122	21.77487975	4.296926893	74.2893809	4.848620842	-64.79775419	-73.2866181	-61.60922549	-44.88468686	41.7007494	54.01312824
Arid_Corn_MTT_Fine	-25.23699013	-3.739161354	21.00344122	21.77487975	99.59380004	74.2893809	4.848620842	-64.79775419	-73.2866181	-61.60922549	-44.88468686	41.7007494	54.01312824
Arid_Corn_MTT_Medium	-25.23699013	-4.049024413	21.00344122	21.77487975	-13.32050029	74.2893809	4.848620842	-64.79775419	-73.2866181	-61.60922549	-44.88468686	41.7007494	54.01312824
Arid_Corn_OtherCC_Coarse	-28.34796465	-3.739161354	-12.1521466	-23.43812052	4.296926893	74.2893809	4.848620842	-64.79775419	-73.2866181	-61.60922549	-44.88468686	25.17710498	11.40900058
Arid_Corn_OtherCC_Fine	-28.34796465	-3.739161354	-12.1521466	-23.43812052	99.59380004	74.2893809	4.848620842	-64.79775419	-73.2866181	-61.60922549	-44.88468686	25.17710498	11.40900058
Arid_Corn_OtherCC_Medium	-28.34796465	-4.049024413	-12.1521466	-23.43812052	-13.32050029	74.2893809	4.848620842	-64.79775419	-73.2866181	-61.60922549	-44.88468686	25.17710498	11.40900058
Arid_CS_Grass_Coarse	-25.23699013	-3.739161354	18.71548945	-23.43812052	4.296926893	74.2893809	4.848620842	-64.79775419	-73.2866181	-61.60922549	-44.88468686	13.15604927	5.012076922
Arid_CS_Grass_Fine	-25.23699013	-3.739161354	18.71548945	-23.43812052	17.17860179	74.2893809	4.848620842	-64.79775419	-73.2866181	-61.60922549	-44.88468686	30.23038063	27.90361459
Arid_CS_Grass_Medium	-25.23699013	-2.937091643	18.67765991	-23.43812052	2.718131703	74.2893809	4.848620842	-64.79775419	-73.2866181	-61.60922549	-44.88468686	3.126369894	-4.255498862
Arid_CS_Legume_Coarse	-25.42406456	-3.739161354	27.38209637	-31.26163099	4.296926893	74.2893809	4.848620842	-64.79775419	-73.2866181	-61.60922549	-44.88468686	16.86518494	-19.51070776
Arid_CS_Legume_Fine	-25.42406456	-3.739161354	29.88188946	-27.82861511	59.44876112	74.2893809	4.848620842	-64.79775419	-73.2866181	-61.60922549	-44.88468686	16.86518494	-19.61052682
Arid_CS_Legume_Medium	-25.42406456	-5.212169033	21.02042754	-34.14545721	-38.25925218	74.2893809	4.848620842	-64.79775419	-73.2866181	-61.60922549	-44.88468686	16.86518494	-19.51070776
Arid_CS_MTT_Coarse	-25.23699013	-3.739161354	21.00344122	21.77487975	4.296926893	74.2893809	4.848620842	-64.79775419	-73.2866181	-61.60922549	-44.88468686	41.7007494	54.01312824
Arid_CS_MTT_Fine	-25.23699013	-3.739161354	21.00344122	21.77487975	99.59380004	74.2893809	4.848620842	-64.79775419	-73.2866181	-61.60922549	-44.88468686	41.7007494	54.01312824
Arid_CS_MTT_Medium	-25.23699013	-4.049024413	21.00344122	21.77487975	-13.32050029	74.2893809	4.848620842	-64.79775419	-73.2866181	-61.60922549	-44.88468686	41.7007494	54.01312824
Arid_CS_OtherCC_Coarse	-28.34796465	-3.739161354	-12.1521466	-23.43812052	4.296926893	74.2893809	4.848620842	-64.79775419	-73.2866181	-61.60922549	-44.88468686	25.17710498	11.40900058
Arid_CS_OtherCC_Fine	-28.34796465	-3.739161354	-12.1521466	-23.43812052	99.59380004	74.2893809	4.848620842	-64.79775419	-73.2866181	-61.60922549	-44.88468686	25.17710498	11.40900058
Arid_CS_OtherCC_Medium	-28.34796465	-4.049024413	-12.1521466	-23.43812052	-13.32050029	74.2893809	4.848620842	-64.79775419	-73.2866181	-61.60922549	-44.88468686	25.17710498	11.40900058
Arid_CSW_Grass_Coarse	-25.23699013	-3.739161354	18.71548945	-23.43812052	4.296926893	74.2893809	4.848620842	-64.79775419	-73.2866181	-61.60922549	-44.88468686	13.15604927	5.012076922
Arid_CSW_Grass_Fine	-25.23699013	-3.739161354	18.71548945	-23.43812052	17.17860179	74.2893809	4.848620842	-64.79775419	-73.2866181	-61.60922549	-44.88468686	30.23038063	27.90361459
Arid_CSW_Grass_Medium	-25.23699013	-2.937091643	18.67765991	-23.43812052	2.718131703	74.2893809	4.848620842	-64.79775419	-73.2866181	-61.60922549	-44.88468686	3.126369894	-4.255498862
Arid_CSW_Legume_Coarse	-25.42406456	-3.739161354	27.38209637	-31.26163099	4.296926893	74.2893809	4.848620842	-64.79775419	-73.2866181	-61.60922549	-44.88468686	16.86518494	-19.51070776
Arid_CSW_Legume_Fine	-25.42406456	-3.739161354	29.88188946	-27.82861511	59.44876112	74.2893809	4.848620842	-64.79775419	-73.2866181	-61.60922549	-44.88468686	16.86518494	-19.61052682
Arid_CSW_Legume_Medium	-25.42406456	-5.212169033	21.02042754	-34.14545721	-38.25925218	74.2893809	4.848620842	-64.79775419	-73.2866181	-61.60922549	-44.88468686	16.86518494	-19.51070776
Arid_CSW_MTT_Coarse	-25.23699013	-3.739161354	21.00344122	21.77487975	4.296926893	74.2893809	4.848620842	-64.79775419	-73.2866181	-61.60922549	-44.88468686	41.7007494	54.01312824
Arid_CSW_MTT_Fine	-25.23699013	-3.739161354	21.00344122	21.77487975	99.59380004	74.2893809	4.848620842	-64.79775419	-73.2866181	-61.60922549	-44.88468686	41.7007494	54.01312824
Arid_CSW_MTT_Medium	-25.23699013	-4.049024413	21.00344122	21.77487975	-13.32050029	74.2893809	4.848620842	-64.79775419	-73.2866181	-61.60922549	-44.88468686	41.7007494	54.01312824
Arid_CSW_OtherCC_Coarse	-28.34796465	-3.739161354	-12.1521466	-23.43812052	4.296926893	74.2893809	4.848620842	-64.79775419	-73.2866181	-61.60922549	-44.88468686	25.17710498	11.40900058
Arid_CSW_OtherCC_Fine	-28.34796465	-3.739161354	-12.1521466	-23.43812052	99.59380004	74.2893809	4.848620842	-64.79775419	-73.2866181	-61.60922549	-44.88468686	25.17710498	11.40900058
Arid_CSW_OtherCC_Medium	-28.34796465	-4.049024413	-12.1521466	-23.43812052	-13.32050029	74.2893809	4.848620842	-64.79775419	-73.2866181	-61.60922549	-44.88468686	25.17710498	11.40900058
Arid_Other_Grass_Coarse	-25.23699013	-3.739161354	18.71548945	-23.43812052	4.296926893	74.2893809	4.848620842	-73.55263611	-73.2866181	-61.60922549	-44.88468686	13.15604927	5.012076922
Arid_Other_Grass_Fine	-25.23699013	-3.739161354	18.71548945	-23.43812052	17.17860179	74.2893809	4.848620842	-73.55263611	-73.2866181	-61.60922549	-44.88468686	30.23038063	27.90361459
Arid_Other_Grass_Medium	-25.23699013	-2.881703515	18.61858003	-23.43812052	2.623009368	74.2893809	4.848620842	-73.55263611	-73.2866181	-61.60922549	-44.88468686	3.126369894	-4.28437399
Arid_Other_Legume_Coarse	-0.903181056	-3.739161354	27.38209637	-31.26163099	4.296926893	74.2893809	4.848620842	-65.68494297	-73.2866181	-61.60922549	-44.88468686	16.86518494	-19.51070776
Arid_Other_Legume_Fine	0.301706432	-3.739161354	29.88188946	-36.06294564	59.44876112	74.2893809	4.848620842	-65.68494297	-73.2866181	-61.60922549	-44.88468686	16.86518494	-19.61052682
Arid_Other_Legume_Medium	0.018154057	-5.193600989	20.9491419	-39.83169393	-38.08202915	74.2893809	4.848620842	-65.68494297	-73.2866181	-61.60922549	-44.88468686	16.86518494	-19.51070776
Arid_Other_MTT_Coarse	-25.23699013	-3.739161354	21.00344122	21.77487975	4.296926893	74.2893809	4.848620842	-64.79775419	-73.2866181	-61.60922549	-44.88468686	41.7007494	54.01312824
Arid_Other_MTT_Fine	-25.23699013	-3.739161354	21.00344122	21.77487975	99.59380004	74.2893809	4.848620842	-64.79775419	-73.2866181	-61.60922549	-44.88468686	41.7007494	54.01312824
Arid_Other_MTT_Medium	-25.23699013	-4.049024413	21.00344122	21.77487975	-13.32050029	74.2893809	4.848620842	-64.79775419	-73.2866181	-61.60922549	-44.88468686	41.7007494	54.01312824
Arid_Other_OtherCC_Coarse	-28.34796465	-3.739161354	-12.1521466	-23.43812052	4.296926893	74.2893809	4.848620842	-64.79775419	-73.2866181	-61.60922549	-44.88468686	25.17710498	11.40900058
Arid_Other_OtherCC_Fine	-28.34796465	-3.739161354	-12.1521466	-23.43812052	99.59380004	74.2893809	4.848620842	-64.79775419	-73.2866181	-61.60922549	-44.88468686	25.17710498	11.40900058
Arid_Other_OtherCC_Medium	-28.34796465	-4.049024413	-12.1521466	-23.43812052	-13.32050029	74.2893809	4.848620842	-64.79775419	-73.2866181	-61.60922549	-44.88468686	25.17710498	11.40900058
Arid_Soybean_Grass_Coarse	-25.23699013	-3.739161354	18.71548945	-23.43812052	4.296926893	74.2893809	4.848620842	-64.79775419	-73.2866181	-61.60922549	-44.88468686	13.15604927	5.012076922
Arid_Soybean_Grass_Fine	-25.23699013	-3.739161354	18.71548945	-23.43812052	17.17860179	74.2893809	4.848620842	-64.79775419	-73.2866181	-61.60922549	-44.88468686	30.23038063	27.90361459
Arid_Soybean_Grass_Medium	-25.23699013	-2.937091643	18.67765991	-23.43812052	2.718131703	74.2893809	4.848620842	-64.79775419	-73.2866181	-61.60922549	-44.88468686	3.126369894	-4.255498862
Arid_Soybean_Legume_Coarse	-25.42406456	-3.739161354	27.38209637	-31.26163099	4.296926893	74.2893809	4.848620842	-64.79775419	-73.2866181	-61.60922549	-44.88468686	16.86518494	-19.51070776
Arid_Soybean_Legume_Fine	-25.42406456	-3.739161354	29.88188946	-27.82861511	59.44876112	74.2893809	4.848620842	-64.79775419	-73.2866181	-61.60922549	-44.88468686	16.86518494	-19.61052682
Arid_Soybean_Legume_Medium	-25.42406456	-5.212169033	21.02042754	-34.14545721	-38.25925218	74.2893809	4.848620842	-64.79775419	-73.2866181	-61.60922549	-44.88468686	16.86518494	-19.51070776
Arid_Soybean_MTT_Coarse	-25.23699013	-3.739161354	21.00344122	21.77487975	4.296926893	74.2893809	4.848620842	-64.79775419	-73.2866181	-61.60922549	-44.88468686	41.7007494	54.01312824
Arid_Soybean_MTT_Fine	-25.23699013	-3.739161354	21.00344122	21.77487975	99.59380004	74.2893809	4.848620842	-64.79775419	-73.2866181	-61.60922549	-44.88468686	41.7007494	54.01312824
Arid_Soybean_MTT_Medium	-25.23699013	-4.049024413	21.00344122	21.77487975	-13.32050029	74.2893809	4.848620842	-64.79775419	-73.2866181	-61.60922549	-44.88468686	41.7007494	54.01312824
Arid_Soybean_OtherCC_Coarse	-28.34796465	-3.739161354	-12.1521466	-23.43812052	4.296926893	74.2893809	4.848620842	-64.79775419	-73.2866181	-61.60922549	-44.88468686	25.17710498	11.40900058
Arid_Soybean_OtherCC_Fine	-28.34796465	-3.739161354	-12.1521466	-23.43812052	99.59380004	74.2893809	4.848620842	-64.79775419	-73.2866181	-61.60922549	-44.88468686	25.17710498	11.40900058
Arid_Soybean_OtherCC_Medium	-28.34796465	-4.049024413	-12.1521466	-23.43812052	-13.32050029	74.2893809	4.848620842	-64.79775419	-73.2866181	-61.60922549	-44.88468686	25.17710498	11.40900058
Arid_Vegetable_Grass_Coarse	-25.23699013	-3.739161354	18.71548945	-23.43812052	4.296926893	74.2893809	4.848620842	-64.79775419	-73.2866181	-61.60922549	-44.88468686	13.15604927	5.012076922
Arid_Vegetable_Grass_Fine	-25.23699013	-3.739161354	18.71548945	-23.43812052	17.17860179	74.2893809	4.848620842	-64.79775419	-73.2866181	-61.60922549	-44.88468686	30.23038063	27.90361459
Arid_Vegetable_Grass_Medium	-25.23699013	-2.937091643	18.67765991	-23.43812052	2.718131703	74.2893809	4.848620842	-64.79775419	-73.2866181	-61.60922549	-44.88468686	3.126369894	-4.255498862
Arid_Vegetable_Legume_Coarse	-25.42406456	-3.739161354	27.38209637	-31.26163099	4.296926893	74.2893809	4.848620842	-64.79775419	-73.2866181	-61.60922549	-44.88468686	16.86518494	-19.51070776
Arid_Vegetable_Legume_Fine	-25.42406456	-3.739161354	29.88188946	-27.82861511	59.44876112	74.2893809	4.848620842	-64.79775419	-73.2866181	-61.60922549	-44.88468686	16.86518494	-19.61052682
Arid_Vegetable_Legume_Medium	-25.42406456	-5.212169033	21.02042754	-34.14545721	-38.25925218	74.2893809	4.848620842	-64.79775419	-73.2866181	-61.60922549	-44.88468686	16.86518494	-19.51070776
Arid_Vegetable_MTT_Coarse	-25.23699013	-3.739161354	21.00344122	21.77487975	4.296926893	74.2893809	4.848620842	-64.79775419	-73.2866181	-61.60922549	-44.88468686	41.7007494	54.01312824
Arid_Vegetable_MTT_Fine	-25.23699013	-3.739161354	21.00344122	21.77487975	99.59380004	74.2893809	4.848620842	-64.79775419	-73.2866181	-61.60922549	-44.88468686	41.7007494	54.01312824
Arid_Vegetable_MTT_Medium	-25.23699013	-4.049024413	21.00344122	21.77487975	-13.32050029	74.2893809	4.848620842	-64.79775419	-73.2866181	-61.60922549	-44.88468686	41.7007494	54.01312824
Arid_Vegetable_OtherCC_Coarse	-28.34796465	-3.739161354	-12.1521466	-23.43812052	4.296926893	74.2893809	4.848620842	-64.79775419	-73.2866181	-61.60922549	-44.88468686	25.17710498	11.40900058
Arid_Vegetable_OtherCC_Fine	-28.34796465	-3.739161354	-12.1521466	-23.43812052	99.59380004	74.2893809	4.848620842	-64.79775419	-73.2866181	-61.60922549	-44.88468686	25.17710498	11.40900058
Arid_Vegetable_OtherCC_Medium	-28.34796465	-4.049024413	-12.1521466	-23.43812052	-13.32050029	74.2893809	4.848620842	-64.79775419	-73.2866181	-61.60922549	-44.88468686	25.17710498	11.40900058
Arid_Wheat_Grass_Coarse	-25.23699013	-3.739161354	18.71548945	-23.43812052	4.296926893	74.2893809	4.848620842	-64.79775419	-73.2866181	-61.60922549	-44.88468686	13.15604927	5.012076922
Arid_Wheat_Grass_Fine	-25.23699013	-3.739161354	18.71548945	-23.43812052	17.17860179	74.2893809	4.848620842	-64.79775419	-73.2866181	-61.60922549	-44.88468686	30.23038063	27.90361459
Arid_Wheat_Grass_Medium	-25.23699013	-2.937091643	18.67765991	-23.43812052	2.718131703	74.2893809	4.848620842	-64.79775419	-73.2866181	-61.60922549	-44.88468686	3.126369894	-4.255498862
Arid_Wheat_Legume_Coarse	-34.05216529	-3.739161354	27.38209637	-31.26163099	4.296926893	74.2893809	4.848620842	-64.79775419	-73.2866181	-61.60922549	-44.88468686	16.86518494	-19.51070776
Arid_Wheat_Legume_Fine	-34.05216529	-3.739161354	29.88188946	0.471606219	59.44876112	74.2893809	4.848620842	-64.79775419	-73.2866181	-61.60922549	-44.88468686	16.86518494	-19.51317811
Arid_Wheat_Legume_Medium	-34.09460449	-5.212169033	21.02042754	-30.94963716	-38.25925218	74.2893809	4.848620842	-64.79775419	-73.2866181	-61.60922549	-44.88468686	16.86518494	-19.51070776
Arid_Wheat_MTT_Coarse	-25.23699013	-3.739161354	21.00344122	21.77487975	4.296926893	74.2893809	4.848620842	-64.79775419	-73.2866181	-61.60922549	-44.88468686	41.7007494	54.01312824
Arid_Wheat_MTT_Fine	-25.23699013	-3.739161354	21.00344122	21.77487975	99.59380004	74.2893809	4.848620842	-64.79775419	-73.2866181	-61.60922549	-44.88468686	41.7007494	54.01312824
Arid_Wheat_MTT_Medium	-25.23699013	-4.049024413	21.00344122	21.77487975	-13.32050029	74.2893809	4.848620842	-64.79775419	-73.2866181	-61.60922549	-44.88468686	41.7007494	54.01312824
Arid_Wheat_OtherCC_Coarse	-28.34796465	-3.739161354	-12.1521466	-23.43812052	4.296926893	74.2893809	4.848620842	-64.79775419	-73.2866181	-61.60922549	-44.88468686	25.17710498	11.40900058
Arid_Wheat_OtherCC_Fine	-28.34796465	-3.739161354	-12.1521466	-23.43812052	99.59380004	74.2893809	4.848620842	-64.79775419	-73.2866181	-61.60922549	-44.88468686	25.17710498	11.40900058
Arid_Wheat_OtherCC_Medium	-28.34796465	-4.049024413	-12.1521466	-23.43812052	-13.32050029	74.2893809	4.848620842	-64.79775419	-73.2866181	-61.60922549	-44.88468686	25.17710498	11.40900058
Boreal_Corn_Grass_Coarse	-1.105951778	-2.368879802	9.599343873	-18.74901786	9.601121622	41.46948619	-0.348911472	-12.09988344	-73.2866181	-58.0932663	-16.51927802	85.69365012	16.84810842
Boreal_Corn_Grass_Fine	-1.450705696	-1.712195242	4.685637205	-32.1651643	4.680950347	41.46948619	-0.348911472	-12.09988344	-73.2866181	-36.92234927	-16.51927802	85.69365012	16.84810842
Boreal_Corn_Grass_Medium	-4.080518183	-2.101867879	9.807130215	-34.20949327	54.67772718	41.46948619	-0.348911472	-12.09988344	-73.2866181	-72.00878745	-16.99786546	86.5696801	16.85265608
Boreal_Corn_Legume_Coarse	4.589464194	-2.368879802	8.412094682	8.525202006	9.601121622	69.12541011	-1.995724776	-12.09988344	-73.2866181	-55.42114948	197.2036608	30.18198914	31.69575564
Boreal_Corn_Legume_Fine	4.589464194	-2.225296452	6.333957324	10.61018709	4.704408572	69.12541011	-1.995724776	-12.09988344	-73.2866181	-36.92234927	197.2036608	22.42771162	30.28571441
Boreal_Corn_Legume_Medium	4.462195742	0.48750878	8.595712642	8.437270238	6.722680569	69.12541011	-1.995724776	-12.09988344	-73.2866181	-34.15351392	196.6756099	32.93550692	33.10325216
Boreal_Corn_MTT_Coarse	-16.42772699	-2.368879802	32.4886314	27.61718058	9.601121622	128.2747563	-1.995724776	-12.09988344	-73.2866181	-55.07772088	-83.88654352	62.05381389	37.54395097
Boreal_Corn_MTT_Fine	-16.42772699	-2.225296452	11.81322642	17.28494047	9.954572863	128.2747563	-1.995724776	-12.09988344	-73.2866181	-36.92234927	-83.88654352	23.08399204	44.72678336
Boreal_Corn_MTT_Medium	-16.42772699	-3.542360226	9.786364874	0.247095051	9.33375385	50.86263917	-1.995724776	-12.09988344	-73.2866181	-85.86716314	-83.88654352	25.95908172	56.83014143
Boreal_Corn_OtherCC_Coarse	-22.21476093	-2.368879802	8.446610694	18.81604272	9.601121622	73.31525957	-1.995724776	-12.09988344	-73.2866181	-55.42114948	-82.63819213	11.95283456	41.37928604
Boreal_Corn_OtherCC_Fine	-22.21476093	-2.398123959	17.17031523	24.95985663	4.680950347	73.31525957	-1.995724776	-12.09988344	-73.2866181	-36.92234927	-82.63819213	8.237758323	41.37928604
Boreal_Corn_OtherCC_Medium	-22.21476093	3.283790794	5.170799754	10.11713989	21.9817664	73.31525957	-1.995724776	-12.09988344	-73.2866181	-62.94644749	-82.63819213	26.35726503	41.47459678
Boreal_CS_Grass_Coarse	-4.482028736	-2.368879802	9.599343873	-20.94560268	9.601121622	41.46948619	-0.760340211	-47.16298977	-73.2866181	-58.0932663	-34.12026925	85.69365012	16.84810842
Boreal_CS_Grass_Fine	-4.444588124	-1.712195242	5.419430634	-32.1651643	4.680950347	41.46948619	-0.760340211	-47.16298977	-73.2866181	-36.92234927	-34.12026925	85.69365012	16.84810842
Boreal_CS_Grass_Medium	-4.650230262	-0.347705937	2.023402872	-37.90329416	13.31762121	41.46948619	-0.136460406	-47.16298977	-73.2866181	-37.86342714	-34.12026925	-2.369074373	16.85265608
Boreal_CS_Legume_Coarse	-4.197254298	-2.368879802	8.412094682	8.525202006	9.601121622	69.12541011	-1.995724776	-47.16298977	-73.2866181	-55.42114948	15.69665946	30.18198914	31.69575564
Boreal_CS_Legume_Fine	-4.197254298	-2.225296452	7.111907346	10.61018709	7.66586735	69.12541011	-1.995724776	-47.16298977	-73.2866181	-36.92234927	15.69665946	22.42771162	30.28571441
Boreal_CS_Legume_Medium	-4.197254298	3.140372508	5.570385529	4.971712789	2.950061747	69.12541011	-1.995724776	-47.16298977	-73.2866181	-34.15351392	15.69665946	0.372698143	33.10325216
Boreal_CS_MTT_Coarse	-5.444973036	-2.368879802	32.4886314	27.61718058	9.601121622	128.2747563	-1.995724776	-47.16298977	-73.2866181	-55.07772088	-83.88654352	62.05381389	37.54395097
Boreal_CS_MTT_Fine	-5.444973036	-2.225296452	11.81322642	17.28494047	9.954572863	128.2747563	-1.995724776	-47.16298977	-73.2866181	-36.92234927	-83.88654352	23.08399204	44.72678336
Boreal_CS_MTT_Medium	-5.444973036	-1.642802268	10.78607083	-22.63544522	9.33375385	128.2747563	-1.995724776	-47.16298977	-73.2866181	-85.86716314	-83.88654352	92.62715371	27.39482507
Boreal_CS_OtherCC_Coarse	-22.21476093	-2.368879802	8.446610694	18.81604272	9.601121622	73.31525957	-1.995724776	-47.16298977	-73.2866181	-55.42114948	-82.63819213	11.95283456	41.37928604
Boreal_CS_OtherCC_Fine	-22.21476093	-2.398123959	17.17031523	24.95985663	4.680950347	73.31525957	-1.995724776	-47.16298977	-73.2866181	-36.92234927	-82.63819213	8.237758323	41.37928604
Boreal_CS_OtherCC_Medium	-22.21476093	3.283790794	5.170799754	10.11713989	21.9817664	73.31525957	-1.995724776	-47.16298977	-73.2866181	-62.94644749	-82.63819213	26.35726503	41.47459678
Boreal_CSW_Grass_Coarse	2.353413804	-2.368879802	9.599343873	-20.94560268	9.601121622	41.46948619	-0.348911472	-12.09988344	-73.2866181	-58.0932663	-34.12026925	85.69365012	16.84810842
Boreal_CSW_Grass_Fine	2.353413804	-1.712195242	5.248897318	-32.1651643	4.680950347	41.46948619	-0.348911472	-12.09988344	-73.2866181	-36.92234927	-34.12026925	85.69365012	16.84810842
Boreal_CSW_Grass_Medium	2.353413804	-2.265757408	1.175249248	6.427380121	6.178579579	41.46948619	-0.348911472	-12.09988344	-73.2866181	-72.00878745	-34.12026925	69.41944925	16.85265608
Boreal_CSW_Legume_Coarse	-4.197254298	-2.368879802	8.412094682	8.525202006	9.601121622	69.12541011	-1.995724776	-12.09988344	-73.2866181	-55.42114948	15.69665946	30.18198914	31.69575564
Boreal_CSW_Legume_Fine	-4.197254298	-2.225296452	6.333957324	10.61018709	4.704408572	69.12541011	-1.995724776	-12.09988344	-73.2866181	-36.92234927	15.69665946	22.42771162	30.28571441
Boreal_CSW_Legume_Medium	-4.197254298	-1.337212806	7.786809178	8.437270238	9.920423388	69.12541011	-1.995724776	-12.09988344	-73.2866181	-34.15351392	15.69665946	55.62661915	33.10325216
Boreal_CSW_MTT_Coarse	-5.444973036	-2.368879802	32.4886314	27.61718058	9.601121622	128.2747563	-1.995724776	-12.09988344	-73.2866181	-55.07772088	-83.88654352	62.05381389	37.54395097
Boreal_CSW_MTT_Fine	-5.444973036	-2.225296452	11.81322642	17.28494047	9.954572863	128.2747563	-1.995724776	-12.09988344	-73.2866181	-36.92234927	-83.88654352	23.08399204	44.72678336
Boreal_CSW_MTT_Medium	-5.444973036	-2.327793654	12.86531749	-19.26680323	9.33375385	128.2747563	-1.995724776	-12.09988344	-73.2866181	-85.86716314	-83.88654352	111.1444772	27.39482507
Boreal_CSW_OtherCC_Coarse	-22.21476093	-2.368879802	8.446610694	18.81604272	9.601121622	73.31525957	-1.995724776	-12.09988344	-73.2866181	-55.42114948	-82.63819213	11.95283456	41.37928604
Boreal_CSW_OtherCC_Fine	-22.21476093	-2.398123959	17.17031523	24.95985663	4.680950347	73.31525957	-1.995724776	-12.09988344	-73.2866181	-36.92234927	-82.63819213	8.237758323	41.37928604
Boreal_CSW_OtherCC_Medium	-22.21476093	3.283790794	5.170799754	10.11713989	21.9817664	73.31525957	-1.995724776	-12.09988344	-73.2866181	-62.94644749	-82.63819213	26.35726503	41.47459678
Boreal_Other_Grass_Coarse	0.625014501	-2.368879802	9.599343873	-20.94560268	9.601121622	41.46948619	-0.348911472	-7.944205277	-73.2866181	-58.0932663	-83.38895215	85.69365012	16.84810842
Boreal_Other_Grass_Fine	-28.82423468	-1.712195242	5.248897318	-32.1651643	4.680950347	41.46948619	-0.348911472	-7.944205277	-73.2866181	-36.92234927	-87.52698338	85.69365012	16.84810842
Boreal_Other_Grass_Medium	-37.25904682	-0.792878041	23.29159232	-42.57566363	1.208861911	41.46948619	-0.348911472	-7.944205277	-73.2866181	-93.47872295	-91.28076173	86.5696801	16.85265608
Boreal_Other_Legume_Coarse	4.291850959	-2.368879802	8.412094682	8.525202006	9.601121622	69.12541011	-1.995724776	-7.944205277	-73.2866181	-55.42114948	-61.91738357	30.18198914	31.69575564
Boreal_Other_Legume_Fine	4.291850959	-2.225296452	6.333957324	10.61018709	9.969750516	69.12541011	-1.995724776	-7.944205277	-73.2866181	-36.92234927	-52.73688309	22.84522925	4.382647535
Boreal_Other_Legume_Medium	4.151019611	-7.332636393	26.12441758	41.58684757	19.48465336	69.12541011	-1.995724776	-7.944205277	-73.2866181	-33.99869838	-43.50293162	58.85396197	100.8709971
Boreal_Other_MTT_Coarse	-6.690308406	-2.368879802	32.4886314	27.61718058	9.601121622	128.2747563	-1.995724776	-7.944205277	-73.2866181	-55.07772088	-88.4281473	62.05381389	37.54395097
Boreal_Other_MTT_Fine	-6.690308406	-2.225296452	11.81322642	17.28494047	9.954572863	128.2747563	-1.995724776	-7.944205277	-73.2866181	-36.92234927	-91.94792507	24.29076879	14.31267025
Boreal_Other_MTT_Medium	-6.926531687	-3.886020381	43.4437756	-19.78031449	9.33375385	128.2747563	-1.995724776	-7.944205277	-73.2866181	-85.79671411	-92.96910443	31.33157823	31.3018093
Boreal_Other_OtherCC_Coarse	-38.28775451	-2.368879802	8.446610694	18.81604272	9.601121622	73.31525957	-1.995724776	-7.944205277	-73.2866181	-55.42114948	-82.63819213	11.95283456	41.37928604
Boreal_Other_OtherCC_Fine	-59.11005118	-2.41048299	17.01602587	25.44940706	4.680950347	73.31525957	-1.995724776	-7.944205277	-73.2866181	-36.92234927	-82.63819213	8.322584692	41.37928604
Boreal_Other_OtherCC_Medium	-12.90530496	3.243025874	1.608393711	-3.463898382	72.98555188	73.31525957	-1.995724776	-7.944205277	-73.2866181	-63.57465273	-82.63819213	26.33827121	41.97038298
Boreal_Soybean_Grass_Coarse	2.360124158	-2.368879802	9.599343873	-20.94560268	9.601121622	41.46948619	-0.348911472	-12.09988344	-73.2866181	-58.0932663	28.10741534	85.69365012	16.84810842
Boreal_Soybean_Grass_Fine	0.109126361	-1.712195242	6.011735488	-32.1651643	4.680950347	41.46948619	-0.348911472	-12.09988344	-73.2866181	-36.92234927	28.10741534	85.69365012	16.84810842
Boreal_Soybean_Grass_Medium	5.191456829	0.671400243	-3.529969645	-34.20949327	13.27210754	41.46948619	-0.348911472	-12.09988344	-73.2866181	-72.00878745	27.84208798	86.5696801	16.85265608
Boreal_Soybean_Legume_Coarse	23.61228679	-2.368879802	8.412094682	8.525202006	9.601121622	69.12541011	-1.995724776	-12.09988344	-73.2866181	-55.42114948	15.69665946	30.18198914	31.69575564
Boreal_Soybean_Legume_Fine	23.61228679	-2.225296452	6.333957324	10.61018709	4.704408572	69.12541011	-1.995724776	-12.09988344	-73.2866181	-36.92234927	15.69665946	22.42771162	30.28571441
Boreal_Soybean_Legume_Medium	23.61228679	0.48750878	8.595712642	8.437270238	6.722680569	69.12541011	-1.995724776	-12.09988344	-73.2866181	-34.15351392	15.69665946	32.93550692	33.10325216
Boreal_Soybean_MTT_Coarse	-1.73792691	-2.368879802	32.4886314	27.61718058	9.601121622	128.2747563	-1.995724776	-12.09988344	-73.2866181	-55.07772088	-83.88654352	62.05381389	37.54395097
Boreal_Soybean_MTT_Fine	-1.73792691	-2.225296452	11.81322642	17.28494047	9.954572863	128.2747563	-1.995724776	-12.09988344	-73.2866181	-36.92234927	-83.88654352	23.08399204	44.72678336
Boreal_Soybean_MTT_Medium	-1.73792691	-2.327793654	12.86531749	-19.26680323	9.33375385	128.2747563	-1.995724776	-12.09988344	-73.2866181	-85.86716314	-83.88654352	111.1444772	27.39482507
Boreal_Soybean_OtherCC_Coarse	-22.21476093	-2.368879802	8.446610694	18.81604272	9.601121622	73.31525957	-1.995724776	-12.09988344	-73.2866181	-55.42114948	-82.63819213	11.95283456	41.37928604
Boreal_Soybean_OtherCC_Fine	-22.21476093	-2.398123959	17.17031523	24.95985663	4.680950347	73.31525957	-1.995724776	-12.09988344	-73.2866181	-36.92234927	-82.63819213	8.237758323	41.37928604
Boreal_Soybean_OtherCC_Medium	-22.21476093	3.283790794	5.170799754	10.11713989	21.9817664	73.31525957	-1.995724776	-12.09988344	-73.2866181	-62.94644749	-82.63819213	26.35726503	41.47459678
Boreal_Vegetable_Grass_Coarse	4.29084167	-2.368879802	9.599343873	-33.03609046	9.601121622	41.46948619	-0.348911472	-12.09988344	-73.2866181	-58.0932663	-29.69218296	85.69365012	16.84810842
Boreal_Vegetable_Grass_Fine	4.29084167	-1.712195242	5.248897318	-32.1651643	4.680950347	41.46948619	-0.348911472	-12.09988344	-73.2866181	-36.92234927	-29.69218296	85.69365012	16.84810842
Boreal_Vegetable_Grass_Medium	3.715113001	-0.792878041	-4.563966448	-20.48372273	13.27210754	41.46948619	-0.348911472	-12.09988344	-73.2866181	-72.00878745	-29.57798177	148.9301197	16.83536852
Boreal_Vegetable_Legume_Coarse	-40.03376486	-2.368879802	8.412094682	8.525202006	9.601121622	69.12541011	-1.995724776	-12.09988344	-73.2866181	-55.42114948	-1.597388354	30.18198914	31.69575564
Boreal_Vegetable_Legume_Fine	-40.03376486	-2.225296452	6.333957324	10.61018709	4.704408572	69.12541011	-1.995724776	-12.09988344	-73.2866181	-36.92234927	-1.597388354	22.42771162	30.28571441
Boreal_Vegetable_Legume_Medium	-39.52081424	0.48750878	5.052583736	3.278072019	6.722680569	69.12541011	-1.995724776	-12.09988344	-73.2866181	-34.15351392	-1.752698532	76.90656539	10.6499466
Boreal_Vegetable_MTT_Coarse	29.73160791	-2.368879802	32.4886314	27.61718058	9.601121622	128.2747563	-1.995724776	-12.09988344	-73.2866181	-55.07772088	-38.89358791	62.05381389	37.54395097
Boreal_Vegetable_MTT_Fine	29.73160791	-2.225296452	11.81322642	17.28494047	9.954572863	128.2747563	-1.995724776	-12.09988344	-73.2866181	-36.92234927	-38.89358791	23.08399204	44.72678336
Boreal_Vegetable_MTT_Medium	29.73160791	-2.327793654	-13.45340585	2.967017576	9.33375385	128.2747563	-1.995724776	-12.09988344	-73.2866181	-85.86716314	-38.82791314	188.4034007	14.89125796
Boreal_Vegetable_OtherCC_Coarse	-22.21476093	-2.368879802	8.446610694	18.81604272	9.601121622	73.31525957	-1.995724776	-12.09988344	-73.2866181	-55.42114948	-82.63819213	11.95283456	41.37928604
Boreal_Vegetable_OtherCC_Fine	-22.21476093	-2.398123959	17.17031523	24.95985663	4.680950347	73.31525957	-1.995724776	-12.09988344	-73.2866181	-36.92234927	-82.63819213	8.237758323	41.37928604
Boreal_Vegetable_OtherCC_Medium	-22.21476093	3.283790794	12.1161371	10.44823522	21.9817664	73.31525957	-1.995724776	-12.09988344	-73.2866181	-62.94644749	-82.63819213	26.35726503	41.47459678
Boreal_Wheat_Grass_Coarse	58.21237891	-2.368879802	9.599343873	-20.94560268	9.601121622	41.46948619	-0.348911472	-12.09988344	-73.2866181	-58.0932663	-34.12026925	85.69365012	16.84810842
Boreal_Wheat_Grass_Fine	58.21237891	-1.712195242	5.248897318	-32.1651643	4.680950347	41.46948619	-0.348911472	-12.09988344	-73.2866181	-36.92234927	-34.12026925	85.69365012	16.84810842
Boreal_Wheat_Grass_Medium	58.02133308	-0.792878041	15.78565572	24.46566132	17.35439097	41.46948619	-0.348911472	-12.09988344	-73.2866181	-72.00878745	-34.12026925	86.5696801	16.85265608
Boreal_Wheat_Legume_Coarse	-0.498478022	-2.368879802	8.412094682	8.525202006	9.601121622	69.12541011	-1.995724776	-12.09988344	-73.2866181	-55.42114948	15.69665946	30.18198914	31.69575564
Boreal_Wheat_Legume_Fine	-0.498478022	-2.225296452	6.06271438	10.60996013	4.704408572	69.12541011	-1.995724776	-12.09988344	-73.2866181	-36.92234927	15.69665946	22.37510974	51.73165532
Boreal_Wheat_Legume_Medium	-0.431763265	-0.392282611	3.964128435	7.163416055	10.11023911	69.12541011	-1.995724776	-12.09988344	-73.2866181	-34.15351392	15.69665946	32.93550692	33.10325216
Boreal_Wheat_MTT_Coarse	-3.84446413	-2.368879802	32.4886314	27.61718058	9.601121622	128.2747563	-1.995724776	-12.09988344	-73.2866181	-55.07772088	-83.88654352	62.05381389	37.54395097
Boreal_Wheat_MTT_Fine	-3.84446413	-2.225296452	11.8061026	17.28598341	9.954572863	128.2747563	-1.995724776	-12.09988344	-73.2866181	-36.92234927	-83.88654352	24.19393127	60.80345488
Boreal_Wheat_MTT_Medium	-3.84446413	-2.327793654	12.86531749	-19.26680323	9.33375385	128.2747563	-1.995724776	-12.09988344	-73.2866181	-85.86716314	-83.88654352	111.1444772	27.39482507
Boreal_Wheat_OtherCC_Coarse	70.53998308	-2.368879802	8.446610694	18.81604272	9.601121622	73.31525957	-1.995724776	-12.09988344	-73.2866181	-55.42114948	-82.63819213	11.95283456	41.37928604
Boreal_Wheat_OtherCC_Fine	70.53998308	-2.398123959	17.17031523	24.95985663	4.680950347	73.31525957	-1.995724776	-12.09988344	-73.2866181	-36.92234927	-82.63819213	8.237758323	41.37928604
Boreal_Wheat_OtherCC_Medium	70.1051918	3.283790794	15.78565572	9.503645283	1.527236908	73.31525957	-1.995724776	-12.09988344	-73.2866181	-62.94644749	-82.63819213	26.35726503	41.47459678
Temperate_Corn_Grass_Coarse	0.738259719	-0.080321105	12.28530238	-8.127196789	8.171736441	81.22101984	56.20421958	81.30872684	-6.706862127	-15.05546356	-33.83107756	5.963760664	13.92696065
Temperate_Corn_Grass_Fine	-8.526385763	-1.357387314	11.07131837	3.983247405	14.51642352	43.0970714	56.20421958	81.30872684	-6.706862127	-51.63794608	-33.83107756	22.89627052	36.3971849
Temperate_Corn_Grass_Medium	5.599970038	-1.419582848	3.509560689	-37.31494676	26.86139111	105.8558873	59.32621596	79.65023899	-6.742495604	-81.22718248	-33.83107756	9.317651183	44.63664561
Temperate_Corn_Legume_Coarse	11.80411124	-4.596501286	24.15794976	68.90625308	-9.338845005	87.57852993	133.1720878	79.65023899	-6.706862127	-14.58227307	-96.76725647	-2.114738524	28.14456809
Temperate_Corn_Legume_Fine	55.66790305	-5.562341211	15.50589874	12.6362568	6.947489804	70.05067336	133.1720878	79.65023899	-6.706862127	-61.71054735	-96.76725647	16.76704658	20.05421216
Temperate_Corn_Legume_Medium	54.88234051	-0.252843792	4.58512493	25.0152909	33.96588454	129.0155316	133.1720878	79.65023899	-6.706862127	-31.97509882	-96.76725647	17.29495624	110.3772966
Temperate_Corn_MTT_Coarse	5.898371788	-1.115747491	33.19569395	93.54855895	17.87894253	79.54900938	68.75782867	79.65023899	-6.706862127	-14.58227307	-26.9811157	35.15148159	25.69551282
Temperate_Corn_MTT_Fine	6.062105005	-4.359221671	20.67317114	27.12326615	38.30692298	79.54900938	68.75782867	79.65023899	-6.706862127	-61.71054735	-26.9811157	60.37009122	17.85239718
Temperate_Corn_MTT_Medium	6.062105005	-0.5572856	7.136559494	0.805902091	32.24611406	79.54900938	68.75782867	79.65023899	-6.706862127	-43.53955728	-26.9811157	38.40014344	22.70008752
Temperate_Corn_OtherCC_Coarse	-18.76457756	-2.220951046	16.01128899	4.61860108	-9.866385219	36.85229279	66.70451392	79.65023899	-6.706862127	-30.80461275	381.7343033	-11.39764258	6.230436949
Temperate_Corn_OtherCC_Fine	-18.76457756	-1.462245122	-17.2720036	47.54124131	38.30692298	36.85229279	66.70451392	79.65023899	-6.706862127	-68.30461275	381.7343033	3.709621562	-34.66315717
Temperate_Corn_OtherCC_Medium	-23.32714555	0	4.12111702	-8.818589039	55.09511878	36.85229279	66.70451392	79.65023899	-6.706862127	-69.6320639	381.7343033	52.17344948	53.72183674
Temperate_CS_Grass_Coarse	0.056936255	-0.080321105	7.032101927	2.715360886	8.171736441	81.22101984	11.94624173	-78.40193966	-73.28654419	-15.17357259	-33.83107756	5.963760664	13.92696065
Temperate_CS_Grass_Fine	0.056936255	-1.357387314	4.798399438	7.802167548	13.80510209	43.0970714	11.94624173	-78.40193966	-73.28654419	-51.63794608	-33.83107756	22.89627052	36.3971849
Temperate_CS_Grass_Medium	0.056936255	-2.454405029	3.629999723	-28.51129022	21.35847339	51.50972088	12.11762573	-78.40193966	-73.28654419	-77.73042931	-33.83107756	9.317651183	44.63664561
Temperate_CS_Legume_Coarse	8.585360403	-1.736721547	6.963635945	23.30664574	-9.338845005	87.57852993	133.1720878	-78.40193966	-73.28654419	-14.58227307	-92.19449395	-2.114738524	28.14456809
Temperate_CS_Legume_Fine	8.585360403	-5.562341211	36.62785861	38.88955369	41.38459218	67.48662114	133.1720878	-78.40193966	-73.28654419	-61.71054735	-92.19449395	16.76704658	20.05421216
Temperate_CS_Legume_Medium	8.585360403	-0.515622878	9.943421773	17.76675705	33.96588454	129.0155316	133.1720878	-78.40193966	-73.28654419	-32.05016109	-92.19449395	17.29495624	110.3772966
Temperate_CS_MTT_Coarse	1.307477418	-1.340675835	9.036219183	19.0057258	17.87894253	79.54900938	59.50661399	-78.40193966	-73.28654419	-14.58227307	-26.9811157	35.15148159	25.69551282
Temperate_CS_MTT_Fine	1.307477418	-4.359221671	10.01896803	27.12326615	38.30692298	79.54900938	59.50661399	-78.40193966	-73.28654419	-61.71054735	-26.9811157	60.37009122	17.85239718
Temperate_CS_MTT_Medium	1.307477418	-0.085960077	9.51083035	0.805902091	32.24611406	79.54900938	59.50661399	-78.40193966	-73.28654419	-43.53955728	-26.9811157	38.40014344	22.70008752
Temperate_CS_OtherCC_Coarse	-8.097877525	-2.220951046	16.01128899	4.61860108	-9.866385219	36.85229279	66.70451392	-78.40193966	-73.28654419	-30.80461275	126.5911993	-11.39764258	6.230436949
Temperate_CS_OtherCC_Fine	-8.097877525	-1.462245122	-17.2720036	47.54124131	38.30692298	36.85229279	66.70451392	-78.40193966	-73.28654419	-68.30461275	126.5911993	3.709621562	-34.66315717
Temperate_CS_OtherCC_Medium	-8.097877525	-0.409734304	21.89596486	-8.818589039	55.09511878	36.85229279	66.70451392	-78.40193966	-73.28654419	-69.6320639	126.5911993	52.17344948	53.72183674
Temperate_CSW_Grass_Coarse	1.798141006	-0.080321105	7.032101927	2.715360886	8.171736441	81.22101984	25.49567237	-78.40193966	-73.28654419	-15.17357259	-33.83107756	5.963760664	13.92696065
Temperate_CSW_Grass_Fine	1.798141006	-1.357387314	4.798399438	7.802167548	13.80510209	43.0970714	25.49567237	-78.40193966	-73.28654419	-51.63794608	-33.83107756	22.89627052	36.3971849
Temperate_CSW_Grass_Medium	1.798141006	-1.936161992	3.629999723	-28.51129022	23.34413747	89.86325097	25.49567237	-78.40193966	-73.28654419	30.60384172	-33.83107756	9.317651183	44.63664561
Temperate_CSW_Legume_Coarse	8.585360403	-1.736721547	6.963635945	23.30664574	-9.338845005	87.57852993	147.4289027	-78.40193966	-73.28654419	-14.58227307	-92.19449395	-2.114738524	28.14456809
Temperate_CSW_Legume_Fine	8.585360403	-5.562341211	36.62785861	38.88955369	41.38459218	67.48662114	147.4289027	-78.40193966	-73.28654419	-61.71054735	-92.19449395	16.76704658	20.05421216
Temperate_CSW_Legume_Medium	8.585360403	0.053735037	9.943421773	17.76675705	33.96588454	129.0155316	147.4289027	-78.40193966	-73.28654419	-32.05016109	-92.19449395	17.29495624	110.3772966
Temperate_CSW_MTT_Coarse	1.307477418	-1.340675835	9.036219183	19.0057258	17.87894253	79.54900938	59.50661399	-78.40193966	-73.28654419	-14.58227307	-26.9811157	35.15148159	25.69551282
Temperate_CSW_MTT_Fine	1.307477418	-4.359221671	20.67317114	27.12326615	38.30692298	79.54900938	59.50661399	-78.40193966	-73.28654419	-61.71054735	-26.9811157	60.37009122	17.85239718
Temperate_CSW_MTT_Medium	1.307477418	-0.085960077	9.51083035	0.805902091	32.24611406	79.54900938	59.50661399	-78.40193966	-73.28654419	-43.53955728	-26.9811157	38.40014344	22.70008752
Temperate_CSW_OtherCC_Coarse	-8.097877525	-2.220951046	16.01128899	4.61860108	-9.866385219	36.85229279	66.70451392	-78.40193966	-73.28654419	-30.80461275	126.5911993	-11.39764258	6.230436949
Temperate_CSW_OtherCC_Fine	-8.097877525	-1.462245122	-17.2720036	47.54124131	38.30692298	36.85229279	66.70451392	-78.40193966	-73.28654419	-68.30461275	126.5911993	3.709621562	-34.66315717
Temperate_CSW_OtherCC_Medium	-8.097877525	-0.409734304	21.89596486	-8.818589039	55.09511878	36.85229279	66.70451392	-78.40193966	-73.28654419	-69.6320639	126.5911993	52.17344948	53.72183674
Temperate_Other_Grass_Coarse	-3.440047824	-0.607154223	4.645017928	5.421264589	8.171736441	81.22101984	25.49567237	-52.16734768	-38.10148569	-15.17357259	-33.83107756	2.088982448	11.26418799
Temperate_Other_Grass_Fine	3.760423905	-1.375633649	3.887834088	6.40490041	13.10253229	43.0970714	25.49567237	-52.16734768	-38.10148569	-51.63794608	-33.83107756	22.95315153	36.3971849
Temperate_Other_Grass_Medium	-2.331847305	-3.916717299	2.133872485	-12.24591331	23.34413747	89.86325097	25.49567237	-75.21525722	155.1109384	-77.73042931	-33.83107756	-4.695661417	68.35401359
Temperate_Other_Legume_Coarse	15.96752084	-0.627724281	5.969175906	4.778186135	23.36781487	87.57852993	133.1720878	-48.49917848	-74.09042473	-14.58227307	-92.19449395	-2.114738524	28.14456809
Temperate_Other_Legume_Fine	5.056133137	-5.562341211	44.03519699	51.01797817	50.58952368	63.17059863	133.1720878	-48.49917848	-78.30675883	-61.71054735	-92.19449395	16.76704658	20.05421216
Temperate_Other_Legume_Medium	4.509731337	-3.415414476	8.557441276	5.602234502	34.02891152	132.0966956	133.1720878	-48.49917848	-73.54974233	-32.05016109	-92.19449395	17.19389201	110.3772966
Temperate_Other_MTT_Coarse	-6.285107407	-1.183920261	6.463936875	6.3078573	10.80007838	79.54900938	138.7286129	-47.74592987	-45.74412745	-14.58227307	-26.9811157	53.96188206	25.7709094
Temperate_Other_MTT_Fine	-6.693964523	-3.654630732	15.76488375	21.64926386	38.30692298	79.54900938	138.7286129	-47.74592987	-45.74412745	-61.71054735	-26.9811157	60.37009122	17.85239718
Temperate_Other_MTT_Medium	3.677119513	-0.081843528	10.21382932	0.853856929	32.24611406	79.54900938	138.7286129	-47.74592987	-45.74412745	-43.53955728	-26.9811157	38.50597161	22.70008752
Temperate_Other_OtherCC_Coarse	-17.26893165	-2.023102454	15.97707396	4.633935351	-9.865910793	36.85229279	66.70451392	-48.49917848	-37.6922601	-30.80461275	24.07076362	-11.22076799	6.482087345
Temperate_Other_OtherCC_Fine	6.518358343	2.908060935	-13.4620214	2.674120902	38.30692298	36.85229279	66.70451392	-48.49917848	-37.6922601	-68.30461275	24.07076362	3.709621562	-34.66315717
Temperate_Other_OtherCC_Medium	1.296278239	-6.330912015	28.21607508	8.082376587	55.81070245	36.85229279	66.70451392	-48.49917848	-37.6922601	-69.6320639	24.29685006	52.17344948	53.72183674
Temperate_Soybean_Grass_Coarse	-5.30021938	0.850607692	7.820410725	2.715360886	8.171736441	81.22101984	25.49567237	-88.2321316	-84.42849729	-15.17357259	-33.83107756	5.963760664	13.92696065
Temperate_Soybean_Grass_Fine	-7.751502511	-1.357387314	-0.482529006	7.802167548	13.80510209	43.0970714	25.49567237	-88.2321316	-84.42849729	-51.63794608	-33.83107756	22.89627052	36.3971849
Temperate_Soybean_Grass_Medium	-12.37906889	0	4.730809236	-28.51129022	23.34413747	89.86325097	25.49567237	-88.32134615	-84.31792575	54.6977332	-33.83107756	9.317651183	44.63664561
Temperate_Soybean_Legume_Coarse	8.585360403	-1.736721547	6.963635945	23.30664574	-19.42266759	87.57852993	133.1720878	-88.22584669	-84.36786563	-14.58227307	-92.19449395	2.995420325	28.14456809
Temperate_Soybean_Legume_Fine	8.585360403	-5.562341211	36.62785861	38.88955369	28.95306156	71.87245383	133.1720878	-88.22584669	-84.36786563	-61.71054735	-92.19449395	16.76704658	20.05421216
Temperate_Soybean_Legume_Medium	8.585360403	-0.5572856	5.623228227	17.76675705	33.96588454	129.0155316	133.1720878	-88.22584669	-84.36786563	-32.05016109	-92.19449395	17.29495624	110.3772966
Temperate_Soybean_MTT_Coarse	1.307477418	-3.752774321	11.19240672	19.0057258	17.87894253	79.54900938	59.50661399	-88.22584669	-84.36786563	-14.58227307	-26.9811157	35.15148159	25.69551282
Temperate_Soybean_MTT_Fine	1.307477418	-4.359221671	20.67317114	27.12326615	38.30692298	79.54900938	59.50661399	-88.22584669	-84.36786563	-61.71054735	-26.9811157	60.37009122	17.85239718
Temperate_Soybean_MTT_Medium	1.307477418	-0.5572856	5.309602796	0.805902091	32.24611406	79.54900938	59.50661399	-88.22584669	-84.36786563	-43.53955728	-26.9811157	38.40014344	22.70008752
Temperate_Soybean_OtherCC_Coarse	-0.644175272	-2.220951046	16.01128899	4.61860108	-9.866385219	36.85229279	66.70451392	-88.22584669	-84.36786563	-30.80461275	196.2407682	-11.39764258	6.230436949
Temperate_Soybean_OtherCC_Fine	-0.644175272	-1.462245122	-17.2720036	47.54124131	38.30692298	36.85229279	66.70451392	-88.22584669	-84.36786563	-68.30461275	196.2407682	3.709621562	-34.66315717
Temperate_Soybean_OtherCC_Medium	-0.644175272	0	1.078100412	-8.818589039	55.09511878	36.85229279	66.70451392	-88.22584669	-84.36786563	-69.6320639	196.2407682	52.17344948	53.72183674
Temperate_Vegetable_Grass_Coarse	-10.93840561	-1.504998018	12.16581244	8.822534288	8.171736441	81.22101984	61.33889721	-78.40193966	-73.28654419	-15.17357259	-33.75787347	22.99351257	36.69125254
Temperate_Vegetable_Grass_Fine	11.03070816	-1.357387314	4.798399438	7.802167548	13.80510209	43.0970714	61.33889721	-78.40193966	-73.28654419	-51.63794608	-33.75787347	22.89627052	36.3971849
Temperate_Vegetable_Grass_Medium	34.60518505	-1.177590226	5.316799147	-43.51137756	23.34413747	89.86325097	61.33889721	-78.40193966	-73.28654419	-77.73042931	-33.78649291	39.84265826	33.81484414
Temperate_Vegetable_Legume_Coarse	25.99941671	-8.01338302	4.482697725	13.38325667	6.254516731	87.57852993	133.1720878	-78.40193966	-73.28654419	-14.58227307	-68.0809699	-5.438623036	28.32180175
Temperate_Vegetable_Legume_Fine	-27.60504109	-5.562341211	36.62785861	38.88955369	41.38459218	67.48662114	133.1720878	-78.40193966	-73.28654419	-61.71054735	-68.0809699	16.76704658	20.05421216
Temperate_Vegetable_Legume_Medium	76.98952011	3.582065001	27.22749644	17.76675705	33.96588454	129.0155316	133.1720878	-78.40193966	-73.28654419	-32.05016109	-68.19947051	17.29495624	110.3772966
Temperate_Vegetable_MTT_Coarse	6.840332576	-2.278526504	20.40979247	12.32651028	21.38766744	79.54900938	59.50661399	-78.40193966	-73.28654419	-14.58227307	-26.9811157	19.06393397	25.69551282
Temperate_Vegetable_MTT_Fine	5.667468131	-4.359221671	15.38337018	13.06428635	38.30692298	79.54900938	59.50661399	-78.40193966	-73.28654419	-61.71054735	-26.9811157	79.67598496	17.85239718
Temperate_Vegetable_MTT_Medium	7.445752303	-0.085960077	9.51083035	0.805902091	32.24611406	79.54900938	59.50661399	-78.40193966	-73.28654419	-43.53955728	-26.9811157	38.40014344	22.70008752
Temperate_Vegetable_OtherCC_Coarse	5.947274023	-2.220951046	16.01128899	4.61860108	-9.866385219	36.85229279	66.70451392	-78.40193966	-73.28654419	-30.80461275	-28.91858126	-11.39764258	6.230436949
Temperate_Vegetable_OtherCC_Fine	5.947274023	-5.475318386	-9.776621123	71.77029028	38.30692298	36.85229279	66.70451392	-78.40193966	-73.28654419	-68.30461275	-28.91858126	3.709621562	-34.66315717
Temperate_Vegetable_OtherCC_Medium	7.408146997	3.522748501	25.34541527	-24.19367981	55.09511878	36.85229279	66.70451392	-78.40193966	-73.28654419	-69.6320639	-28.43416005	51.04545245	53.59250059
Temperate_Wheat_Grass_Coarse	-1.056406361	-0.080321105	7.032101927	2.715360886	8.171736441	81.22101984	25.49567237	-78.40193966	-73.28654419	-38.49692044	-33.83107756	5.963760664	13.92696065
Temperate_Wheat_Grass_Fine	-1.056406361	-1.357387314	4.798399438	7.802167548	13.80510209	43.0970714	25.49567237	-78.40193966	-73.28654419	-51.63794608	-33.83107756	22.89627052	36.3971849
Temperate_Wheat_Grass_Medium	-3.259246327	-1.936161992	3.876401764	-28.51129022	23.34413747	89.86325097	25.49567237	-78.40193966	-73.28654419	-77.73042931	-33.83107756	9.317651183	44.63664561
Temperate_Wheat_Legume_Coarse	8.585360403	-1.736721547	6.963635945	23.30664574	-9.338845005	87.57852993	133.1720878	-78.40193966	-73.28654419	-14.58227307	-92.19449395	-2.114738524	28.14456809
Temperate_Wheat_Legume_Fine	8.585360403	-5.562341211	36.62785861	38.88955369	41.38459218	67.48662114	133.1720878	-78.40193966	-73.28654419	-61.71054735	-92.19449395	16.76704658	20.05421216
Temperate_Wheat_Legume_Medium	8.585360403	-0.515622878	-1.393823753	17.76675705	33.96588454	129.0155316	133.1720878	-78.40193966	-73.28654419	-32.05016109	-92.19449395	17.29495624	110.3772966
Temperate_Wheat_MTT_Coarse	10.64428054	-1.340675835	9.036219183	19.0057258	17.87894253	79.54900938	59.50661399	-78.40193966	-73.28654419	-14.58227307	-26.9811157	35.15148159	25.69551282
Temperate_Wheat_MTT_Fine	-4.221046543	-3.155665582	33.93787537	28.57765294	38.30692298	79.54900938	59.50661399	-78.40193966	-73.28654419	-61.71054735	-26.9811157	25.14459398	17.85239718
Temperate_Wheat_MTT_Medium	12.91430499	-0.085960077	9.51083035	0.805902091	32.24611406	79.54900938	59.50661399	-78.40193966	-73.28654419	-43.53955728	-26.9811157	38.40014344	22.70008752
Temperate_Wheat_OtherCC_Coarse	4.249571731	-2.220951046	16.01128899	4.61860108	-9.866385219	36.85229279	66.70451392	-78.40193966	-73.28654419	-30.80461275	126.5911993	-11.39764258	6.230436949
Temperate_Wheat_OtherCC_Fine	4.249571731	-1.462245122	-17.2720036	47.54124131	38.30692298	36.85229279	66.70451392	-78.40193966	-73.28654419	-68.30461275	126.5911993	3.709621562	-34.66315717
Temperate_Wheat_OtherCC_Medium	11.5266966	-0.409734304	21.89596486	-8.818589039	55.09511878	36.85229279	66.70451392	-78.40193966	-73.28654419	-69.6320639	126.5911993	52.17344948	53.72183674
Tropical_Corn_Grass_Coarse	-81.40555245	2.286056807	16.88214695	24.21099165	13.40229641	52.40083205	133.1720878	-75.21525722	-73.2866181	-24.52566912	-52.26776861	47.42251948	26.16028287
Tropical_Corn_Grass_Fine	13.45057384	-0.994940697	6.56515776	24.21099165	13.40229641	52.40083205	133.1720878	-75.21525722	-73.2866181	-24.52566912	-52.26776861	47.42251948	26.16028287
Tropical_Corn_Grass_Medium	-62.03233453	-0.94425799	10.26743293	24.21099165	13.40229641	52.40083205	133.1720878	-75.21525722	-73.2866181	-24.52566912	-52.26776861	47.42251948	26.16028287
Tropical_Corn_Legume_Coarse	36.9998929	2.063053887	22.05931569	52.17724926	13.40229641	96.95362943	133.1720878	-75.21525722	-73.2866181	-24.52566912	-52.06226823	47.42251948	26.16028287
Tropical_Corn_Legume_Fine	15.08455584	-6.007061852	-2.242903118	8.353741288	13.40229641	62.14469045	133.1720878	-75.21525722	-73.2866181	-24.52566912	-52.2879436	47.42251948	26.16028287
Tropical_Corn_Legume_Medium	-2.330660735	-0.94425799	8.569843725	11.28120954	13.40229641	82.48412635	133.1720878	-75.21525722	-73.2866181	-24.52566912	-52.2879436	47.42251948	26.16028287
Tropical_Corn_MTT_Coarse	20.77900895	1.648464456	8.483874584	12.8236301	13.40229641	65.18558067	133.1720878	-75.21525722	-73.2866181	-24.52566912	-52.26776861	47.42251948	26.16028287
Tropical_Corn_MTT_Fine	20.77900895	1.255385105	8.483874584	12.8236301	13.40229641	65.18558067	133.1720878	-75.21525722	-73.2866181	-24.52566912	-52.26776861	47.42251948	26.16028287
Tropical_Corn_MTT_Medium	20.77900895	-0.94425799	8.483874584	12.8236301	13.40229641	65.18558067	133.1720878	-75.21525722	-73.2866181	-24.52566912	-52.26776861	47.42251948	26.16028287
Tropical_Corn_OtherCC_Coarse	3.645738383	-4.211980293	44.66077925	19.72925941	13.40229641	65.18558067	133.1720878	-75.21525722	-73.2866181	-24.52566912	-52.26776861	51.61933548	26.16028287
Tropical_Corn_OtherCC_Fine	3.561563103	-5.531941512	8.429328561	3.927972786	13.40229641	65.18558067	133.1720878	-75.21525722	-73.2866181	-24.52566912	-52.26776861	28.93591713	26.16028287
Tropical_Corn_OtherCC_Medium	3.645738383	-0.94425799	31.45487634	22.23984291	13.40229641	65.18558067	133.1720878	-75.21525722	-73.2866181	-24.52566912	-52.26776861	47.69680651	26.16028287
Tropical_CS_Grass_Coarse	-48.67945928	2.285398613	16.88214695	24.21099165	13.40229641	52.40083205	133.1720878	-75.21525722	-73.2866181	-24.52566912	-52.26776861	47.42251948	26.16028287
Tropical_CS_Grass_Fine	-48.67945928	-0.994940697	6.56515776	24.21099165	13.40229641	52.40083205	133.1720878	-75.21525722	-73.2866181	-24.52566912	-52.26776861	47.42251948	26.16028287
Tropical_CS_Grass_Medium	-48.67945928	-0.94425799	10.26743293	24.21099165	13.40229641	52.40083205	133.1720878	-75.21525722	-73.2866181	-24.52566912	-52.26776861	47.42251948	26.16028287
Tropical_CS_Legume_Coarse	24.79495752	2.060943482	22.29467653	52.07602313	13.40229641	96.95362943	133.1720878	-75.21525722	-73.2866181	-24.52566912	-52.38025513	47.42251948	26.16028287
Tropical_CS_Legume_Fine	24.79495752	-6.011706935	-1.624783027	8.427360983	13.40229641	62.14469045	133.1720878	-75.21525722	-73.2866181	-24.52566912	-52.38025513	47.42251948	26.16028287
Tropical_CS_Legume_Medium	24.79495752	-0.94425799	8.569843725	11.28120954	13.40229641	82.48412635	133.1720878	-75.21525722	-73.2866181	-24.52566912	-52.38025513	47.42251948	26.16028287
Tropical_CS_MTT_Coarse	20.53136855	1.648464456	8.483874584	12.8236301	13.40229641	65.18558067	133.1720878	-75.21525722	-73.2866181	-24.52566912	-52.26776861	47.42251948	26.16028287
Tropical_CS_MTT_Fine	20.53136855	1.255385105	8.483874584	12.8236301	13.40229641	65.18558067	133.1720878	-75.21525722	-73.2866181	-24.52566912	-52.26776861	47.42251948	26.16028287
Tropical_CS_MTT_Medium	20.53136855	-0.94425799	8.483874584	12.8236301	13.40229641	65.18558067	133.1720878	-75.21525722	-73.2866181	-24.52566912	-52.26776861	47.42251948	26.16028287
Tropical_CS_OtherCC_Coarse	0.225962834	-4.211980293	44.66077925	19.72925941	13.40229641	65.18558067	133.1720878	-75.21525722	-73.2866181	-24.52566912	-52.26776861	51.61933548	26.16028287
Tropical_CS_OtherCC_Fine	0.225962834	-5.531941512	22.03337614	18.83508449	13.40229641	65.18558067	133.1720878	-75.21525722	-73.2866181	-24.52566912	-52.26776861	28.93591713	26.16028287
Tropical_CS_OtherCC_Medium	0.225962834	-0.94425799	31.45487634	22.23984291	13.40229641	65.18558067	133.1720878	-75.21525722	-73.2866181	-24.52566912	-52.26776861	47.69680651	26.16028287
Tropical_CSW_Grass_Coarse	-48.67945928	2.285398613	16.88214695	24.21099165	13.40229641	52.40083205	133.1720878	-75.21525722	-73.2866181	-24.52566912	-52.26776861	47.42251948	26.16028287
Tropical_CSW_Grass_Fine	-48.67945928	-0.994940697	6.56515776	24.21099165	13.40229641	52.40083205	133.1720878	-75.21525722	-73.2866181	-24.52566912	-52.26776861	47.42251948	26.16028287
Tropical_CSW_Grass_Medium	-48.67945928	-0.94425799	10.26743293	24.21099165	13.40229641	52.40083205	133.1720878	-75.21525722	-73.2866181	-24.52566912	-52.26776861	47.42251948	26.16028287
Tropical_CSW_Legume_Coarse	24.79495752	2.060943482	22.29467653	52.07602313	13.40229641	96.95362943	133.1720878	-75.21525722	-73.2866181	-24.52566912	-52.38025513	47.42251948	26.16028287
Tropical_CSW_Legume_Fine	24.79495752	-6.011706935	-1.624783027	8.427360983	13.40229641	62.14469045	133.1720878	-75.21525722	-73.2866181	-24.52566912	-52.38025513	47.42251948	26.16028287
Tropical_CSW_Legume_Medium	24.79495752	-0.94425799	8.569843725	11.28120954	13.40229641	82.48412635	133.1720878	-75.21525722	-73.2866181	-24.52566912	-52.38025513	47.42251948	26.16028287
Tropical_CSW_MTT_Coarse	20.53136855	1.648464456	8.483874584	12.8236301	13.40229641	65.18558067	133.1720878	-75.21525722	-73.2866181	-24.52566912	-52.26776861	47.42251948	26.16028287
Tropical_CSW_MTT_Fine	20.53136855	1.255385105	8.483874584	12.8236301	13.40229641	65.18558067	133.1720878	-75.21525722	-73.2866181	-24.52566912	-52.26776861	47.42251948	26.16028287
Tropical_CSW_MTT_Medium	20.53136855	-0.94425799	8.483874584	12.8236301	13.40229641	65.18558067	133.1720878	-75.21525722	-73.2866181	-24.52566912	-52.26776861	47.42251948	26.16028287
Tropical_CSW_OtherCC_Coarse	0.225962834	-4.211980293	44.66077925	19.72925941	13.40229641	65.18558067	133.1720878	-75.21525722	-73.2866181	-24.52566912	-52.26776861	51.61933548	26.16028287
Tropical_CSW_OtherCC_Fine	0.225962834	-5.531941512	22.03337614	18.83508449	13.40229641	65.18558067	133.1720878	-75.21525722	-73.2866181	-24.52566912	-52.26776861	28.93591713	26.16028287
Tropical_CSW_OtherCC_Medium	0.225962834	-0.94425799	31.45487634	22.23984291	13.40229641	65.18558067	133.1720878	-75.21525722	-73.2866181	-24.52566912	-52.26776861	47.69680651	26.16028287
Tropical_Other_Grass_Coarse	-28.66226202	2.285398613	16.88214695	24.21099165	13.40229641	52.40083205	133.1720878	-75.21525722	-73.2866181	-24.52566912	-52.26776861	47.42251948	26.16028287
Tropical_Other_Grass_Fine	-28.66226202	-0.994940697	6.56515776	24.21099165	13.40229641	52.40083205	133.1720878	-75.21525722	-73.2866181	-24.52566912	-52.26776861	47.42251948	26.16028287
Tropical_Other_Grass_Medium	-28.66226202	-0.94425799	10.26743293	24.21099165	13.40229641	52.40083205	133.1720878	-75.21525722	-73.2866181	-24.52566912	-52.26776861	47.42251948	26.16028287
Tropical_Other_Legume_Coarse	-15.19340901	2.060943482	22.29467653	52.07602313	13.40229641	96.95362943	133.1720878	-75.21525722	-73.2866181	-24.52566912	-52.38025513	47.42251948	26.16028287
Tropical_Other_Legume_Fine	-23.37973149	-6.011706935	5.518510584	8.427360983	13.40229641	62.14469045	133.1720878	-75.21525722	-73.2866181	-24.52566912	-52.38025513	47.42251948	26.16028287
Tropical_Other_Legume_Medium	36.90835233	-0.94425799	8.569843725	11.28120954	13.40229641	82.48412635	133.1720878	-75.21525722	-73.2866181	-24.52566912	-52.38025513	47.42251948	26.16028287
Tropical_Other_MTT_Coarse	20.53136855	1.648464456	8.483874584	12.8236301	13.40229641	65.18558067	133.1720878	-75.21525722	-73.2866181	-24.52566912	-52.26776861	47.42251948	26.16028287
Tropical_Other_MTT_Fine	20.53136855	1.255385105	8.483874584	12.8236301	13.40229641	65.18558067	133.1720878	-75.21525722	-73.2866181	-24.52566912	-52.26776861	47.42251948	26.16028287
Tropical_Other_MTT_Medium	20.53136855	-0.94425799	8.483874584	12.8236301	13.40229641	65.18558067	133.1720878	-75.21525722	-73.2866181	-24.52566912	-52.26776861	47.42251948	26.16028287
Tropical_Other_OtherCC_Coarse	-3.746974657	-4.211980293	61.89013417	15.87765832	13.40229641	65.18558067	133.1720878	-75.21525722	-73.2866181	-24.52566912	-52.26776861	51.61933548	26.16028287
Tropical_Other_OtherCC_Fine	-3.720928868	-5.531941512	22.03337614	18.83508449	13.40229641	65.18558067	133.1720878	-75.21525722	-73.2866181	-24.52566912	-52.26776861	28.93591713	26.16028287
Tropical_Other_OtherCC_Medium	-3.720928868	-0.94425799	31.45487634	22.23984291	13.40229641	65.18558067	133.1720878	-75.21525722	-73.2866181	-24.52566912	-52.26776861	47.69680651	26.16028287
Tropical_Soybean_Grass_Coarse	-48.67945928	2.285398613	16.88214695	24.21099165	13.40229641	52.40083205	133.1720878	-75.21525722	-73.2866181	-24.52566912	-52.26776861	47.42251948	26.16028287
Tropical_Soybean_Grass_Fine	-48.67945928	-0.994940697	6.56515776	24.21099165	13.40229641	52.40083205	133.1720878	-75.21525722	-73.2866181	-24.52566912	-52.26776861	47.42251948	26.16028287
Tropical_Soybean_Grass_Medium	-48.67945928	-0.94425799	10.26743293	24.21099165	13.40229641	52.40083205	133.1720878	-75.21525722	-73.2866181	-24.52566912	-52.26776861	47.42251948	26.16028287
Tropical_Soybean_Legume_Coarse	24.79495752	2.060943482	22.29467653	52.07602313	13.40229641	96.95362943	133.1720878	-75.21525722	-73.2866181	-24.52566912	-52.38025513	47.42251948	26.16028287
Tropical_Soybean_Legume_Fine	24.79495752	-6.011706935	-1.624783027	8.427360983	13.40229641	62.14469045	133.1720878	-75.21525722	-73.2866181	-24.52566912	-52.38025513	47.42251948	26.16028287
Tropical_Soybean_Legume_Medium	24.79495752	-0.94425799	8.569843725	11.28120954	13.40229641	82.48412635	133.1720878	-75.21525722	-73.2866181	-24.52566912	-52.38025513	47.42251948	26.16028287
Tropical_Soybean_MTT_Coarse	20.53136855	1.648464456	8.483874584	12.8236301	13.40229641	65.18558067	133.1720878	-75.21525722	-73.2866181	-24.52566912	-52.26776861	47.42251948	26.16028287
Tropical_Soybean_MTT_Fine	20.53136855	1.255385105	8.483874584	12.8236301	13.40229641	65.18558067	133.1720878	-75.21525722	-73.2866181	-24.52566912	-52.26776861	47.42251948	26.16028287
Tropical_Soybean_MTT_Medium	20.53136855	-0.94425799	8.483874584	12.8236301	13.40229641	65.18558067	133.1720878	-75.21525722	-73.2866181	-24.52566912	-52.26776861	47.42251948	26.16028287
Tropical_Soybean_OtherCC_Coarse	0.225962834	-4.211980293	44.66077925	19.72925941	13.40229641	65.18558067	133.1720878	-75.21525722	-73.2866181	-24.52566912	-52.26776861	51.61933548	26.16028287
Tropical_Soybean_OtherCC_Fine	0.225962834	-5.531941512	22.03337614	18.83508449	13.40229641	65.18558067	133.1720878	-75.21525722	-73.2866181	-24.52566912	-52.26776861	28.93591713	26.16028287
Tropical_Soybean_OtherCC_Medium	0.225962834	-0.94425799	31.45487634	22.23984291	13.40229641	65.18558067	133.1720878	-75.21525722	-73.2866181	-24.52566912	-52.26776861	47.69680651	26.16028287
Tropical_Vegetable_Grass_Coarse	-45.36755067	2.285398613	16.88214695	24.21099165	13.40229641	52.40083205	133.1720878	-75.21525722	-73.2866181	-24.52566912	-52.26776861	47.42251948	26.16028287
Tropical_Vegetable_Grass_Fine	-45.06837742	-0.994940697	6.56515776	24.21099165	13.40229641	52.40083205	133.1720878	-75.21525722	-73.2866181	-24.52566912	-52.26776861	47.42251948	26.16028287
Tropical_Vegetable_Grass_Medium	-45.06837742	-0.94425799	10.26743293	24.21099165	13.40229641	52.40083205	133.1720878	-75.21525722	-73.2866181	-24.52566912	-52.26776861	47.42251948	26.16028287
Tropical_Vegetable_Legume_Coarse	63.47226786	2.060943482	22.29467653	52.07602313	13.40229641	96.95362943	133.1720878	-75.21525722	-73.2866181	-24.52566912	-52.38025513	47.42251948	26.16028287
Tropical_Vegetable_Legume_Fine	6.421572383	-6.011706935	-1.624783027	8.427360983	13.40229641	62.14469045	133.1720878	-75.21525722	-73.2866181	-24.52566912	-52.38025513	47.42251948	26.16028287
Tropical_Vegetable_Legume_Medium	22.20448911	-0.94425799	8.569843725	11.28120954	13.40229641	82.48412635	133.1720878	-75.21525722	-73.2866181	-24.52566912	-52.38025513	47.42251948	26.16028287
Tropical_Vegetable_MTT_Coarse	20.53136855	1.648464456	8.483874584	12.8236301	13.40229641	65.18558067	133.1720878	-75.21525722	-73.2866181	-24.52566912	-52.26776861	47.42251948	26.16028287
Tropical_Vegetable_MTT_Fine	20.53136855	1.255385105	8.483874584	12.8236301	13.40229641	65.18558067	133.1720878	-75.21525722	-73.2866181	-24.52566912	-52.26776861	47.42251948	26.16028287
Tropical_Vegetable_MTT_Medium	20.53136855	-0.94425799	8.483874584	12.8236301	13.40229641	65.18558067	133.1720878	-75.21525722	-73.2866181	-24.52566912	-52.26776861	47.42251948	26.16028287
Tropical_Vegetable_OtherCC_Coarse	0.225962834	-4.211980293	37.33240524	19.72925941	13.40229641	65.18558067	133.1720878	-75.21525722	-73.2866181	-24.52566912	-52.26776861	51.61933548	26.16028287
Tropical_Vegetable_OtherCC_Fine	0.225962834	-5.286237158	24.3652817	20.42249853	13.40229641	65.18558067	133.1720878	-75.21525722	-73.2866181	-24.52566912	-52.26776861	28.93591713	26.16028287
Tropical_Vegetable_OtherCC_Medium	0.225962834	-0.94425799	31.45487634	22.23984291	13.40229641	65.18558067	133.1720878	-75.21525722	-73.2866181	-24.52566912	-52.26776861	47.69680651	26.16028287
Tropical_Wheat_Grass_Coarse	-48.67945928	2.285398613	16.88214695	24.21099165	13.40229641	52.40083205	133.1720878	-75.21525722	-73.2866181	-24.52566912	-52.26776861	47.42251948	26.16028287
Tropical_Wheat_Grass_Fine	-48.67945928	-0.994940697	6.56515776	24.21099165	13.40229641	52.40083205	133.1720878	-75.21525722	-73.2866181	-24.52566912	-52.26776861	47.42251948	26.16028287
Tropical_Wheat_Grass_Medium	-48.67945928	-0.94425799	10.26743293	24.21099165	13.40229641	52.40083205	133.1720878	-75.21525722	-73.2866181	-24.52566912	-52.26776861	47.42251948	26.16028287
Tropical_Wheat_Legume_Coarse	24.79495752	2.060943482	22.29467653	52.07602313	13.40229641	96.95362943	133.1720878	-75.21525722	-73.2866181	-24.52566912	-52.38025513	47.42251948	26.16028287
Tropical_Wheat_Legume_Fine	24.79495752	-6.011706935	-1.624783027	8.427360983	13.40229641	62.14469045	133.1720878	-75.21525722	-73.2866181	-24.52566912	-52.38025513	47.42251948	26.16028287
Tropical_Wheat_Legume_Medium	24.79495752	-0.94425799	8.569843725	11.28120954	13.40229641	82.48412635	133.1720878	-75.21525722	-73.2866181	-24.52566912	-52.38025513	47.42251948	26.16028287
Tropical_Wheat_MTT_Coarse	20.53136855	1.648464456	8.483874584	12.8236301	13.40229641	65.18558067	133.1720878	-75.21525722	-73.2866181	-24.52566912	-52.26776861	47.42251948	26.16028287
Tropical_Wheat_MTT_Fine	20.53136855	1.255385105	8.483874584	12.8236301	13.40229641	65.18558067	133.1720878	-75.21525722	-73.2866181	-24.52566912	-52.26776861	47.42251948	26.16028287
Tropical_Wheat_MTT_Medium	20.53136855	-0.94425799	8.483874584	12.8236301	13.40229641	65.18558067	133.1720878	-75.21525722	-73.2866181	-24.52566912	-52.26776861	47.42251948	26.16028287
Tropical_Wheat_OtherCC_Coarse	0.225962834	-4.211980293	44.66077925	19.72925941	13.40229641	65.18558067	133.1720878	-75.21525722	-73.2866181	-24.52566912	-52.26776861	51.61933548	26.16028287
Tropical_Wheat_OtherCC_Fine	0.225962834	-5.531941512	22.03337614	18.83508449	13.40229641	65.18558067	133.1720878	-75.21525722	-73.2866181	-24.52566912	-52.26776861	28.93591713	26.16028287
Tropical_Wheat_OtherCC_Medium	0.225962834	-0.94425799	31.45487634	22.23984291	13.40229641	65.18558067	133.1720878	-75.21525722	-73.2866181	-24.52566912	-52.26776861	47.69680651	26.16028287
