# Supplementary material for: Quantifying cover crop effects on soil health and productivity
Source: Data Brief. 2020 Mar 5;29:105376. doi: 10.1016/j.dib.2020.105376 (PMC7078303; doi:10.1016/j.dib.2020.105376)
Supplement: Supplementary file 1 [file mmc1.zip › Supplemental_document_2_SoilHealth_UANOVA_outputs.csv]

ID	Response	obs	Mean	Low	High	p_UB_Anova	SubGroup	TopGroup
1	BiomassCash_C	272	0.095597584	0.053541106	0.136735279	NA	All data	All data
2	Yield_C	1539	0.053834766	0.029284859	0.078808585	NA	All data	All data
3	BD_C	700	-0.01126389	-0.015154746	-0.007397315	NA	All data	All data
4	OC_C	1195	0.08399107	0.074402704	0.094000042	NA	All data	All data
5	N_C	1249	-0.015995987	-0.043468009	0.012422746	NA	All data	All data
6	P_C	331	0.034015257	-0.026527513	0.095137363	NA	All data	All data
7	K_C	181	0.010390598	-0.042392641	0.062977903	NA	All data	All data
8	pH_C	251	0.010517173	0.002515518	0.018353944	NA	All data	All data
9	CEC_C	83	0.085667834	0.042367704	0.128060076	NA	All data	All data
10	EC_C	51	0.07723176	-0.059207617	0.208181602	NA	All data	All data
11	BS_C	10	-0.038741646	-0.116434082	0.037061314	NA	All data	All data
12	Aggre_C	262	0.125957985	0.088841275	0.16176187	NA	All data	All data
13	Porosity_C	85	0.102656801	0.012708617	0.196779228	NA	All data	All data
14	Penetration_C	156	0.057833213	0.020873173	0.094015263	NA	All data	All data
15	Infiltration_C	42	0.556225656	0.361640364	0.743412926	NA	All data	All data
16	Ksat_C	58	0.846646088	0.51160125	1.192669637	NA	All data	All data
17	Erosion_C	86	-1.392984185	-1.702104582	-1.092193322	NA	All data	All data
18	Runoff_C	122	-1.323919166	-1.550998436	-1.097737176	NA	All data	All data
19	Leaching_C	267	-0.96354995	-1.148125554	-0.77621947	NA	All data	All data
20	ST_C	45	-0.056769042	-0.083405897	-0.030302122	NA	All data	All data
21	SWC_C	452	0.008044804	-0.013093479	0.028955355	NA	All data	All data
22	AWHC_C	75	-0.097984531	-0.149069698	-0.049313732	NA	All data	All data
23	Weed_C	281	-0.598649821	-0.785356019	-0.411170053	NA	All data	All data
24	Diseases_C	20	-0.365943983	-0.549352005	-0.178172006	NA	All data	All data
25	Pests_C	57	0.002488077	-0.195366701	0.200087893	NA	All data	All data
26	SoilFauna_C	54	0.31795491	0.141699558	0.494908593	NA	All data	All data
27	Fungal_C	96	0.388001388	0.300514932	0.480363534	NA	All data	All data
28	OtherMicrobial_C	174	0.186337217	0.14298031	0.230662882	NA	All data	All data
29	Enzyme_C	166	0.137724563	0.096320948	0.176765154	NA	All data	All data
30	Cmina_C	120	0.134370685	0.095070087	0.174180012	NA	All data	All data
31	Nmina_C	288	0.184994469	0.132262013	0.236590923	NA	All data	All data
32	NxO_C	30	0.334484747	0.125448336	0.540948228	NA	All data	All data
33	SIR_C	17	-0.191261612	-0.253363381	-0.12913296	NA	All data	All data
34	CO2BTest_C	106	0.103579004	0.033567052	0.175775828	NA	All data	All data
35	CO2_C	43	0.317623297	0.180279739	0.456036101	NA	All data	All data
36	CH4_C	25	0.692637449	0.50641594	0.876922871	NA	All data	All data
37	MBC_C	317	0.235151002	0.1936064	0.279647089	NA	All data	All data
38	MBN_C	183	0.233519735	0.18488612	0.282890206	NA	All data	All data
1	BiomassCash_C	100	0.235860091	0.1493033	0.323824357	0	Tropical	Climate
1	BiomassCash_C	10	-0.162730877	-0.532795829	0.181857043	0	Arid	Climate
1	BiomassCash_C	106	0.007378363	-0.019446232	0.033344118	0	Temperate	Climate
1	BiomassCash_C	56	0.056139617	-0.020808484	0.129719348	0	Boreal	Climate
2	Yield_C	517	0.164699285	0.114488614	0.216716605	0	Tropical	Climate
2	Yield_C	30	-0.290608269	-0.391479223	-0.189559745	0	Arid	Climate
2	Yield_C	686	0.021753765	-0.012331921	0.054977378	0	Temperate	Climate
2	Yield_C	306	-0.030541923	-0.073555745	0.013190288	0	Boreal	Climate
3	BD_C	40	-0.009418148	-0.028599132	0.009055152	0.0124	Tropical	Climate
3	BD_C	33	-0.038125188	-0.064466206	-0.011822195	0.0124	Arid	Climate
3	BD_C	440	-0.011473607	-0.015747484	-0.006973021	0.0124	Temperate	Climate
3	BD_C	186	-0.006099891	-0.014110842	0.001552548	0.0124	Boreal	Climate
4	OC_C	114	0.059462946	0.021721254	0.097742565	0.007	Tropical	Climate
4	OC_C	40	0.16461066	0.109993024	0.223540066	0.007	Arid	Climate
4	OC_C	761	0.086900413	0.074410732	0.09943373	0.007	Temperate	Climate
4	OC_C	280	0.075102646	0.058559211	0.092340121	0.007	Boreal	Climate
5	N_C	130	0.120382174	0.073870117	0.16834332	0	Tropical	Climate
5	N_C	67	-0.267026381	-0.379863162	-0.157079831	0	Arid	Climate
5	N_C	546	0.05943258	0.012707103	0.104502088	0	Temperate	Climate
5	N_C	506	-0.097995636	-0.139293487	-0.056314302	0	Boreal	Climate
6	P_C	86	-0.091820429	-0.190229465	0.005747318	0.0943	Tropical	Climate
6	P_C	16	0.179295938	0.002851977	0.352230672	0.0943	Arid	Climate
6	P_C	80	0.053357473	-0.061776334	0.172083315	0.0943	Temperate	Climate
6	P_C	149	0.081954968	-0.019052246	0.183486641	0.0943	Boreal	Climate
7	K_C	14	0.224159613	0.019555022	0.425781503	1.00E-04	Tropical	Climate
7	K_C	22	0.207303461	0.068575247	0.345313284	1.00E-04	Arid	Climate
7	K_C	64	0.054065866	-0.038490869	0.145318863	1.00E-04	Temperate	Climate
7	K_C	81	-0.109192544	-0.173935778	-0.043381321	1.00E-04	Boreal	Climate
8	pH_C	25	0.051557094	0.010051832	0.091605965	4.00E-04	Tropical	Climate
8	pH_C	17	-0.021902335	-0.037793061	-0.005535726	4.00E-04	Arid	Climate
8	pH_C	104	0.000255594	-0.011312756	0.011847727	4.00E-04	Temperate	Climate
8	pH_C	105	0.017003116	0.007588045	0.026414572	4.00E-04	Boreal	Climate
9	CEC_C	8	0.266810321	0.172384211	0.364138045	0.0794	Tropical	Climate
9	CEC_C	13	0.084387893	0.030602523	0.140438839	0.0794	Arid	Climate
9	CEC_C	47	0.068723522	0.011469451	0.126617665	0.0794	Temperate	Climate
9	CEC_C	15	0.048653737	-0.070556476	0.164481008	0.0794	Boreal	Climate
10	EC_C	0	NA	NA	NA	0.6468	Tropical	Climate
10	EC_C	17	0.149544644	-0.096093458	0.398796387	0.6468	Arid	Climate
10	EC_C	25	0.014706848	-0.152505695	0.179984394	0.6468	Temperate	Climate
10	EC_C	9	0.145997266	-0.202210765	0.493197265	0.6468	Boreal	Climate
11	BS_C	4	-0.158958887	-0.227308808	-0.090608967	0.0023	Tropical	Climate
11	BS_C	0	NA	NA	NA	0.0023	Arid	Climate
11	BS_C	6	0.05252394	-0.000389521	0.105437401	0.0023	Temperate	Climate
11	BS_C	0	NA	NA	NA	0.0023	Boreal	Climate
12	Aggre_C	0	NA	NA	NA	0.0178	Tropical	Climate
12	Aggre_C	31	0.042342756	-0.103266707	0.19186225	0.0178	Arid	Climate
12	Aggre_C	116	0.183743264	0.123112043	0.245997129	0.0178	Temperate	Climate
12	Aggre_C	115	0.092512455	0.058157775	0.12695782	0.0178	Boreal	Climate
13	Porosity_C	0	NA	NA	NA	0.9618	Tropical	Climate
13	Porosity_C	4	0.111630073	0.011980825	0.211279321	0.9618	Arid	Climate
13	Porosity_C	49	0.115869718	-0.010831503	0.243153813	0.9618	Temperate	Climate
13	Porosity_C	32	0.107893211	-0.030492125	0.24963301	0.9618	Boreal	Climate
14	Penetration_C	0	NA	NA	NA	0.5284	Tropical	Climate
14	Penetration_C	0	NA	NA	NA	0.5284	Arid	Climate
14	Penetration_C	52	0.079784341	-0.001643104	0.163693769	0.5284	Temperate	Climate
14	Penetration_C	104	0.048354432	0.013865952	0.083858546	0.5284	Boreal	Climate
15	Infiltration_C	10	0.502961666	0.361254094	0.640951378	0.897	Tropical	Climate
15	Infiltration_C	0	NA	NA	NA	0.897	Arid	Climate
15	Infiltration_C	25	0.589487688	0.401480539	0.76795477	0.897	Temperate	Climate
15	Infiltration_C	7	0.544649889	-0.354794878	1.46988057	0.897	Boreal	Climate
16	Ksat_C	0	NA	NA	NA	0.0315	Tropical	Climate
16	Ksat_C	4	0.047347418	-0.183213498	0.277908333	0.0315	Arid	Climate
16	Ksat_C	46	1.072861128	0.680724963	1.469812032	0.0315	Temperate	Climate
16	Ksat_C	8	-0.033408317	-0.610251191	0.597498908	0.0315	Boreal	Climate
17	Erosion_C	0	NA	NA	NA	0.0363	Tropical	Climate
17	Erosion_C	4	-1.044060304	-1.42650406	-0.661616548	0.0363	Arid	Climate
17	Erosion_C	72	-1.53265844	-1.879717748	-1.194007629	0.0363	Temperate	Climate
17	Erosion_C	7	-0.126592411	-0.459656184	0.210527057	0.0363	Boreal	Climate
18	Runoff_C	0	NA	NA	NA	NA	Tropical	Climate
18	Runoff_C	0	NA	NA	NA	NA	Arid	Climate
18	Runoff_C	120	-1.321465843	-1.552496458	-1.105599229	NA	Temperate	Climate
18	Runoff_C	0	NA	NA	NA	NA	Boreal	Climate
19	Leaching_C	2	0.118297457	-0.077488328	0.314083242	0.3545	Tropical	Climate
19	Leaching_C	0	NA	NA	NA	0.3545	Arid	Climate
19	Leaching_C	212	-0.920391344	-1.142315229	-0.69848702	0.3545	Temperate	Climate
19	Leaching_C	53	-1.186552003	-1.499312948	-0.877095588	0.3545	Boreal	Climate
20	ST_C	0	NA	NA	NA	0.0676	Tropical	Climate
20	ST_C	0	NA	NA	NA	0.0676	Arid	Climate
20	ST_C	22	-0.085493375	-0.106002705	-0.064524789	0.0676	Temperate	Climate
20	ST_C	23	-0.030073218	-0.074556605	0.014911234	0.0676	Boreal	Climate
21	SWC_C	8	0.060323796	0.020871885	0.098759765	0	Tropical	Climate
21	SWC_C	30	-0.217781682	-0.271939806	-0.162092482	0	Arid	Climate
21	SWC_C	220	0.042662348	0.013766292	0.07249305	0	Temperate	Climate
21	SWC_C	194	-0.001045708	-0.032311791	0.029617616	0	Boreal	Climate
22	AWHC_C	1	0	0	0	0	Tropical	Climate
22	AWHC_C	18	-0.332741514	-0.379202032	-0.285435119	0	Arid	Climate
22	AWHC_C	13	-0.05937227	-0.160425476	0.039655518	0	Temperate	Climate
22	AWHC_C	43	-0.015745226	-0.075381216	0.04395488	0	Boreal	Climate
23	Weed_C	6	-0.739975496	-1.104046057	-0.374983722	0.092	Tropical	Climate
23	Weed_C	0	NA	NA	NA	0.092	Arid	Climate
23	Weed_C	97	-0.314795442	-0.678624827	0.049192459	0.092	Temperate	Climate
23	Weed_C	178	-0.75450175	-0.968241447	-0.539195027	0.092	Boreal	Climate
24	Diseases_C	0	NA	NA	NA	0.0872	Tropical	Climate
24	Diseases_C	0	NA	NA	NA	0.0872	Arid	Climate
24	Diseases_C	16	-0.449715343	-0.663491396	-0.238262328	0.0872	Temperate	Climate
24	Diseases_C	4	-0.015777291	-0.046406553	0.01485197	0.0872	Boreal	Climate
25	Pests_C	0	NA	NA	NA	0.7209	Tropical	Climate
25	Pests_C	0	NA	NA	NA	0.7209	Arid	Climate
25	Pests_C	53	-0.009495622	-0.218851571	0.196025507	0.7209	Temperate	Climate
25	Pests_C	4	0.197519665	-0.185285593	0.580324922	0.7209	Boreal	Climate
26	SoilFauna_C	0	NA	NA	NA	0.0283	Tropical	Climate
26	SoilFauna_C	0	NA	NA	NA	0.0283	Arid	Climate
26	SoilFauna_C	29	0.511010167	0.236331568	0.780594051	0.0283	Temperate	Climate
26	SoilFauna_C	25	0.098560407	-0.082520596	0.274695303	0.0283	Boreal	Climate
27	Fungal_C	7	0.763074771	0.533401296	0.997604666	0.0414	Tropical	Climate
27	Fungal_C	0	NA	NA	NA	0.0414	Arid	Climate
27	Fungal_C	39	0.323475908	0.21055578	0.434382145	0.0414	Temperate	Climate
27	Fungal_C	50	0.392418905	0.257643483	0.52627362	0.0414	Boreal	Climate
28	OtherMicrobial_C	7	0.600298954	0.500371285	0.69637866	0	Tropical	Climate
28	OtherMicrobial_C	0	NA	NA	NA	0	Arid	Climate
28	OtherMicrobial_C	95	0.241262748	0.167917036	0.314029774	0	Temperate	Climate
28	OtherMicrobial_C	72	0.074942052	0.062886284	0.086722629	0	Boreal	Climate
29	Enzyme_C	7	0.620499473	0.530290477	0.716231914	0	Tropical	Climate
29	Enzyme_C	0	NA	NA	NA	0	Arid	Climate
29	Enzyme_C	125	0.132229959	0.084152153	0.179097192	0	Temperate	Climate
29	Enzyme_C	34	0.057200632	0.028698909	0.08502486	0	Boreal	Climate
30	Cmina_C	0	NA	NA	NA	0.001	Tropical	Climate
30	Cmina_C	0	NA	NA	NA	0.001	Arid	Climate
30	Cmina_C	42	0.226974737	0.127694812	0.323580138	0.001	Temperate	Climate
30	Cmina_C	78	0.085298514	0.058567805	0.112151034	0.001	Boreal	Climate
31	Nmina_C	14	0.103842782	-0.071487294	0.281447468	0.0772	Tropical	Climate
31	Nmina_C	31	0.285670731	0.043126204	0.527463521	0.0772	Arid	Climate
31	Nmina_C	128	0.237158813	0.178219703	0.29503999	0.0772	Temperate	Climate
31	Nmina_C	115	0.107723913	0.019802715	0.196824439	0.0772	Boreal	Climate
32	NxO_C	0	NA	NA	NA	0.446	Tropical	Climate
32	NxO_C	0	NA	NA	NA	0.446	Arid	Climate
32	NxO_C	26	0.360694229	0.121490165	0.601688944	0.446	Temperate	Climate
32	NxO_C	4	0.126734371	-0.003373903	0.256842646	0.446	Boreal	Climate
33	SIR_C	0	NA	NA	NA	NA	Tropical	Climate
33	SIR_C	0	NA	NA	NA	NA	Arid	Climate
33	SIR_C	17	-0.191676139	-0.252770651	-0.127948832	NA	Temperate	Climate
33	SIR_C	0	NA	NA	NA	NA	Boreal	Climate
34	CO2BTest_C	0	NA	NA	NA	0.5579	Tropical	Climate
34	CO2BTest_C	8	0.065141908	-0.275040227	0.404380095	0.5579	Arid	Climate
34	CO2BTest_C	30	0.041718911	-0.146774367	0.228615944	0.5579	Temperate	Climate
34	CO2BTest_C	68	0.136239835	0.075305409	0.196860059	0.5579	Boreal	Climate
35	CO2_C	0	NA	NA	NA	0.4049	Tropical	Climate
35	CO2_C	0	NA	NA	NA	0.4049	Arid	Climate
35	CO2_C	33	0.286643749	0.144160932	0.425404495	0.4049	Temperate	Climate
35	CO2_C	10	0.438822235	0.104703787	0.774014283	0.4049	Boreal	Climate
36	CH4_C	0	NA	NA	NA	0	Tropical	Climate
36	CH4_C	0	NA	NA	NA	0	Arid	Climate
36	CH4_C	21	0.528936425	0.411549344	0.643509761	0	Temperate	Climate
36	CH4_C	4	1.393522485	0.892310441	1.89473453	0	Boreal	Climate
37	MBC_C	6	0.390296785	0.216139076	0.556009539	5.00E-04	Tropical	Climate
37	MBC_C	16	0.228246988	0.080775345	0.366026215	5.00E-04	Arid	Climate
37	MBC_C	136	0.133159861	0.073015146	0.193780539	5.00E-04	Temperate	Climate
37	MBC_C	159	0.321874293	0.258248684	0.385069174	5.00E-04	Boreal	Climate
38	MBN_C	0	NA	NA	NA	0.1601	Tropical	Climate
38	MBN_C	22	0.108865605	-0.076722241	0.29243124	0.1601	Arid	Climate
38	MBN_C	87	0.230494581	0.151970418	0.305867482	0.1601	Temperate	Climate
38	MBN_C	74	0.274952104	0.217846638	0.331362043	0.1601	Boreal	Climate
1	BiomassCash_C	39	0.249431446	0.063371087	0.43902681	3.00E-04	Coarse	Texture
1	BiomassCash_C	119	0.025975106	-0.009609804	0.06078362	3.00E-04	Medium	Texture
1	BiomassCash_C	70	0.187774711	0.099480259	0.275790891	3.00E-04	Fine	Texture
2	Yield_C	405	0.115224475	0.0553641	0.175210345	0.0023	Coarse	Texture
2	Yield_C	555	0.017341728	-0.008460182	0.042762102	0.0023	Medium	Texture
2	Yield_C	267	0.01621883	-0.037422805	0.071450692	0.0023	Fine	Texture
3	BD_C	237	-0.007432171	-0.011403619	-0.003355069	0.0023	Coarse	Texture
3	BD_C	358	-0.009987468	-0.015519597	-0.004483068	0.0023	Medium	Texture
3	BD_C	50	-0.032206807	-0.043879209	-0.021137017	0.0023	Fine	Texture
4	OC_C	375	0.088043146	0.072559898	0.104175174	0.0098	Coarse	Texture
4	OC_C	488	0.081821554	0.066811106	0.096862064	0.0098	Medium	Texture
4	OC_C	163	0.12919503	0.095740699	0.162174926	0.0098	Fine	Texture
5	N_C	294	0.156599617	0.113643132	0.196803988	0	Coarse	Texture
5	N_C	634	-0.133119405	-0.179164224	-0.085903123	0	Medium	Texture
5	N_C	154	0.124181698	0.066024385	0.18331508	0	Fine	Texture
6	P_C	48	-0.06641658	-0.193554184	0.062875749	0.0073	Coarse	Texture
6	P_C	139	0.043352356	-0.021578496	0.109427893	0.0073	Medium	Texture
6	P_C	45	0.311390676	0.029580181	0.59758997	0.0073	Fine	Texture
7	K_C	46	0.048786102	-0.075493312	0.163389254	0.0124	Coarse	Texture
7	K_C	90	-0.069144895	-0.136585078	0.000335988	0.0124	Medium	Texture
7	K_C	13	0.221619891	0.085254292	0.357082667	0.0124	Fine	Texture
8	pH_C	44	0.000592347	-0.015951177	0.01683478	0.0277	Coarse	Texture
8	pH_C	111	0.007717959	-0.000837544	0.016196062	0.0277	Medium	Texture
8	pH_C	44	0.035671617	0.006563422	0.064115929	0.0277	Fine	Texture
9	CEC_C	20	0.242467618	0.16585283	0.31940216	0	Coarse	Texture
9	CEC_C	22	0.001349165	-0.073909718	0.074372254	0	Medium	Texture
9	CEC_C	16	-0.001371286	-0.080842901	0.075766676	0	Fine	Texture
10	EC_C	4	-0.228260359	-0.660335892	0.203815174	0.1528	Coarse	Texture
10	EC_C	15	0.228495344	-0.045403005	0.507072552	0.1528	Medium	Texture
10	EC_C	6	-0.230339479	-0.551937824	0.0707326	0.1528	Fine	Texture
11	BS_C	0	NA	NA	NA	0.1073	Coarse	Texture
11	BS_C	3	0.082396442	-0.016205045	0.18099793	0.1073	Medium	Texture
11	BS_C	7	-0.085169959	-0.167983943	0.000127464	0.1073	Fine	Texture
12	Aggre_C	35	-0.032334947	-0.100629007	0.036773648	0	Coarse	Texture
12	Aggre_C	178	0.137968238	0.093013072	0.182439692	0	Medium	Texture
12	Aggre_C	28	0.32672239	0.20645523	0.448079749	0	Fine	Texture
13	Porosity_C	10	0.254741454	0.01393632	0.501798726	0.25	Coarse	Texture
13	Porosity_C	72	0.084144284	-0.015887426	0.183029012	0.25	Medium	Texture
13	Porosity_C	0	NA	NA	NA	0.25	Fine	Texture
14	Penetration_C	4	-0.094416773	-0.128581664	-0.060251882	0.2755	Coarse	Texture
14	Penetration_C	144	0.064747117	0.026572778	0.102365295	0.2755	Medium	Texture
14	Penetration_C	4	0.165385257	0.141705473	0.189065041	0.2755	Fine	Texture
15	Infiltration_C	10	0.478250571	0.306073501	0.655958783	0.7165	Coarse	Texture
15	Infiltration_C	21	0.634004438	0.268321334	1.008265403	0.7165	Medium	Texture
15	Infiltration_C	11	0.449247373	0.3741677	0.52530529	0.7165	Fine	Texture
16	Ksat_C	3	0.042518821	-0.036984184	0.122021827	0.2884	Coarse	Texture
16	Ksat_C	55	0.889893323	0.539420213	1.238138272	0.2884	Medium	Texture
16	Ksat_C	0	NA	NA	NA	0.2884	Fine	Texture
17	Erosion_C	0	NA	NA	NA	0.1653	Coarse	Texture
17	Erosion_C	68	-1.419068196	-1.774062046	-1.071239797	0.1653	Medium	Texture
17	Erosion_C	3	-0.212088909	-0.654925968	0.230748151	0.1653	Fine	Texture
18	Runoff_C	0	NA	NA	NA	0.6684	Coarse	Texture
18	Runoff_C	103	-1.386624044	-1.642324897	-1.133122329	0.6684	Medium	Texture
18	Runoff_C	2	-1.791373518	-1.819158443	-1.763588592	0.6684	Fine	Texture
19	Leaching_C	27	-0.284269646	-0.426573457	-0.142553412	0.0228	Coarse	Texture
19	Leaching_C	185	-1.215048814	-1.469855299	-0.957186617	0.0228	Medium	Texture
19	Leaching_C	4	-0.617744976	-1.104977165	-0.130512788	0.0228	Fine	Texture
20	ST_C	0	NA	NA	NA	0.1729	Coarse	Texture
20	ST_C	41	-0.052540128	-0.079969947	-0.025723795	0.1729	Medium	Texture
20	ST_C	2	-0.146491077	-0.199019683	-0.093962471	0.1729	Fine	Texture
21	SWC_C	28	-0.007433144	-0.080354068	0.065203298	0.7969	Coarse	Texture
21	SWC_C	381	0.004830415	-0.017259137	0.02712431	0.7969	Medium	Texture
21	SWC_C	42	0.029602409	-0.044641772	0.107176068	0.7969	Fine	Texture
22	AWHC_C	0	NA	NA	NA	0.6566	Coarse	Texture
22	AWHC_C	68	-0.100113574	-0.153394093	-0.047947849	0.6566	Medium	Texture
22	AWHC_C	1	0	0	0	0.6566	Fine	Texture
23	Weed_C	22	-1.648683792	-2.030086849	-1.253769569	2.00E-04	Coarse	Texture
23	Weed_C	220	-0.580494301	-0.750696456	-0.408247892	2.00E-04	Medium	Texture
23	Weed_C	0	NA	NA	NA	2.00E-04	Fine	Texture
24	Diseases_C	0	NA	NA	NA	NA	Coarse	Texture
24	Diseases_C	9	-0.493117129	-0.877312182	-0.124428102	NA	Medium	Texture
24	Diseases_C	0	NA	NA	NA	NA	Fine	Texture
25	Pests_C	4	0.197519665	-0.185285593	0.580324922	0.2635	Coarse	Texture
25	Pests_C	20	0.563074787	0.26446027	0.868130433	0.2635	Medium	Texture
25	Pests_C	0	NA	NA	NA	0.2635	Fine	Texture
26	SoilFauna_C	16	0.022359718	-0.193080223	0.231788298	0.0322	Coarse	Texture
26	SoilFauna_C	25	0.523540321	0.215809902	0.834307438	0.0322	Medium	Texture
26	SoilFauna_C	4	0.89456958	0.382952751	1.406186408	0.0322	Fine	Texture
27	Fungal_C	6	0.241465241	0.060381797	0.42473916	0	Coarse	Texture
27	Fungal_C	46	0.190027705	0.086101823	0.293525865	0	Medium	Texture
27	Fungal_C	44	0.629473248	0.509894581	0.75137036	0	Fine	Texture
28	OtherMicrobial_C	38	0.168272665	0.095303509	0.239379012	0	Coarse	Texture
28	OtherMicrobial_C	89	0.046769422	0.016314797	0.077205398	0	Medium	Texture
28	OtherMicrobial_C	45	0.463686502	0.362116551	0.566206559	0	Fine	Texture
29	Enzyme_C	31	0.278169212	0.191769672	0.359528692	0.0033	Coarse	Texture
29	Enzyme_C	91	0.120119012	0.071122238	0.167119352	0.0033	Medium	Texture
29	Enzyme_C	44	0.078889414	-0.010158624	0.165952624	0.0033	Fine	Texture
30	Cmina_C	13	0.189192123	0.030637771	0.348509861	0.2633	Coarse	Texture
30	Cmina_C	89	0.13659611	0.093464148	0.181621743	0.2633	Medium	Texture
30	Cmina_C	13	0.034350943	-0.079729171	0.14973758	0.2633	Fine	Texture
31	Nmina_C	104	0.095571928	-0.002076952	0.19422481	0.0501	Coarse	Texture
31	Nmina_C	94	0.259029886	0.181784563	0.336983316	0.0501	Medium	Texture
31	Nmina_C	62	0.174421132	0.065175427	0.284153263	0.0501	Fine	Texture
32	NxO_C	4	-0.258172894	-0.345271003	-0.171074785	0	Coarse	Texture
32	NxO_C	3	0.049111155	-0.088107268	0.186329578	0	Medium	Texture
32	NxO_C	19	0.587255582	0.454350566	0.727649801	0	Fine	Texture
33	SIR_C	0	NA	NA	NA	NA	Coarse	Texture
33	SIR_C	2	0	0	0	NA	Medium	Texture
33	SIR_C	0	NA	NA	NA	NA	Fine	Texture
34	CO2BTest_C	8	-0.167776429	-0.479125745	0.131823572	0.0731	Coarse	Texture
34	CO2BTest_C	65	0.145951935	0.047159153	0.244665115	0.0731	Medium	Texture
34	CO2BTest_C	33	0.092263154	0.011792087	0.170141032	0.0731	Fine	Texture
35	CO2_C	10	0.020215545	-0.189037364	0.247460253	0.0621	Coarse	Texture
35	CO2_C	18	0.468850387	0.258418129	0.685881628	0.0621	Medium	Texture
35	CO2_C	14	0.310816813	0.090912475	0.5304843	0.0621	Fine	Texture
36	CH4_C	0	NA	NA	NA	0.0045	Coarse	Texture
36	CH4_C	6	1.203848245	0.739846312	1.671713947	0.0045	Medium	Texture
36	CH4_C	16	0.569344659	0.441518987	0.698893863	0.0045	Fine	Texture
37	MBC_C	46	0.006555766	-0.087657064	0.101392276	0	Coarse	Texture
37	MBC_C	176	0.329188797	0.261018677	0.395049899	0	Medium	Texture
37	MBC_C	84	0.172481664	0.135164939	0.209659417	0	Fine	Texture
38	MBN_C	44	0.154260298	0.078465537	0.230604378	0.0279	Coarse	Texture
38	MBN_C	81	0.30092997	0.227525967	0.374838932	0.0279	Medium	Texture
38	MBN_C	47	0.161345521	0.055976063	0.262279204	0.0279	Fine	Texture
1	BiomassCash_C	25	0.027296161	-0.015444324	0.069192744	0.345	CT	Tillage
1	BiomassCash_C	12	0.007920725	-0.013332594	0.029170645	0.345	RT	Tillage
1	BiomassCash_C	40	0.05048212	0.001343273	0.099943304	0.345	NT	Tillage
1	BiomassCash_C	195	0.120017353	0.061938176	0.174893395	0.345	NotAvailable	Tillage
2	Yield_C	168	0.086929058	0.03817375	0.133921359	0.3092	CT	Tillage
2	Yield_C	11	-0.043001584	-0.08737747	0.001183604	0.3092	RT	Tillage
2	Yield_C	239	0.004440583	-0.029032817	0.036878557	0.3092	NT	Tillage
2	Yield_C	1121	0.0605445	0.027528823	0.092840172	0.3092	NotAvailable	Tillage
3	BD_C	205	-0.005963161	-0.010864315	-0.000594081	0.0022	CT	Tillage
3	BD_C	14	-0.032816422	-0.087604418	0.024092857	0.0022	RT	Tillage
3	BD_C	169	-0.002731464	-0.010103525	0.004781331	0.0022	NT	Tillage
3	BD_C	311	-0.018108316	-0.024518859	-0.011769808	0.0022	NotAvailable	Tillage
4	OC_C	294	0.077697988	0.059584695	0.095975066	0.1024	CT	Tillage
4	OC_C	17	0.187886045	0.117420183	0.258022142	0.1024	RT	Tillage
4	OC_C	271	0.085982059	0.067113606	0.105641419	0.1024	NT	Tillage
4	OC_C	613	0.083657926	0.068966305	0.098763429	0.1024	NotAvailable	Tillage
5	N_C	266	0.111434564	0.049607818	0.176018234	0	CT	Tillage
5	N_C	14	0.201987746	0.126766741	0.27476637	0	RT	Tillage
5	N_C	205	-0.085327416	-0.174655023	0.004309871	0	NT	Tillage
5	N_C	764	-0.045564663	-0.076949886	-0.014506236	0	NotAvailable	Tillage
6	P_C	24	0.428245303	0.249238336	0.606817172	4.00E-04	CT	Tillage
6	P_C	8	0.441040499	0.237497674	0.639018691	4.00E-04	RT	Tillage
6	P_C	53	0.01111114	-0.074081988	0.091086432	4.00E-04	NT	Tillage
6	P_C	246	-0.011145253	-0.087695933	0.063390571	4.00E-04	NotAvailable	Tillage
7	K_C	16	0.310210089	0.147517402	0.476140321	0	CT	Tillage
7	K_C	13	0.307814355	0.120217877	0.490502414	0	RT	Tillage
7	K_C	50	-0.136904088	-0.208422051	-0.063633765	0	NT	Tillage
7	K_C	102	0.001014994	-0.068576042	0.070110079	0	NotAvailable	Tillage
8	pH_C	22	0.033249157	0.000966222	0.064207689	0.3711	CT	Tillage
8	pH_C	14	-0.000162606	-0.012141248	0.011258637	0.3711	RT	Tillage
8	pH_C	45	0.004322993	-0.007488622	0.016658924	0.3711	NT	Tillage
8	pH_C	170	0.010642819	0.000653904	0.020274992	0.3711	NotAvailable	Tillage
9	CEC_C	6	0.234179876	0.001322321	0.467582176	0.1632	CT	Tillage
9	CEC_C	13	0.085393082	0.03039301	0.140686989	0.1632	RT	Tillage
9	CEC_C	6	-0.018622656	-0.042892536	0.005520063	0.1632	NT	Tillage
9	CEC_C	58	0.080589944	0.029418432	0.132200204	0.1632	NotAvailable	Tillage
10	EC_C	14	-0.054706301	-0.253156259	0.142386959	0.0466	CT	Tillage
10	EC_C	14	0.382418258	0.110700555	0.659393435	0.0466	RT	Tillage
10	EC_C	2	0.155969525	0.060624622	0.251314428	0.0466	NT	Tillage
10	EC_C	21	-0.046446802	-0.233571545	0.150003125	0.0466	NotAvailable	Tillage
11	BS_C	0	NA	NA	NA	NA	CT	Tillage
11	BS_C	0	NA	NA	NA	NA	RT	Tillage
11	BS_C	0	NA	NA	NA	NA	NT	Tillage
11	BS_C	10	-0.03935032	-0.116903054	0.037145973	NA	NotAvailable	Tillage
12	Aggre_C	67	0.060525575	0.007666792	0.112855934	0.0641	CT	Tillage
12	Aggre_C	13	0.028391251	-0.010594358	0.066552014	0.0641	RT	Tillage
12	Aggre_C	91	0.177505489	0.136561868	0.218945303	0.0641	NT	Tillage
12	Aggre_C	91	0.13760002	0.052251922	0.224975563	0.0641	NotAvailable	Tillage
13	Porosity_C	29	0.126333889	0.032605253	0.216545471	0.4178	CT	Tillage
13	Porosity_C	0	NA	NA	NA	0.4178	RT	Tillage
13	Porosity_C	38	0.048026264	-0.10245602	0.197160435	0.4178	NT	Tillage
13	Porosity_C	18	0.24586115	0.013239166	0.481100869	0.4178	NotAvailable	Tillage
14	Penetration_C	38	0.167132529	0.044219437	0.288846185	0.0078	CT	Tillage
14	Penetration_C	0	NA	NA	NA	0.0078	RT	Tillage
14	Penetration_C	50	0.026730063	-0.021928023	0.075471513	0.0078	NT	Tillage
14	Penetration_C	68	0.020200621	-0.001943452	0.04199488	0.0078	NotAvailable	Tillage
15	Infiltration_C	7	0.749560254	-0.000322593	1.530919662	0.0528	CT	Tillage
15	Infiltration_C	1	-1.096185103	-1.096185103	-1.096185103	0.0528	RT	Tillage
15	Infiltration_C	20	0.625731396	0.405620584	0.852539202	0.0528	NT	Tillage
15	Infiltration_C	14	0.480968747	0.360062498	0.600978266	0.0528	NotAvailable	Tillage
16	Ksat_C	20	-0.006602909	-0.307885766	0.293746323	0	CT	Tillage
16	Ksat_C	0	NA	NA	NA	0	RT	Tillage
16	Ksat_C	11	0.567476214	-0.289107725	1.434028526	0	NT	Tillage
16	Ksat_C	27	1.604804964	1.158537511	2.041623953	0	NotAvailable	Tillage
17	Erosion_C	1	-0.214048821	-0.214048821	-0.214048821	0	CT	Tillage
17	Erosion_C	1	-0.185899378	-0.185899378	-0.185899378	0	RT	Tillage
17	Erosion_C	12	0.408181295	-0.216181201	1.025133862	0	NT	Tillage
17	Erosion_C	69	-1.743457404	-2.031005315	-1.458396071	0	NotAvailable	Tillage
18	Runoff_C	5	-0.126514365	-0.192256151	-0.054630068	1.00E-04	CT	Tillage
18	Runoff_C	0	NA	NA	NA	1.00E-04	RT	Tillage
18	Runoff_C	14	-0.278673596	-0.639103962	0.07051831	1.00E-04	NT	Tillage
18	Runoff_C	101	-1.527629208	-1.768372832	-1.285589098	1.00E-04	NotAvailable	Tillage
19	Leaching_C	18	-0.293838252	-0.472167348	-0.115932956	0	CT	Tillage
19	Leaching_C	1	-0.209720531	-0.209720531	-0.209720531	0	RT	Tillage
19	Leaching_C	80	-1.872085041	-2.329214918	-1.411115675	0	NT	Tillage
19	Leaching_C	168	-0.609520439	-0.772902583	-0.44955301	0	NotAvailable	Tillage
20	ST_C	18	-0.011753251	-0.063389032	0.039839545	0.0872	CT	Tillage
20	ST_C	1	-0.105360516	-0.105360516	-0.105360516	0.0872	RT	Tillage
20	ST_C	18	-0.092916178	-0.115447445	-0.070537566	0.0872	NT	Tillage
20	ST_C	8	-0.074340332	-0.116308365	-0.033106275	0.0872	NotAvailable	Tillage
21	SWC_C	51	0.058152107	0.007451729	0.109116435	0.0129	CT	Tillage
21	SWC_C	1	0.117783036	0.117783036	0.117783036	0.0129	RT	Tillage
21	SWC_C	91	-0.057122916	-0.100947419	-0.015082107	0.0129	NT	Tillage
21	SWC_C	309	0.017750363	-0.008212423	0.04383037	0.0129	NotAvailable	Tillage
22	AWHC_C	22	-0.22837097	-0.332553994	-0.124933974	0.0025	CT	Tillage
22	AWHC_C	1	0.105360516	0.105360516	0.105360516	0.0025	RT	Tillage
22	AWHC_C	7	0.033259963	0.012819123	0.053562218	0.0025	NT	Tillage
22	AWHC_C	45	-0.056619228	-0.112283421	-0.001396495	0.0025	NotAvailable	Tillage
23	Weed_C	22	-1.784805802	-2.143370366	-1.429558524	0	CT	Tillage
23	Weed_C	0	NA	NA	NA	0	RT	Tillage
23	Weed_C	74	-0.031959083	-0.271650022	0.211971549	0	NT	Tillage
23	Weed_C	185	-0.680065142	-0.931126726	-0.427088984	0	NotAvailable	Tillage
24	Diseases_C	0	NA	NA	NA	0.0872	CT	Tillage
24	Diseases_C	0	NA	NA	NA	0.0872	RT	Tillage
24	Diseases_C	4	-0.015777291	-0.046406553	0.01485197	0.0872	NT	Tillage
24	Diseases_C	16	-0.448293031	-0.659191425	-0.236306977	0.0872	NotAvailable	Tillage
25	Pests_C	4	0.197519665	-0.185285593	0.580324922	0.7209	CT	Tillage
25	Pests_C	0	NA	NA	NA	0.7209	RT	Tillage
25	Pests_C	0	NA	NA	NA	0.7209	NT	Tillage
25	Pests_C	53	-0.009208033	-0.222590422	0.202695935	0.7209	NotAvailable	Tillage
26	SoilFauna_C	18	0.041444746	-0.149265056	0.234231992	0.0077	CT	Tillage
26	SoilFauna_C	1	0.082238098	0.082238098	0.082238098	0.0077	RT	Tillage
26	SoilFauna_C	2	1.648772999	1.391405334	1.906140665	0.0077	NT	Tillage
26	SoilFauna_C	33	0.395299018	0.161589674	0.628850366	0.0077	NotAvailable	Tillage
27	Fungal_C	8	0.661429743	0.214733536	1.093468844	9.00E-04	CT	Tillage
27	Fungal_C	0	NA	NA	NA	9.00E-04	RT	Tillage
27	Fungal_C	18	0.661101237	0.429476317	0.886894576	9.00E-04	NT	Tillage
27	Fungal_C	70	0.291256458	0.209802121	0.370092745	9.00E-04	NotAvailable	Tillage
28	OtherMicrobial_C	26	-0.013014352	-0.103626414	0.075348149	3.00E-04	CT	Tillage
28	OtherMicrobial_C	0	NA	NA	NA	3.00E-04	RT	Tillage
28	OtherMicrobial_C	0	NA	NA	NA	3.00E-04	NT	Tillage
28	OtherMicrobial_C	148	0.220189382	0.172910788	0.268619798	3.00E-04	NotAvailable	Tillage
29	Enzyme_C	16	0.122553476	-0.07362399	0.316383743	0.1467	CT	Tillage
29	Enzyme_C	0	NA	NA	NA	0.1467	RT	Tillage
29	Enzyme_C	10	-0.012018	-0.135034488	0.105089158	0.1467	NT	Tillage
29	Enzyme_C	140	0.150970182	0.109920386	0.191449466	0.1467	NotAvailable	Tillage
30	Cmina_C	17	0.314925255	0.123852887	0.498771075	0.0024	CT	Tillage
30	Cmina_C	0	NA	NA	NA	0.0024	RT	Tillage
30	Cmina_C	34	0.089538879	0.036819256	0.14251096	0.0024	NT	Tillage
30	Cmina_C	69	0.113948576	0.076225914	0.153093723	0.0024	NotAvailable	Tillage
31	Nmina_C	62	0.151785114	0.038549383	0.257262758	0.0081	CT	Tillage
31	Nmina_C	7	0.760895941	0.429764269	1.092707425	0.0081	RT	Tillage
31	Nmina_C	73	0.223087462	0.13406686	0.311812333	0.0081	NT	Tillage
31	Nmina_C	146	0.153473045	0.076640265	0.229236692	0.0081	NotAvailable	Tillage
32	NxO_C	1	0.140384271	0.140384271	0.140384271	0.7369	CT	Tillage
32	NxO_C	0	NA	NA	NA	0.7369	RT	Tillage
32	NxO_C	0	NA	NA	NA	0.7369	NT	Tillage
32	NxO_C	29	0.337241074	0.11656698	0.557077732	0.7369	NotAvailable	Tillage
33	SIR_C	0	NA	NA	NA	NA	CT	Tillage
33	SIR_C	0	NA	NA	NA	NA	RT	Tillage
33	SIR_C	0	NA	NA	NA	NA	NT	Tillage
33	SIR_C	17	-0.190541236	-0.25360307	-0.12830897	NA	NotAvailable	Tillage
34	CO2BTest_C	31	-0.021119788	-0.184483336	0.144160924	0.0735	CT	Tillage
34	CO2BTest_C	1	0.472604411	0.472604411	0.472604411	0.0735	RT	Tillage
34	CO2BTest_C	11	0.04796992	-0.208900195	0.296655604	0.0735	NT	Tillage
34	CO2BTest_C	63	0.168020903	0.095184433	0.240278303	0.0735	NotAvailable	Tillage
35	CO2_C	14	0.345150798	0.073962244	0.607239778	0.6805	CT	Tillage
35	CO2_C	1	0	0	0	0.6805	RT	Tillage
35	CO2_C	4	0.099827038	-0.510847519	0.710501595	0.6805	NT	Tillage
35	CO2_C	24	0.366212071	0.222191361	0.516871006	0.6805	NotAvailable	Tillage
36	CH4_C	0	NA	NA	NA	NA	CT	Tillage
36	CH4_C	0	NA	NA	NA	NA	RT	Tillage
36	CH4_C	0	NA	NA	NA	NA	NT	Tillage
36	CH4_C	25	0.689881614	0.505145337	0.87664733	NA	NotAvailable	Tillage
37	MBC_C	50	0.107790781	0.029590389	0.188351168	5.00E-04	CT	Tillage
37	MBC_C	8	0.378359496	0.144016092	0.609386724	5.00E-04	RT	Tillage
37	MBC_C	39	0.073551551	-0.030018832	0.179870821	5.00E-04	NT	Tillage
37	MBC_C	220	0.289297136	0.234988752	0.343187289	5.00E-04	NotAvailable	Tillage
38	MBN_C	26	0.115949194	-0.065858644	0.301506874	0.0207	CT	Tillage
38	MBN_C	8	0.477060202	0.228318303	0.717586586	0.0207	RT	Tillage
38	MBN_C	17	0.117631818	-0.00747113	0.239279794	0.0207	NT	Tillage
38	MBN_C	132	0.255099611	0.206222961	0.306942552	0.0207	NotAvailable	Tillage
1	BiomassCash_C	153	0.16441388	0.104614026	0.226378014	0.0013	Legume	Cover crop
1	BiomassCash_C	34	0.004354441	-0.1418322	0.153001697	0.0013	Grass	Cover crop
1	BiomassCash_C	59	0.037231994	0.001382959	0.072850594	0.0013	MTT	Cover crop
1	BiomassCash_C	26	-0.08414712	-0.174839344	0.007809997	0.0013	OtherCC	Cover crop
2	Yield_C	791	0.139695722	0.100528477	0.177304594	0	Legume	Cover crop
2	Yield_C	411	-0.035380269	-0.077450235	0.005559538	0	Grass	Cover crop
2	Yield_C	198	0.018832787	-0.022301962	0.059646065	0	MTT	Cover crop
2	Yield_C	139	-0.123357913	-0.192038761	-0.053768703	0	OtherCC	Cover crop
3	BD_C	215	-0.009384208	-0.017985951	-0.000321242	0.6076	Legume	Cover crop
3	BD_C	272	-0.009839146	-0.0143348	-0.0051543	0.6076	Grass	Cover crop
3	BD_C	128	-0.0165022	-0.024988028	-0.007831575	0.6076	MTT	Cover crop
3	BD_C	84	-0.012588325	-0.024924882	-1.89E-05	0.6076	OtherCC	Cover crop
4	OC_C	463	0.082858499	0.066389883	0.099261	0	Legume	Cover crop
4	OC_C	350	0.049846879	0.037455873	0.062606748	0	Grass	Cover crop
4	OC_C	200	0.120804287	0.099138189	0.14264936	0	MTT	Cover crop
4	OC_C	182	0.114116182	0.080480159	0.147753931	0	OtherCC	Cover crop
5	N_C	637	0.094689578	0.064045833	0.124881819	0	Legume	Cover crop
5	N_C	339	-0.280853201	-0.350874919	-0.211281503	0	Grass	Cover crop
5	N_C	141	0.020909904	-0.052243845	0.091196518	0	MTT	Cover crop
5	N_C	132	0.096028025	0.034277877	0.15840693	0	OtherCC	Cover crop
6	P_C	177	-0.03703858	-0.100746158	0.026797913	6.00E-04	Legume	Cover crop
6	P_C	50	-0.091716828	-0.158955122	-0.026525786	6.00E-04	Grass	Cover crop
6	P_C	45	0.140500579	-0.000322471	0.278706429	6.00E-04	MTT	Cover crop
6	P_C	59	0.27221417	0.033441757	0.507044047	6.00E-04	OtherCC	Cover crop
7	K_C	83	-0.064541747	-0.133634205	0.005991296	0.0218	Legume	Cover crop
7	K_C	29	-0.017163536	-0.10248059	0.071053812	0.0218	Grass	Cover crop
7	K_C	41	0.128996181	-0.006004379	0.264357163	0.0218	MTT	Cover crop
7	K_C	28	0.086421941	-0.05661558	0.228637971	0.0218	OtherCC	Cover crop
8	pH_C	94	0.001447762	-0.008604902	0.011526794	0.1138	Legume	Cover crop
8	pH_C	33	0.012022102	0.000660447	0.022713735	0.1138	Grass	Cover crop
8	pH_C	45	0.006195966	-0.009338377	0.022141148	0.1138	MTT	Cover crop
8	pH_C	79	0.024063081	0.005436751	0.042982434	0.1138	OtherCC	Cover crop
9	CEC_C	20	0.044203062	-0.04181924	0.131608887	0.195	Legume	Cover crop
9	CEC_C	12	0.026591587	-0.041539837	0.094706743	0.195	Grass	Cover crop
9	CEC_C	35	0.134542624	0.065633678	0.202893172	0.195	MTT	Cover crop
9	CEC_C	16	0.081927967	-0.012633695	0.181937343	0.195	OtherCC	Cover crop
10	EC_C	10	0.274819918	-0.031601837	0.585523335	0.1596	Legume	Cover crop
10	EC_C	0	NA	NA	NA	0.1596	Grass	Cover crop
10	EC_C	22	0.130388678	-0.054970664	0.32626892	0.1596	MTT	Cover crop
10	EC_C	19	-0.078773735	-0.279723154	0.125795915	0.1596	OtherCC	Cover crop
11	BS_C	4	-0.158958887	-0.227308808	-0.090608967	0.0093	Legume	Cover crop
11	BS_C	1	-0.016205045	-0.016205045	-0.016205045	0.0093	Grass	Cover crop
11	BS_C	5	0.066435964	0.010803885	0.122068044	0.0093	MTT	Cover crop
11	BS_C	0	NA	NA	NA	0.0093	OtherCC	Cover crop
12	Aggre_C	94	0.118236777	0.054535829	0.179542165	0.7209	Legume	Cover crop
12	Aggre_C	97	0.148855917	0.110179047	0.186741873	0.7209	Grass	Cover crop
12	Aggre_C	28	0.077722228	0.011947881	0.141764471	0.7209	MTT	Cover crop
12	Aggre_C	43	0.134356045	-0.011400201	0.276443449	0.7209	OtherCC	Cover crop
13	Porosity_C	4	-0.180270901	-0.308072366	-0.052469437	0.4154	Legume	Cover crop
13	Porosity_C	67	0.099218622	-0.007867045	0.207813741	0.4154	Grass	Cover crop
13	Porosity_C	6	0.061405268	-0.122759716	0.246529572	0.4154	MTT	Cover crop
13	Porosity_C	8	0.311034705	0.048431783	0.580337139	0.4154	OtherCC	Cover crop
14	Penetration_C	44	0.069476244	-0.001319125	0.141349094	0.8327	Legume	Cover crop
14	Penetration_C	80	0.068627213	0.011475501	0.125027331	0.8327	Grass	Cover crop
14	Penetration_C	24	0.017844521	-0.017645966	0.053088164	0.8327	MTT	Cover crop
14	Penetration_C	8	0.033284175	-0.059523757	0.123874831	0.8327	OtherCC	Cover crop
15	Infiltration_C	22	0.596651879	0.377852889	0.809256983	0.7078	Legume	Cover crop
15	Infiltration_C	16	0.478639478	0.197517844	0.763540227	0.7078	Grass	Cover crop
15	Infiltration_C	3	1.037658912	-0.523248144	2.598565968	0.7078	MTT	Cover crop
15	Infiltration_C	1	-0.005865119	-0.005865119	-0.005865119	0.7078	OtherCC	Cover crop
16	Ksat_C	21	2.078203191	1.71181317	2.446548889	0	Legume	Cover crop
16	Ksat_C	29	0.118467571	-0.275816576	0.507550647	0	Grass	Cover crop
16	Ksat_C	6	0.465712889	0.105144261	0.828686144	0	MTT	Cover crop
16	Ksat_C	2	0.002366597	-0.42073258	0.425465775	0	OtherCC	Cover crop
17	Erosion_C	5	-0.445817649	-0.84617982	-0.045455479	0.0269	Legume	Cover crop
17	Erosion_C	71	-1.578577731	-1.925921075	-1.254466164	0.0269	Grass	Cover crop
17	Erosion_C	3	-0.226607074	-0.26731477	-0.185899378	0.0269	MTT	Cover crop
17	Erosion_C	4	-0.082775328	-0.55103674	0.385486083	0.0269	OtherCC	Cover crop
18	Runoff_C	42	-1.349023106	-1.650029378	-1.052499263	0.1929	Legume	Cover crop
18	Runoff_C	73	-1.3902006	-1.709147719	-1.062886337	0.1929	Grass	Cover crop
18	Runoff_C	3	-0.200912952	-0.244196961	-0.157628944	0.1929	MTT	Cover crop
18	Runoff_C	2	-0.021202208	-0.021202208	-0.021202208	0.1929	OtherCC	Cover crop
19	Leaching_C	48	-0.313572115	-0.493114066	-0.13477456	0.0043	Legume	Cover crop
19	Leaching_C	180	-1.084082716	-1.341239514	-0.828966454	0.0043	Grass	Cover crop
19	Leaching_C	25	-1.522883592	-1.944148373	-1.098402968	0.0043	MTT	Cover crop
19	Leaching_C	14	-0.709790741	-1.19562487	-0.243619885	0.0043	OtherCC	Cover crop
20	ST_C	10	-0.080762889	-0.127567752	-0.033462129	1.00E-04	Legume	Cover crop
20	ST_C	30	-0.073615047	-0.089095066	-0.05772566	1.00E-04	Grass	Cover crop
20	ST_C	3	0.169270245	-0.044451763	0.382992252	1.00E-04	MTT	Cover crop
20	ST_C	2	-0.056034602	-0.120005753	0.00793655	1.00E-04	OtherCC	Cover crop
21	SWC_C	301	-0.000327316	-0.023121735	0.023707786	0	Legume	Cover crop
21	SWC_C	110	0.06851644	0.034829542	0.100970347	0	Grass	Cover crop
21	SWC_C	20	0.034388265	-0.068608355	0.135327016	0	MTT	Cover crop
21	SWC_C	21	-0.241420157	-0.437863095	-0.043703841	0	OtherCC	Cover crop
22	AWHC_C	45	-0.182349227	-0.242040498	-0.122030893	2.00E-04	Legume	Cover crop
22	AWHC_C	13	-0.038490593	-0.118276668	0.038355483	2.00E-04	Grass	Cover crop
22	AWHC_C	8	0.094311794	-0.055375466	0.244676544	2.00E-04	MTT	Cover crop
22	AWHC_C	9	0.062213418	-0.050961525	0.170660786	2.00E-04	OtherCC	Cover crop
23	Weed_C	59	-0.84423872	-1.347587766	-0.337733588	0	Legume	Cover crop
23	Weed_C	123	-0.418266684	-0.567024804	-0.26241136	0	Grass	Cover crop
23	Weed_C	52	-1.828939914	-2.279199503	-1.375250309	0	MTT	Cover crop
23	Weed_C	47	0.580005714	0.126543956	1.013003719	0	OtherCC	Cover crop
24	Diseases_C	4	-0.168844504	-0.345168515	0.007479506	0.0233	Legume	Cover crop
24	Diseases_C	9	-0.159437869	-0.255220923	-0.066600813	0.0233	Grass	Cover crop
24	Diseases_C	0	NA	NA	NA	0.0233	MTT	Cover crop
24	Diseases_C	7	-0.709004326	-1.101926868	-0.310540228	0.0233	OtherCC	Cover crop
25	Pests_C	29	-0.419618687	-0.655608753	-0.193243764	0	Legume	Cover crop
25	Pests_C	16	0.258752099	-0.014305997	0.52483364	0	Grass	Cover crop
25	Pests_C	0	NA	NA	NA	0	MTT	Cover crop
25	Pests_C	12	0.67649061	0.314918847	1.043702744	0	OtherCC	Cover crop
26	SoilFauna_C	20	0.343978008	0.016087117	0.677210127	0.0696	Legume	Cover crop
26	SoilFauna_C	18	0.018651544	-0.171402217	0.211525221	0.0696	Grass	Cover crop
26	SoilFauna_C	10	0.646709159	0.345188993	0.932379257	0.0696	MTT	Cover crop
26	SoilFauna_C	6	0.641682344	0.022293348	1.268895343	0.0696	OtherCC	Cover crop
27	Fungal_C	27	0.173266339	0.080122335	0.265540502	0.0013	Legume	Cover crop
27	Fungal_C	33	0.378446819	0.232531291	0.528351154	0.0013	Grass	Cover crop
27	Fungal_C	19	0.474518103	0.242170403	0.705442014	0.0013	MTT	Cover crop
27	Fungal_C	17	0.68808722	0.508083214	0.871896033	0.0013	OtherCC	Cover crop
28	OtherMicrobial_C	63	0.19134452	0.10883391	0.276255405	0.1486	Legume	Cover crop
28	OtherMicrobial_C	40	0.251498421	0.158548373	0.346573573	0.1486	Grass	Cover crop
28	OtherMicrobial_C	34	0.095561022	0.018633132	0.172595996	0.1486	MTT	Cover crop
28	OtherMicrobial_C	37	0.200703845	0.130088852	0.272559434	0.1486	OtherCC	Cover crop
29	Enzyme_C	42	0.075483541	-0.01387566	0.161472442	0	Legume	Cover crop
29	Enzyme_C	45	-0.00887068	-0.058631402	0.040685724	0	Grass	Cover crop
29	Enzyme_C	48	0.246944224	0.183729416	0.307615561	0	MTT	Cover crop
29	Enzyme_C	31	0.27018612	0.175692079	0.36028532	0	OtherCC	Cover crop
30	Cmina_C	73	0.140573612	0.087292827	0.194612724	0.7592	Legume	Cover crop
30	Cmina_C	24	0.107075427	0.04303661	0.172869668	0.7592	Grass	Cover crop
30	Cmina_C	12	0.182522647	0.095837656	0.27224338	0.7592	MTT	Cover crop
30	Cmina_C	11	0.121349944	-0.059313236	0.307525449	0.7592	OtherCC	Cover crop
31	Nmina_C	82	0.200466607	0.096274974	0.303850118	0.0315	Legume	Cover crop
31	Nmina_C	92	0.078375538	-0.030173946	0.184348001	0.0315	Grass	Cover crop
31	Nmina_C	63	0.298662765	0.218137511	0.376724314	0.0315	MTT	Cover crop
31	Nmina_C	51	0.208005537	0.116426476	0.300995244	0.0315	OtherCC	Cover crop
32	NxO_C	6	0.686737121	0.48161608	0.886950293	0.0433	Legume	Cover crop
32	NxO_C	5	0.584629894	0.288901771	0.875410443	0.0433	Grass	Cover crop
32	NxO_C	3	-0.252996637	-0.378653851	-0.127339422	0.0433	MTT	Cover crop
32	NxO_C	16	0.196559876	-0.111677616	0.501471858	0.0433	OtherCC	Cover crop
33	SIR_C	0	NA	NA	NA	0.0291	Legume	Cover crop
33	SIR_C	0	NA	NA	NA	0.0291	Grass	Cover crop
33	SIR_C	2	0	0	0	0.0291	MTT	Cover crop
33	SIR_C	15	-0.215910807	-0.275097365	-0.15525187	0.0291	OtherCC	Cover crop
34	CO2BTest_C	38	0.0610132	-0.035433584	0.156547381	0.0669	Legume	Cover crop
34	CO2BTest_C	20	0.060374856	-0.175090265	0.291772695	0.0669	Grass	Cover crop
34	CO2BTest_C	32	0.24979744	0.151835832	0.35049978	0.0669	MTT	Cover crop
34	CO2BTest_C	16	-0.031181066	-0.214781733	0.157817407	0.0669	OtherCC	Cover crop
35	CO2_C	13	0.410439262	0.240441762	0.591049078	0.2264	Legume	Cover crop
35	CO2_C	5	0.353009308	-0.002608618	0.708484578	0.2264	Grass	Cover crop
35	CO2_C	8	0.523414764	0.139805401	0.905216348	0.2264	MTT	Cover crop
35	CO2_C	17	0.157711801	-0.06176817	0.374006301	0.2264	OtherCC	Cover crop
36	CH4_C	5	0.379132681	0.193250867	0.565014495	6.00E-04	Legume	Cover crop
36	CH4_C	5	0.548633578	0.339532049	0.757735107	6.00E-04	Grass	Cover crop
36	CH4_C	4	1.393522485	0.892310441	1.89473453	6.00E-04	MTT	Cover crop
36	CH4_C	11	0.587083302	0.42583686	0.751733929	6.00E-04	OtherCC	Cover crop
37	MBC_C	99	0.217783206	0.150900506	0.284968945	0	Legume	Cover crop
37	MBC_C	73	0.269351104	0.16007335	0.378380087	0	Grass	Cover crop
37	MBC_C	66	0.400354784	0.31797879	0.480420298	0	MTT	Cover crop
37	MBC_C	79	0.096217072	0.021065405	0.171382368	0	OtherCC	Cover crop
38	MBN_C	53	0.264593245	0.161203661	0.366739815	0.2155	Legume	Cover crop
38	MBN_C	40	0.207641917	0.115696207	0.302288101	0.2155	Grass	Cover crop
38	MBN_C	50	0.288688084	0.226140374	0.351890733	0.2155	MTT	Cover crop
38	MBN_C	40	0.151751317	0.025926174	0.275047974	0.2155	OtherCC	Cover crop
1	BiomassCash_C	114	0.188143996	0.110318251	0.265674249	0	Corn	Grain crop
1	BiomassCash_C	11	-0.069493533	-0.128358942	-0.011346075	0	Soybean	Grain crop
1	BiomassCash_C	65	-0.028287258	-0.103781824	0.045362703	0	Wheat	Grain crop
1	BiomassCash_C	13	0.35268815	0.198939249	0.508456175	0	Vegetable	Grain crop
1	BiomassCash_C	1	-0.097980408	-0.097980408	-0.097980408	0	CS	Grain crop
1	BiomassCash_C	0	NA	NA	NA	0	CSW	Grain crop
1	BiomassCash_C	68	0.039926451	-0.00293934	0.082819204	0	Other	Grain crop
2	Yield_C	615	0.174144322	0.137636539	0.21318257	0	Corn	Grain crop
2	Yield_C	86	-0.021668336	-0.059630222	0.015222451	0	Soybean	Grain crop
2	Yield_C	134	0.006665648	-0.048680618	0.06147336	0	Wheat	Grain crop
2	Yield_C	288	-0.01825641	-0.105332705	0.067523476	0	Vegetable	Grain crop
2	Yield_C	22	-0.045683615	-0.072354993	-0.019533887	0	CS	Grain crop
2	Yield_C	6	-0.017616432	-0.031526466	-0.004498191	0	CSW	Grain crop
2	Yield_C	388	-0.04517581	-0.077862561	-0.012763484	0	Other	Grain crop
3	BD_C	112	-0.010060562	-0.021783194	0.001357534	0.0373	Corn	Grain crop
3	BD_C	52	0.00432049	-0.000853822	0.009613429	0.0373	Soybean	Grain crop
3	BD_C	9	-0.020491715	-0.049451313	0.009071553	0.0373	Wheat	Grain crop
3	BD_C	53	-0.011422802	-0.029136675	0.005922817	0.0373	Vegetable	Grain crop
3	BD_C	120	-0.001049254	-0.01130869	0.009269286	0.0373	CS	Grain crop
3	BD_C	39	-0.014682514	-0.023805088	-0.005719531	0.0373	CSW	Grain crop
3	BD_C	314	-0.017164631	-0.022323797	-0.012050976	0.0373	Other	Grain crop
4	OC_C	230	0.057051513	0.038059848	0.076147573	0.0033	Corn	Grain crop
4	OC_C	87	0.053124354	0.038429721	0.067580529	0.0033	Soybean	Grain crop
4	OC_C	55	0.074646216	0.032826556	0.117223418	0.0033	Wheat	Grain crop
4	OC_C	108	0.111555602	0.064238648	0.1585774	0.0033	Vegetable	Grain crop
4	OC_C	99	0.062459769	0.04591647	0.078626618	0.0033	CS	Grain crop
4	OC_C	38	0.051526347	0.026919387	0.076686545	0.0033	CSW	Grain crop
4	OC_C	578	0.101139184	0.085870821	0.116822073	0.0033	Other	Grain crop
5	N_C	307	0.093810041	0.01854878	0.167076465	0	Corn	Grain crop
5	N_C	0	NA	NA	NA	0	Soybean	Grain crop
5	N_C	208	0.046090896	-0.012199055	0.102663919	0	Wheat	Grain crop
5	N_C	153	-0.044773935	-0.119493299	0.027327895	0	Vegetable	Grain crop
5	N_C	174	-0.346018128	-0.414863906	-0.277670777	0	CS	Grain crop
5	N_C	2	0.134817364	0.112608506	0.157026221	0	CSW	Grain crop
5	N_C	405	0.020588564	-0.012221916	0.054972484	0	Other	Grain crop
6	P_C	98	-0.023247559	-0.11572431	0.07264854	0.4012	Corn	Grain crop
6	P_C	0	NA	NA	NA	0.4012	Soybean	Grain crop
6	P_C	14	0.149623185	-0.060952744	0.35946526	0.4012	Wheat	Grain crop
6	P_C	54	0.056576824	-0.077329426	0.192253487	0.4012	Vegetable	Grain crop
6	P_C	38	0.14862667	0.047154692	0.248255314	0.4012	CS	Grain crop
6	P_C	36	-0.084620458	-0.177158726	0.009920079	0.4012	CSW	Grain crop
6	P_C	91	0.074302784	-0.090764859	0.232709801	0.4012	Other	Grain crop
7	K_C	25	0.143017975	0.030117015	0.253402176	0	Corn	Grain crop
7	K_C	0	NA	NA	NA	0	Soybean	Grain crop
7	K_C	9	0.165130979	-0.070954684	0.403641899	0	Wheat	Grain crop
7	K_C	18	0.313000422	0.126726024	0.499281758	0	Vegetable	Grain crop
7	K_C	32	-0.163923587	-0.268604745	-0.061257832	0	CS	Grain crop
7	K_C	36	-0.141022935	-0.222583366	-0.063868976	0	CSW	Grain crop
7	K_C	61	0.026617631	-0.067891368	0.123388902	0	Other	Grain crop
8	pH_C	26	0.011292898	0.000710509	0.021862106	4.00E-04	Corn	Grain crop
8	pH_C	0	NA	NA	NA	4.00E-04	Soybean	Grain crop
8	pH_C	10	-0.033719276	-0.063060133	-0.003470515	4.00E-04	Wheat	Grain crop
8	pH_C	28	0.054981661	0.015452423	0.092289866	4.00E-04	Vegetable	Grain crop
8	pH_C	32	0.022916176	0.010497816	0.035133318	4.00E-04	CS	Grain crop
8	pH_C	36	0.000518998	-0.011440525	0.012857798	4.00E-04	CSW	Grain crop
8	pH_C	119	0.003664178	-0.007286822	0.014144626	4.00E-04	Other	Grain crop
9	CEC_C	21	0.188090841	0.131079099	0.245526804	1.00E-04	Corn	Grain crop
9	CEC_C	0	NA	NA	NA	1.00E-04	Soybean	Grain crop
9	CEC_C	2	0.206625514	0.13114	0.282111027	1.00E-04	Wheat	Grain crop
9	CEC_C	13	0.216525639	0.052501497	0.381779782	1.00E-04	Vegetable	Grain crop
9	CEC_C	4	0.005555508	-0.194778961	0.205889976	1.00E-04	CS	Grain crop
9	CEC_C	0	NA	NA	NA	1.00E-04	CSW	Grain crop
9	CEC_C	43	-0.004761207	-0.044171292	0.034008869	1.00E-04	Other	Grain crop
10	EC_C	10	0.012382567	-0.042769044	0.068313018	0.2755	Corn	Grain crop
10	EC_C	0	NA	NA	NA	0.2755	Soybean	Grain crop
10	EC_C	4	-0.297056112	-0.73795326	0.143841036	0.2755	Wheat	Grain crop
10	EC_C	16	0.01356592	-0.249525304	0.269174567	0.2755	Vegetable	Grain crop
10	EC_C	4	0.12053945	-0.099969772	0.341048672	0.2755	CS	Grain crop
10	EC_C	0	NA	NA	NA	0.2755	CSW	Grain crop
10	EC_C	17	0.265410193	0.008061566	0.518683998	0.2755	Other	Grain crop
11	BS_C	4	-0.158958887	-0.227308808	-0.090608967	0.0135	Corn	Grain crop
11	BS_C	0	NA	NA	NA	0.0135	Soybean	Grain crop
11	BS_C	0	NA	NA	NA	0.0135	Wheat	Grain crop
11	BS_C	2	0.052917831	0.033673215	0.072162446	0.0135	Vegetable	Grain crop
11	BS_C	0	NA	NA	NA	0.0135	CS	Grain crop
11	BS_C	0	NA	NA	NA	0.0135	CSW	Grain crop
11	BS_C	4	0.05774607	-0.016205045	0.131697186	0.0135	Other	Grain crop
12	Aggre_C	19	0.258215744	0.176178442	0.339971992	0.4447	Corn	Grain crop
12	Aggre_C	7	0.017477621	-0.23041674	0.263807914	0.4447	Soybean	Grain crop
12	Aggre_C	5	0.018955794	-0.135049727	0.172961315	0.4447	Wheat	Grain crop
12	Aggre_C	8	0.146382691	0.043864966	0.252194835	0.4447	Vegetable	Grain crop
12	Aggre_C	81	0.112340772	0.080759122	0.14432731	0.4447	CS	Grain crop
12	Aggre_C	36	0.080918035	0.011230912	0.149549711	0.4447	CSW	Grain crop
12	Aggre_C	106	0.140517283	0.060972753	0.21776897	0.4447	Other	Grain crop
13	Porosity_C	7	0.472694773	-0.214275063	1.153586016	0.0154	Corn	Grain crop
13	Porosity_C	0	NA	NA	NA	0.0154	Soybean	Grain crop
13	Porosity_C	0	NA	NA	NA	0.0154	Wheat	Grain crop
13	Porosity_C	4	0.108568825	0.010233514	0.206904137	0.0154	Vegetable	Grain crop
13	Porosity_C	50	-0.008034383	-0.049371412	0.033530823	0.0154	CS	Grain crop
13	Porosity_C	3	-0.228379201	-0.387765531	-0.068992871	0.0154	CSW	Grain crop
13	Porosity_C	21	0.296117011	0.063691503	0.523214603	0.0154	Other	Grain crop
14	Penetration_C	4	-0.15714493	-0.24698843	-0.06730143	0.0173	Corn	Grain crop
14	Penetration_C	0	NA	NA	NA	0.0173	Soybean	Grain crop
14	Penetration_C	0	NA	NA	NA	0.0173	Wheat	Grain crop
14	Penetration_C	2	0.147972976	0.135437971	0.16050798	0.0173	Vegetable	Grain crop
14	Penetration_C	88	0.035882337	-0.004598209	0.077378699	0.0173	CS	Grain crop
14	Penetration_C	36	0.037268892	0.006809716	0.067188202	0.0173	CSW	Grain crop
14	Penetration_C	26	0.193237167	0.044419735	0.340410635	0.0173	Other	Grain crop
15	Infiltration_C	20	0.583208094	0.361378916	0.797036357	0.6784	Corn	Grain crop
15	Infiltration_C	3	0.527420327	0.445645185	0.609195469	0.6784	Soybean	Grain crop
15	Infiltration_C	0	NA	NA	NA	0.6784	Wheat	Grain crop
15	Infiltration_C	0	NA	NA	NA	0.6784	Vegetable	Grain crop
15	Infiltration_C	4	0.142911669	-0.003778123	0.289601461	0.6784	CS	Grain crop
15	Infiltration_C	0	NA	NA	NA	0.6784	CSW	Grain crop
15	Infiltration_C	15	0.621319242	0.170319397	1.053597986	0.6784	Other	Grain crop
16	Ksat_C	11	0.349652136	-0.507319255	1.22945268	4.00E-04	Corn	Grain crop
16	Ksat_C	0	NA	NA	NA	4.00E-04	Soybean	Grain crop
16	Ksat_C	0	NA	NA	NA	4.00E-04	Wheat	Grain crop
16	Ksat_C	3	-0.110867802	-0.474141974	0.25240637	4.00E-04	Vegetable	Grain crop
16	Ksat_C	14	0.025536167	-0.392613619	0.454408742	4.00E-04	CS	Grain crop
16	Ksat_C	3	0.961974047	0.753137068	1.170811025	4.00E-04	CSW	Grain crop
16	Ksat_C	27	1.601009395	1.167080852	2.03828933	4.00E-04	Other	Grain crop
17	Erosion_C	6	0.587869096	0.324523493	0.85481125	0	Corn	Grain crop
17	Erosion_C	47	-2.142919229	-2.448978515	-1.834051519	0	Soybean	Grain crop
17	Erosion_C	0	NA	NA	NA	0	Wheat	Grain crop
17	Erosion_C	0	NA	NA	NA	0	Vegetable	Grain crop
17	Erosion_C	3	-0.212088909	-0.654925968	0.230748151	0	CS	Grain crop
17	Erosion_C	0	NA	NA	NA	0	CSW	Grain crop
17	Erosion_C	27	-0.634461976	-1.095479302	-0.169568762	0	Other	Grain crop
18	Runoff_C	6	-0.068196486	-0.164898076	0.024527215	1.00E-04	Corn	Grain crop
18	Runoff_C	50	-1.852383517	-2.215062747	-1.48579783	1.00E-04	Soybean	Grain crop
18	Runoff_C	0	NA	NA	NA	1.00E-04	Wheat	Grain crop
18	Runoff_C	0	NA	NA	NA	1.00E-04	Vegetable	Grain crop
18	Runoff_C	0	NA	NA	NA	1.00E-04	CS	Grain crop
18	Runoff_C	0	NA	NA	NA	1.00E-04	CSW	Grain crop
18	Runoff_C	64	-1.023134614	-1.286503509	-0.758585562	1.00E-04	Other	Grain crop
19	Leaching_C	151	-1.163896542	-1.455365551	-0.866125335	0.048	Corn	Grain crop
19	Leaching_C	5	0.436302919	-0.453807357	1.300641497	0.048	Soybean	Grain crop
19	Leaching_C	4	-0.582505667	-1.081484292	-0.083527042	0.048	Wheat	Grain crop
19	Leaching_C	10	-0.518362874	-0.643295261	-0.395601938	0.048	Vegetable	Grain crop
19	Leaching_C	11	-0.394986386	-0.653946051	-0.139049065	0.048	CS	Grain crop
19	Leaching_C	3	0.801180212	0.74661978	0.855740644	0.048	CSW	Grain crop
19	Leaching_C	83	-0.915361264	-1.139540716	-0.686633342	0.048	Other	Grain crop
20	ST_C	1	0.382992252	0.382992252	0.382992252	0	Corn	Grain crop
20	ST_C	2	-0.146491077	-0.199019683	-0.093962471	0	Soybean	Grain crop
20	ST_C	0	NA	NA	NA	0	Wheat	Grain crop
20	ST_C	0	NA	NA	NA	0	Vegetable	Grain crop
20	ST_C	28	-0.067772007	-0.082334443	-0.053914982	0	CS	Grain crop
20	ST_C	0	NA	NA	NA	0	CSW	Grain crop
20	ST_C	14	-0.061903267	-0.106183665	-0.01705212	0	Other	Grain crop
21	SWC_C	16	-0.002491491	-0.074893958	0.069027259	0.0015	Corn	Grain crop
21	SWC_C	18	0.011381383	-0.102924125	0.122320075	0.0015	Soybean	Grain crop
21	SWC_C	62	-0.117334337	-0.192009359	-0.042975028	0.0015	Wheat	Grain crop
21	SWC_C	27	-0.020870807	-0.078588561	0.03780234	0.0015	Vegetable	Grain crop
21	SWC_C	75	0.028399041	0.004664049	0.052980487	0.0015	CS	Grain crop
21	SWC_C	39	0.029695735	0.009389888	0.050222219	0.0015	CSW	Grain crop
21	SWC_C	215	0.032272607	-0.001368661	0.065072768	0.0015	Other	Grain crop
22	AWHC_C	1	0.125163143	0.125163143	0.125163143	0	Corn	Grain crop
22	AWHC_C	0	NA	NA	NA	0	Soybean	Grain crop
22	AWHC_C	45	-0.210567389	-0.264322904	-0.157754244	0	Wheat	Grain crop
22	AWHC_C	1	0.295980875	0.295980875	0.295980875	0	Vegetable	Grain crop
22	AWHC_C	6	0.058443902	0.044257364	0.07263044	0	CS	Grain crop
22	AWHC_C	0	NA	NA	NA	0	CSW	Grain crop
22	AWHC_C	22	0.063230801	-0.009605958	0.137128753	0	Other	Grain crop
23	Weed_C	50	-0.225092815	-0.885772953	0.453463431	0	Corn	Grain crop
23	Weed_C	24	0.629155797	0.045064812	1.204913374	0	Soybean	Grain crop
23	Weed_C	0	NA	NA	NA	0	Wheat	Grain crop
23	Weed_C	145	-0.390527241	-0.504816236	-0.281791549	0	Vegetable	Grain crop
23	Weed_C	0	NA	NA	NA	0	CS	Grain crop
23	Weed_C	0	NA	NA	NA	0	CSW	Grain crop
23	Weed_C	62	-1.870090739	-2.281500323	-1.451323321	0	Other	Grain crop
24	Diseases_C	0	NA	NA	NA	NA	Corn	Grain crop
24	Diseases_C	0	NA	NA	NA	NA	Soybean	Grain crop
24	Diseases_C	0	NA	NA	NA	NA	Wheat	Grain crop
24	Diseases_C	0	NA	NA	NA	NA	Vegetable	Grain crop
24	Diseases_C	0	NA	NA	NA	NA	CS	Grain crop
24	Diseases_C	0	NA	NA	NA	NA	CSW	Grain crop
24	Diseases_C	20	-0.362692929	-0.550380772	-0.180292359	NA	Other	Grain crop
25	Pests_C	0	NA	NA	NA	0.744	Corn	Grain crop
25	Pests_C	0	NA	NA	NA	0.744	Soybean	Grain crop
25	Pests_C	0	NA	NA	NA	0.744	Wheat	Grain crop
25	Pests_C	47	-0.012692512	-0.251627281	0.222453506	0.744	Vegetable	Grain crop
25	Pests_C	0	NA	NA	NA	0.744	CS	Grain crop
25	Pests_C	0	NA	NA	NA	0.744	CSW	Grain crop
25	Pests_C	10	0.100158991	-0.058895461	0.259562376	0.744	Other	Grain crop
26	SoilFauna_C	1	0.356674944	0.356674944	0.356674944	0.0279	Corn	Grain crop
26	SoilFauna_C	0	NA	NA	NA	0.0279	Soybean	Grain crop
26	SoilFauna_C	4	0.640545629	0.033685829	1.247405429	0.0279	Wheat	Grain crop
26	SoilFauna_C	25	0.01559393	-0.120125537	0.157011463	0.0279	Vegetable	Grain crop
26	SoilFauna_C	0	NA	NA	NA	0.0279	CS	Grain crop
26	SoilFauna_C	0	NA	NA	NA	0.0279	CSW	Grain crop
26	SoilFauna_C	24	0.579618077	0.25586889	0.894105196	0.0279	Other	Grain crop
27	Fungal_C	6	0.916881197	0.521328539	1.312531613	1.00E-04	Corn	Grain crop
27	Fungal_C	0	NA	NA	NA	1.00E-04	Soybean	Grain crop
27	Fungal_C	0	NA	NA	NA	1.00E-04	Wheat	Grain crop
27	Fungal_C	38	0.206824789	0.107301246	0.302781514	1.00E-04	Vegetable	Grain crop
27	Fungal_C	0	NA	NA	NA	1.00E-04	CS	Grain crop
27	Fungal_C	0	NA	NA	NA	1.00E-04	CSW	Grain crop
27	Fungal_C	52	0.467011301	0.346520821	0.585793626	1.00E-04	Other	Grain crop
28	OtherMicrobial_C	0	NA	NA	NA	0.013	Corn	Grain crop
28	OtherMicrobial_C	0	NA	NA	NA	0.013	Soybean	Grain crop
28	OtherMicrobial_C	0	NA	NA	NA	0.013	Wheat	Grain crop
28	OtherMicrobial_C	49	0.094974497	0.015462393	0.175830754	0.013	Vegetable	Grain crop
28	OtherMicrobial_C	0	NA	NA	NA	0.013	CS	Grain crop
28	OtherMicrobial_C	0	NA	NA	NA	0.013	CSW	Grain crop
28	OtherMicrobial_C	125	0.221564571	0.170621233	0.27318204	0.013	Other	Grain crop
29	Enzyme_C	0	NA	NA	NA	0.0604	Corn	Grain crop
29	Enzyme_C	0	NA	NA	NA	0.0604	Soybean	Grain crop
29	Enzyme_C	2	-0.014259708	-0.029182767	0.00066335	0.0604	Wheat	Grain crop
29	Enzyme_C	47	0.22541068	0.145625126	0.304013775	0.0604	Vegetable	Grain crop
29	Enzyme_C	4	0.130577477	-0.059053368	0.320208322	0.0604	CS	Grain crop
29	Enzyme_C	0	NA	NA	NA	0.0604	CSW	Grain crop
29	Enzyme_C	113	0.104241032	0.05674867	0.149621153	0.0604	Other	Grain crop
30	Cmina_C	0	NA	NA	NA	0.0034	Corn	Grain crop
30	Cmina_C	4	-0.098857836	-0.12894447	-0.068771203	0.0034	Soybean	Grain crop
30	Cmina_C	7	0.159890747	-0.017210228	0.333811423	0.0034	Wheat	Grain crop
30	Cmina_C	16	0.293501169	0.078769262	0.510442993	0.0034	Vegetable	Grain crop
30	Cmina_C	32	0.099146153	0.052558905	0.144198025	0.0034	CS	Grain crop
30	Cmina_C	36	0.078557646	0.059869317	0.096834496	0.0034	CSW	Grain crop
30	Cmina_C	25	0.191948888	0.115481748	0.26724107	0.0034	Other	Grain crop
31	Nmina_C	18	0.126353214	-0.01047386	0.263772618	0.1072	Corn	Grain crop
31	Nmina_C	6	0.17348062	0.048326698	0.298531517	0.1072	Soybean	Grain crop
31	Nmina_C	26	0.050558426	-0.133305769	0.224849573	0.1072	Wheat	Grain crop
31	Nmina_C	79	0.111261943	-0.024437019	0.249333151	0.1072	Vegetable	Grain crop
31	Nmina_C	32	0.150454895	0.05325775	0.248532752	0.1072	CS	Grain crop
31	Nmina_C	0	NA	NA	NA	0.1072	CSW	Grain crop
31	Nmina_C	127	0.272144243	0.209366045	0.33609351	0.1072	Other	Grain crop
32	NxO_C	0	NA	NA	NA	NA	Corn	Grain crop
32	NxO_C	0	NA	NA	NA	NA	Soybean	Grain crop
32	NxO_C	0	NA	NA	NA	NA	Wheat	Grain crop
32	NxO_C	0	NA	NA	NA	NA	Vegetable	Grain crop
32	NxO_C	0	NA	NA	NA	NA	CS	Grain crop
32	NxO_C	0	NA	NA	NA	NA	CSW	Grain crop
32	NxO_C	30	0.332696407	0.129324665	0.539745062	NA	Other	Grain crop
33	SIR_C	0	NA	NA	NA	NA	Corn	Grain crop
33	SIR_C	0	NA	NA	NA	NA	Soybean	Grain crop
33	SIR_C	0	NA	NA	NA	NA	Wheat	Grain crop
33	SIR_C	0	NA	NA	NA	NA	Vegetable	Grain crop
33	SIR_C	0	NA	NA	NA	NA	CS	Grain crop
33	SIR_C	0	NA	NA	NA	NA	CSW	Grain crop
33	SIR_C	17	-0.190203735	-0.252840573	-0.126838381	NA	Other	Grain crop
34	CO2BTest_C	1	1	1	1	0.036	Corn	Grain crop
34	CO2BTest_C	0	NA	NA	NA	0.036	Soybean	Grain crop
34	CO2BTest_C	20	0.137516388	0.102890709	0.171049917	0.036	Wheat	Grain crop
34	CO2BTest_C	0	NA	NA	NA	0.036	Vegetable	Grain crop
34	CO2BTest_C	0	NA	NA	NA	0.036	CS	Grain crop
34	CO2BTest_C	0	NA	NA	NA	0.036	CSW	Grain crop
34	CO2BTest_C	85	0.084331275	-0.000753433	0.172376253	0.036	Other	Grain crop
35	CO2_C	1	1	1	1	0.0098	Corn	Grain crop
35	CO2_C	0	NA	NA	NA	0.0098	Soybean	Grain crop
35	CO2_C	2	0.710501595	0.647920443	0.773082747	0.0098	Wheat	Grain crop
35	CO2_C	11	0.380196433	0.086692312	0.668866511	0.0098	Vegetable	Grain crop
35	CO2_C	0	NA	NA	NA	0.0098	CS	Grain crop
35	CO2_C	0	NA	NA	NA	0.0098	CSW	Grain crop
35	CO2_C	29	0.224712021	0.09038524	0.357257074	0.0098	Other	Grain crop
36	CH4_C	0	NA	NA	NA	NA	Corn	Grain crop
36	CH4_C	0	NA	NA	NA	NA	Soybean	Grain crop
36	CH4_C	0	NA	NA	NA	NA	Wheat	Grain crop
36	CH4_C	0	NA	NA	NA	NA	Vegetable	Grain crop
36	CH4_C	0	NA	NA	NA	NA	CS	Grain crop
36	CH4_C	0	NA	NA	NA	NA	CSW	Grain crop
36	CH4_C	25	0.690629674	0.508231401	0.877595041	NA	Other	Grain crop
37	MBC_C	1	0.225904713	0.225904713	0.225904713	0	Corn	Grain crop
37	MBC_C	4	0.029514338	0.023723877	0.0353048	0	Soybean	Grain crop
37	MBC_C	24	0.202828815	0.176593272	0.228381934	0	Wheat	Grain crop
37	MBC_C	72	0.506812643	0.388125113	0.622876578	0	Vegetable	Grain crop
37	MBC_C	32	0.080786027	-0.053136981	0.209928322	0	CS	Grain crop
37	MBC_C	24	0.467949626	0.323020657	0.614944122	0	CSW	Grain crop
37	MBC_C	160	0.119092111	0.076586972	0.162168826	0	Other	Grain crop
38	MBN_C	1	0.628608659	0.628608659	0.628608659	0.3232	Corn	Grain crop
38	MBN_C	0	NA	NA	NA	0.3232	Soybean	Grain crop
38	MBN_C	29	0.262547198	0.128872699	0.395424066	0.3232	Wheat	Grain crop
38	MBN_C	60	0.184534017	0.103314239	0.265856869	0.3232	Vegetable	Grain crop
38	MBN_C	0	NA	NA	NA	0.3232	CS	Grain crop
38	MBN_C	0	NA	NA	NA	0.3232	CSW	Grain crop
38	MBN_C	93	0.247238881	0.180008125	0.314690393	0.3232	Other	Grain crop
